# Supplementary material for: Carbohydrate Metabolism Affects Macrophage-Mediated Killing of Enterococcus faecalis
Source: mSystems. 2021 Sep 7;6(5):e00434-21. doi: 10.1128/mSystems.00434-21 (PMC8547443; doi:10.1128/mSystems.00434-21)
Supplement: TABLE S1 [file msystems.00434-21-st001.xls]

## Sheet: Table S1
Gene length	TA No.	Strand	Name	Synonym	Product	KEGG annotation	2h-1	2h-2	2h-3	48h-1	48h-2	72h-1	72h-2	72h-3
1344	67	+	dnaA	OG1RF_10001	ATPase	K02313 chromosomal replication initiator protein	5.06837	0	1.39536	3.11381	0	0	0	0
1131	77	+	dnaN	OG1RF_10002	DNA-directed DNA polymerase III subunit beta	K02338 DNA polymerase III subunit beta [EC:2.7.7.7]	20.8366	15.0094	7.67449	18.6829	28.4589	15.9761	19.4997	35.9434
246	13	+	yaaA	OG1RF_10003	S4 domain-containing protein YaaA	no KO assigned	0	0	0	0	1.13836	0	0	0
1128	67	+	recF	OG1RF_10004	recombination protein F	K03629 DNA replication and repair protein RecF	10.1367	26.2664	9.76753	23.3536	20.4904	12.5526	17.9997	24.8839
1950	114	+	gyrB	OG1RF_10005	DNA topoisomerase subunit B	K02470 DNA gyrase subunit B [EC:5.6.2.2]	4.50521	4.37774	4.18609	4.67071	3.41507	3.42345	2.99995	2.76488
2502	150	+	gyrA	OG1RF_10006	DNA topoisomerase subunit A	K02469 DNA gyrase subunit A [EC:5.6.2.2]	69.2677	68.1676	71.1635	151.02	143.433	165.467	164.997	163.128
303	22	+	rpsF	OG1RF_10007	30S ribosomal protein S6	K02990 small subunit ribosomal protein S6	1.68946	0	1.39536	3.11381	0	6.84689	4.49992	2.76488
567	40	+	ssb	OG1RF_10008	single-stranded DNA-binding protein	K03111 single-strand DNA-binding protein	0	0.625391	0.697681	0	0	1.14115	0	1.38244
240	21	+	rpsR	OG1RF_10009	30S ribosomal protein S18	K02963 small subunit ribosomal protein S18	0	0.625391	0	0	0	0	2.99995	0
2025	157	+	-	OG1RF_10010	DHH family protein	K22927 cyclic-di-AMP phosphodiesterase [EC:3.1.4.59]	1376.34	1429.02	1393.97	2797.76	3130.48	2782.12	3241.44	2763.49
462	27	+	rplI	OG1RF_10011	50S ribosomal protein L9	K02939 large subunit ribosomal protein L9	7.88413	10.0063	5.58145	12.4552	17.0753	12.5526	19.4997	19.3541
1383	89	+	dnaB	OG1RF_10012	replicative DNA helicase DnaB	K02314 replicative DNA helicase [EC:3.6.4.12]	7.32097	13.1332	21.6281	32.695	27.3205	27.3876	20.9996	31.7961
1416	101	+	purA	OG1RF_10013	adenylosuccinate synthase	K01939 adenylosuccinate synthase [EC:6.3.4.4]	1301.44	1290.81	1446.29	1739.06	1871.46	1728.84	1576.47	1560.77
870	64	+	-	OG1RF_10014	DegV family protein	no KO assigned	194.287	187.617	183.49	362.759	330.123	406.249	476.992	597.213
162	7	+	-	OG1RF_10015	hypothetical protein	no KO assigned	0	0	0	0	0	0	0	0
1632	106	-	-	OG1RF_10016	ABC superfamily ATP binding cassette transporter, ABC protein	no KO assigned	568.22	547.842	498.842	1237.74	1371.72	1082.95	1277.98	1513.77
2886	180	+	levR	OG1RF_10017	transcriptional regulatory protein LevR	no KO assigned	1.79106e+06	1.8056e+06	1.80433e+06	1.35375e+06	1.34079e+06	1.20165e+06	1.16893e+06	1.16612e+06
513	24	+	manX	OG1RF_10018	PTS family mannose/fructose/sorbose porter component IIB	K02794 PTS system, mannose-specific IIB component [EC:2.7.1.191]	367757	392911	402095	538775	476838	811264	786909	898071
1152	64	+	manX2	OG1RF_10019	PTS system mannose transporter subunit IIAB	K02793 PTS system, mannose-specific IIA component [EC:2.7.1.191] K02794 PTS system, mannose-specific	117328	112314	112328	155580	219311	376337	483925	447382
804	62	+	manY	OG1RF_10020	PTS family mannose/fructose/sorbose porter component IIC	K02795 PTS system, mannose-specific IIC component	596128	596075	590144	1.93274e+06	1.59231e+06	2.44171e+06	3.30647e+06	2.91533e+06
912	70	+	-	OG1RF_10021	PTS system mannose/fructose/sorbose transporter subunit IID	K02796 PTS system, mannose-specific IID component	739239	698386	698444	1.55527e+06	1.34095e+06	2.29954e+06	3.54275e+06	3.68932e+06
378	24	+	-	OG1RF_10022	hypothetical protein	no KO assigned	2413.11	2460.29	2215.14	5055.27	5132.85	5595.05	5171.91	5088.75
528	53	+	-	OG1RF_10023	hypothetical protein	no KO assigned	180.209	170.732	189.072	476.413	531.612	506.67	476.992	512.884
276	26	-	-	OG1RF_10024	hypothetical protein	no KO assigned	83.9096	90.6817	78.8379	175.93	188.967	290.993	286.495	165.893
810	51	+	-	OG1RF_10025	phosphosugar-binding transcriptional regulator	no KO assigned	154.304	191.37	198.141	303.596	321.016	357.18	362.994	363.581
1569	112	+	malX	OG1RF_10026	PTS family maltose and glucose porter, IIABC component	K02790 PTS system, maltose/glucose-specific IIB component [EC:2.7.1.199 2.7.1.208] K02791 PTS system	764.197	774.234	796.752	1602.06	1824.78	2027.82	1813.47	2018.36
1215	78	+	malY	OG1RF_10027	cystathionine beta-lyase	K14155 cysteine-S-conjugate beta-lyase [EC:4.4.1.13]	449.395	456.535	432.562	920.131	981.263	1116.04	1013.98	876.465
456	29	+	-	OG1RF_10028	endoribonuclease L-PSP	K09022 2-iminobutanoate/2-iminopropanoate deaminase [EC:3.5.99.10]	57.4415	50.0313	49.5353	124.552	103.59	107.268	139.498	96.7706
2592	176	+	-	OG1RF_10029	hypothetical protein	K14205 phosphatidylglycerol lysyltransferase [EC:2.3.2.3]	572.725	561.601	544.191	1200.37	1123.56	1195.92	1396.48	1596.72
516	65	+	-	OG1RF_10030	ABC superfamily ATP binding cassette transporter permease subunit	no KO assigned	104.746	104.44	94.1869	227.308	215.149	392.555	311.995	273.723
2616	196	-	-	OG1RF_10031	ABC superfamily ATP binding cassette transporter, membrane protein	no KO assigned	310.86	287.68	374.655	836.058	812.786	806.792	754.487	696.749
150	7	-	-	OG1RF_10032	hypothetical protein	no KO assigned	0	0	0	0	0	0	0	0
510	24	-	-	OG1RF_10033	hypothetical protein	no KO assigned	36.0417	35.6473	28.6049	43.5933	87.6534	61.622	55.4991	38.7083
468	22	-	-	OG1RF_10034	hypothetical protein	K04750 PhnB protein	77.1518	52.5328	57.2098	152.577	169.615	111.833	116.998	147.921
957	65	+	-	OG1RF_10035	putative transcriptional regulator	no KO assigned	299.034	302.689	282.561	594.738	670.492	599.103	733.488	611.037
1254	70	-	proA	OG1RF_10036	glutamate-5-semialdehyde dehydrogenase	K00147 glutamate-5-semialdehyde dehydrogenase [EC:1.2.1.41]	555.268	532.833	561.633	1256.42	1221.46	1308.9	1231.48	1372.76
852	55	-	proB	OG1RF_10037	glutamate 5-kinase	K00931 glutamate 5-kinase [EC:2.7.2.11]	358.728	317.073	294.421	523.12	639.756	683.548	706.488	637.304
486	30	+	dut	OG1RF_10038	dUTP diphosphatase	K01520 dUTP pyrophosphatase [EC:3.6.1.23]	41.1101	27.5172	27.2096	70.0607	61.4712	175.737	139.498	81.5638
1371	78	+	radA	OG1RF_10039	DNA repair protein RadA	K04485 DNA repair protein RadA/Sms	500.642	524.078	560.935	1110.07	1304.56	1289.5	1331.98	1371.38
1146	79	+	-	OG1RF_10040	PIN domain-containing protein	no KO assigned	447.143	474.672	487.679	563.6	577.146	459.883	518.991	604.125
474	25	+	ispF	OG1RF_10041	2-C-methyl-D-erythritol 2,4-cyclo diphosphate synthase	K01770 2-C-methyl-D-erythritol 2,4-cyclodiphosphate synthase [EC:4.6.1.12]	13.5156	16.8856	23.7212	54.4917	23.9055	46.7871	70.4988	82.9463
1476	81	+	gltX	OG1RF_10042	glutamate--tRNA ligase	K09698 nondiscriminating glutamyl-tRNA synthetase [EC:6.1.1.24]	1.1263	1.87617	2.09304	6.22762	6.83013	1.14115	0	2.76488
540	19	+	cysE	OG1RF_10043	serine O-acetyltransferase	K00640 serine O-acetyltransferase [EC:2.3.1.30]	1.1263	0.625391	0.697681	6.22762	2.27671	4.56459	4.49992	0
1437	81	+	cysS	OG1RF_10044	cysteine--tRNA ligase	K01883 cysteinyl-tRNA synthetase [EC:6.1.1.16]	2.81576	2.50156	2.09304	9.34143	1.13836	6.84689	4.49992	6.91219
399	25	+	cysS2	OG1RF_10045	cysteine--tRNA ligase	K11145 ribonuclease III family protein [EC:3.1.26.-]	21.3998	20.6379	15.349	34.2519	26.1822	17.1172	25.4996	17.9717
858	45	+	-	OG1RF_10046	RNA methyltransferase	K03218 23S rRNA (guanosine2251-2'-O)-methyltransferase [EC:2.1.1.185]	10.6999	17.5109	9.06985	45.1502	42.1192	26.2464	22.4996	31.7961
531	23	+	-	OG1RF_10047	hypothetical protein	K06962 uncharacterized protein	286.081	294.559	293.026	694.38	705.781	788.534	941.984	905.497
567	41	+	-	OG1RF_10048	ECF family DNA directed RNA polymerase sigma subunit	K03091 RNA polymerase sporulation-specific sigma factor	54.0626	66.9168	71.8611	165.032	178.722	123.244	154.497	172.805
303	19	+	veg	OG1RF_10049	Veg protein	no KO assigned	1039.58	1096.94	929.311	2240.39	2232.32	2682.84	2497.46	2395.76
852	53	+	ispE	OG1RF_10050	4-diphosphocytidyl-2-C-methyl-D-erythritol kinase	K00919 4-diphosphocytidyl-2-C-methyl-D-erythritol kinase [EC:2.7.1.148]	201.045	178.236	166.048	365.873	331.262	381.144	473.992	424.408
954	49	+	adcA	OG1RF_10051	metal ABC superfamily ATP binding cassette transporter, binding protein	K09815 zinc transport system substrate-binding protein	76.0255	106.316	72.5588	155.69	184.414	142.644	169.497	197.689
693	37	+	-	OG1RF_10052	ABC superfamily ATP binding cassette transporter, ABC protein	K09817 zinc transport system ATP-binding protein [EC:7.2.2.-]	0	0	0	1.5569	0	1.14115	0	0
840	69	+	zurM	OG1RF_10053	metal cation ABC superfamily ATP binding cassette transporter, membrane protein	K09816 zinc transport system permease protein	1.1263	1.87617	1.39536	3.11381	2.27671	1.14115	2.99995	6.91219
822	52	+	purR	OG1RF_10054	purine operon repressor	K09685 purine operon repressor	69.8308	36.2727	74.6519	144.792	135.464	172.313	214.496	116.125
1386	84	+	glmU	OG1RF_10055	UDP-N-acetylglucosamine diphosphorylase	K04042 bifunctional UDP-N-acetylglucosamine pyrophosphorylase / Glucosamine-1-phosphate N-acetyltran	2.81576	7.50469	6.97681	15.569	19.352	23.9641	8.99985	23.5014
3990	238	+	-	OG1RF_10056	5'-nucleotidase	no KO assigned	1301.44	1298.31	1266.99	2984.59	3082.67	3087.95	3191.95	3136.75
1680	112	+	-	OG1RF_10057	oligopeptide ABC superfamily ATP binding cassette transporter, binding protein	K15580 oligopeptide transport system substrate-binding protein	676.909	711.695	657.215	1574.03	1647.2	1679.77	1712.97	1584.27
225	15	-	-	OG1RF_10058	hypothetical protein	no KO assigned	5.06837	1.87617	1.39536	6.22762	4.55342	11.4115	5.9999	0
987	63	-	-	OG1RF_10059	bacterial luciferase	no KO assigned	191.472	179.487	154.187	412.58	432.575	432.495	493.492	431.321
672	47	+	ruvA	OG1RF_10060	crossover junction ATP-dependent DNA helicase RuvA	K03550 holliday junction DNA helicase RuvA [EC:3.6.4.12]	9.01043	0.625391	5.58145	12.4552	5.69178	20.5407	13.4998	13.8244
1017	53	+	ruvB	OG1RF_10061	crossover junction ATP-dependent DNA helicase RuvB	K03551 holliday junction DNA helicase RuvB [EC:3.6.4.12]	0.563152	1.87617	1.39536	1.5569	2.27671	3.42345	2.99995	2.76488
438	42	-	-	OG1RF_10062	hypothetical protein	no KO assigned	6.75782	4.37774	3.4884	10.8983	9.10685	17.1172	13.4998	16.5893
846	53	+	-	OG1RF_10063	N-acylglucosamine-6-phosphate 2-epimerase	K01788 N-acylglucosamine-6-phosphate 2-epimerase [EC:5.1.3.9]	126.709	99.4371	108.838	284.914	239.055	270.452	269.995	193.541
2340	151	+	-	OG1RF_10064	glycoside hydrolase	K03931 putative isomerase	797.986	790.494	762.565	1788.88	1901.05	1823.56	1832.97	1992.09
918	73	+	-	OG1RF_10065	cro/CI family transcriptional regulator	no KO assigned	809.812	821.764	774.426	1841.82	1824.78	1953.65	1972.47	1932.65
654	52	-	-	OG1RF_10066	crp/Fnr family transcriptional regulator	no KO assigned	107.562	85.0532	96.28	208.625	253.853	175.737	227.996	167.275
153	13	+	-	OG1RF_10067	hypothetical protein	no KO assigned	1.68946	1.25078	2.09304	0	4.55342	4.56459	0	0
894	43	+	fabG	OG1RF_10068	3-oxoacyl-ACP reductase	no KO assigned	415.606	402.126	374.655	1110.07	1076.88	1105.77	1036.48	1065.86
573	29	+	-	OG1RF_10069	hypothetical protein	no KO assigned	659.451	542.839	598.61	1609.84	1788.36	1662.65	1625.97	1650.63
192	16	+	-	OG1RF_10070	hypothetical protein	no KO assigned	95.7358	87.5547	87.9078	245.991	315.325	321.804	382.493	252.986
513	30	+	-	OG1RF_10071	stress response regulator Gls24	no KO assigned	68.1414	57.536	52.3261	105.87	146.848	151.773	229.496	189.394
561	36	+	-	OG1RF_10072	stress response regulator Gls24	no KO assigned	113.194	129.456	157.676	250.662	289.142	506.67	575.99	523.944
243	14	+	-	OG1RF_10073	transglycosylase associated protein	no KO assigned	22.5261	20.6379	27.2096	56.0486	77.4082	58.1986	65.9989	66.357
516	49	+	-	OG1RF_10074	hypothetical protein	no KO assigned	737.729	758.599	743.03	1423.01	1516.29	1969.62	1990.47	1658.93
516	55	+	-	OG1RF_10075	hypothetical protein	no KO assigned	86.1622	68.1676	64.1866	205.511	216.288	160.902	205.497	156.215
1398	92	+	-	OG1RF_10076	hypothetical protein	no KO assigned	225.824	190.744	216.979	495.096	476.971	588.833	460.492	529.474
306	20	+	atpF	OG1RF_10077	ATP synthase F0 subunit B	no KO assigned	79.4044	134.459	100.466	179.044	200.351	246.488	290.995	272.34
267	19	+	-	OG1RF_10078	hypothetical protein	no KO assigned	2.25261	6.8793	5.58145	10.8983	10.2452	6.84689	29.9995	6.91219
1236	102	+	-	OG1RF_10079	major facilitator family transporter	no KO assigned	460.658	442.777	407.446	996.419	1051.84	1255.26	1273.48	1159.87
180	11	+	-	OG1RF_10080	hypothetical protein	no KO assigned	24.7787	25.641	48.8377	45.1502	84.2383	107.268	100.498	96.7706
210	11	+	hupB	OG1RF_10081	DNA-binding protein	no KO assigned	0	0	0	0	0	0	0	0
1485	95	-	-	OG1RF_10082	M protein trans-acting positive regulator	no KO assigned	413.917	402.752	371.864	918.574	988.093	1089.8	1045.48	1162.63
1488	124	-	-	OG1RF_10083	M protein trans-acting positive regulator	no KO assigned	1372.96	1323.95	1261.41	3088.9	2974.52	3284.23	3460.44	3255.64
6108	349	+	-	OG1RF_10084	cell wall surface anchor protein	no KO assigned	3579.39	3614.13	3561.66	7868.6	7788.63	8695.55	8944.35	8456.37
915	48	+	-	OG1RF_10085	diacylglycerol kinase catalytic domain protein	no KO assigned	73.7729	51.2821	72.5588	127.666	100.175	96.9976	166.497	111.977
1506	114	+	-	OG1RF_10086	M protein trans-acting positive regulator	no KO assigned	741.671	757.348	793.961	1925.89	1931.79	2180.74	2296.46	2119.28
240	19	+	-	OG1RF_10087	hypothetical protein	no KO assigned	23.0892	40.025	38.3724	94.9712	91.0685	66.1866	83.9986	59.4448
3078	214	+	-	OG1RF_10088	cell wall surface anchor family protein	no KO assigned	781.655	712.946	756.984	1630.08	1676.8	1755.09	1924.47	1748.78
771	53	+	-	OG1RF_10089	formate/nitrite transporter	K21993 formate transporter	69.8308	78.1739	56.5122	171.26	167.338	167.749	178.497	118.89
786	44	+	-	OG1RF_10090	putative lipoprotein	no KO assigned	397.022	435.272	438.144	842.286	845.798	1140.01	958.484	952.499
681	57	-	-	OG1RF_10091	hypothetical protein	no KO assigned	149.235	117.573	131.862	308.267	280.036	357.18	367.494	308.284
1107	80	+	pfoR	OG1RF_10092	perfringolysin O regulator protein	no KO assigned	213.998	233.271	221.165	534.018	433.714	575.139	493.492	530.856
708	43	+	sdaB	OG1RF_10093	L-serine dehydratase, iron-sulfur-dependent subunit beta	K01752 L-serine dehydratase [EC:4.3.1.17]	491.068	479.675	473.028	1119.41	1088.27	1222.17	1247.98	1436.35
894	43	+	sdaA	OG1RF_10094	L-serine dehydratase, iron-sulfur-dependent subunit alpha	K01752 L-serine dehydratase [EC:4.3.1.17]	52.3731	53.1582	40.4655	65.39	68.3013	140.361	122.998	170.04
1272	80	+	serS	OG1RF_10095	serine--tRNA ligase	K01875 seryl-tRNA synthetase [EC:6.1.1.11]	81.0939	73.7961	95.5823	217.967	237.916	179.16	250.496	269.575
951	51	-	-	OG1RF_10096	alpha/beta hydrolase fold family hydrolase	no KO assigned	15.2051	11.8824	11.8606	29.5812	44.3959	63.9043	34.4994	44.238
480	34	-	-	OG1RF_10097	ArgR family transcriptional regulator	K03402 transcriptional regulator of arginine metabolism	20.2735	43.7774	32.0933	79.4021	86.515	95.8565	79.4986	113.36
513	27	+	argR	OG1RF_10098	arginine repressor	K03402 transcriptional regulator of arginine metabolism	38.8575	53.7836	38.3724	101.199	122.942	178.019	127.498	121.655
1227	77	+	arcA	OG1RF_10099	arginine deiminase	K01478 arginine deiminase [EC:3.5.3.6]	153.177	142.589	152.094	319.165	286.866	311.534	271.495	218.425
1062	72	+	arcB	OG1RF_10100	ornithine carbamoyltransferase	K00611 ornithine carbamoyltransferase [EC:2.1.3.3]	223.008	245.153	205.816	351.861	398.425	318.38	421.493	364.964
933	57	+	arcC	OG1RF_10101	carbamate kinase	K00926 carbamate kinase [EC:2.7.2.2]	286.644	285.804	267.909	624.319	634.064	647.031	658.489	725.78
693	42	+	ntcA	OG1RF_10102	global nitrogen regulator NtcA	K21828 CRP/FNR family transcriptional regulator, arginine deiminase pathway regulator	4.50521	10.6316	4.18609	28.0243	10.2452	15.9761	13.4998	27.6488
1452	101	+	-	OG1RF_10103	UIT3 family protein	no KO assigned	317.618	304.565	274.886	660.128	654.555	785.11	712.488	696.749
681	36	-	-	OG1RF_10104	ThiJ/PfpI family protein	no KO assigned	3.94206	13.1332	8.37217	23.3536	34.1507	14.8349	8.99985	34.5609
336	18	-	-	OG1RF_10105	ArsR family transcriptional regulator	no KO assigned	200.482	183.24	193.955	382.999	397.286	456.459	410.993	407.819
1017	55	+	-	OG1RF_10106	oxidoreductase	K00001 alcohol dehydrogenase [EC:1.1.1.1]	206.114	212.633	191.165	471.742	523.644	539.763	530.991	565.417
2550	163	+	-	OG1RF_10107	family 20 glycosyl hydrolase	K12373 hexosaminidase [EC:3.2.1.52]	519.226	578.487	533.726	1163.01	1228.29	1292.92	1265.98	1296.73
1269	63	+	-	OG1RF_10108	endoribonuclease L-PSP	no KO assigned	43.9258	33.7711	50.9307	74.7314	79.6849	79.8804	74.9987	161.745
444	19	-	-	OG1RF_10109	hypothetical protein	no KO assigned	7.32097	1.25078	9.06985	9.34143	11.3836	22.823	17.9997	26.2663
1413	89	-	-	OG1RF_10110	GntR family transcriptional regulator	no KO assigned	1049.72	1101.31	1032.57	2383.62	2392.82	2526.5	2593.46	2542.3
966	47	+	-	OG1RF_10111	ornithine cyclodeaminase/mu-crystallin family protein	no KO assigned	258.487	303.315	221.165	597.851	582.838	489.553	682.488	551.593
789	48	+	phzF	OG1RF_10112	phenazine biosynthesis protein PhzF	no KO assigned	528.8	577.236	551.168	1127.2	1136.08	1392.2	1399.48	1512.39
546	37	-	-	OG1RF_10113	cob(I)yrinic acid a,c-diamide adenosyltransferase	no KO assigned	431.374	464.665	392.794	798.692	869.704	899.225	944.984	1140.51
342	22	-	-	OG1RF_10114	hypothetical protein	no KO assigned	152.614	147.592	170.932	368.986	377.934	360.603	340.494	482.471
1563	95	-	guaA	OG1RF_10115	GMP synthase	K01951 GMP synthase (glutamine-hydrolysing) [EC:6.3.5.2]	7.32097	2.50156	1.39536	6.22762	4.55342	5.70574	4.49992	4.14731
924	68	-	coaA	OG1RF_10116	pantothenate kinase	K00867 type I pantothenate kinase [EC:2.7.1.33]	0.563152	0	0.697681	1.5569	1.13836	1.14115	0	0
588	39	+	-	OG1RF_10117	lipase/acylhydrolase	no KO assigned	514.721	470.294	449.307	885.879	1022.24	1118.33	1039.48	1079.68
609	33	+	rsmc	OG1RF_10118	methyltransferase domain protein	K00564 16S rRNA (guanine1207-N2)-methyltransferase [EC:2.1.1.172]	15.2051	12.5078	18.8374	31.1381	43.2575	38.7991	47.9992	103.683
1032	52	-	add	OG1RF_10119	adenosine deaminase	K01488 adenosine deaminase [EC:3.5.4.4]	159.935	161.976	144.42	302.04	274.344	380.003	392.993	472.794
1047	49	+	-	OG1RF_10120	LacI family transcriptional regulator	K02529 LacI family transcriptional regulator	49.5574	40.025	40.4655	108.983	120.666	101.562	128.998	110.595
1410	83	+	pdp	OG1RF_10121	pyrimidine-nucleoside phosphorylase	K00756 pyrimidine-nucleoside phosphorylase [EC:2.4.2.2]	30.4102	23.7649	34.1864	76.2883	39.8425	79.8804	98.9983	45.6204
663	43	+	deoC	OG1RF_10122	deoxyribose-phosphate aldolase	K01619 deoxyribose-phosphate aldolase [EC:4.1.2.4]	3.94206	8.75547	6.97681	10.8983	6.83013	14.8349	11.9998	0
465	25	+	cdd	OG1RF_10123	cytidine deaminase	K01489 cytidine deaminase [EC:3.5.4.5]	15.7683	16.2602	18.8374	24.9105	33.0123	25.1053	11.9998	41.4731
1074	64	+	-	OG1RF_10124	ABC superfamily ATP binding cassette transporter, binding protein	K07335 basic membrane protein A and related proteins	281.013	313.946	321.631	502.88	569.178	644.749	607.49	601.36
1128	58	+	-	OG1RF_10125	ABC superfamily ATP binding cassette transporter, binding protein	K07335 basic membrane protein A and related proteins	77.715	60.6629	73.2565	115.211	124.081	156.337	157.497	157.598
1569	99	+	-	OG1RF_10126	ABC superfamily ATP binding cassette transporter, ABC protein	K23537 general nucleoside transport system ATP-binding protein	65.8888	83.177	94.1869	138.565	137.741	147.208	137.998	157.598
1143	69	+	-	OG1RF_10127	ABC superfamily, ATP binding cassette transporter, membrane protein	K23535 general nucleoside transport system permease protein	15.2051	13.1332	20.9304	35.8088	55.7794	27.3876	46.4992	22.119
954	60	+	-	OG1RF_10128	ABC superfamily, ATP binding cassette transporter, membrane protein	K23536 general nucleoside transport system permease protein	90.6674	106.942	129.071	158.804	201.489	149.49	146.998	200.453
399	33	+	-	OG1RF_10129	membrane protein	no KO assigned	1843.76	1786.74	1670.25	3985.68	4035.47	4336.36	4777.42	4772.17
1239	63	+	-	OG1RF_10130	lipase	no KO assigned	46.1785	45.6535	46.0469	77.8452	62.6096	66.1866	74.9987	103.683
315	19	+	-	OG1RF_10131	hypothetical protein	no KO assigned	1.1263	2.50156	2.79072	0	3.41507	3.42345	16.4997	56.6799
285	15	+	-	OG1RF_10132	hypothetical protein	no KO assigned	574.978	505.941	501.633	1197.26	1198.69	1201.63	1307.98	1466.77
1167	70	+	deoB	OG1RF_10133	phosphopentomutase	K01839 phosphopentomutase [EC:5.4.2.7]	11.8262	16.8856	10.4652	42.0364	44.3959	2.2823	5.9999	8.29463
819	48	+	deoD	OG1RF_10134	purine-nucleoside phosphorylase	K03783 purine-nucleoside phosphorylase [EC:2.4.2.1]	15.2051	10.6316	20.2327	10.8983	13.6603	14.8349	14.9997	33.1785
708	50	+	-	OG1RF_10135	purine nucleoside phosphorylase	K03784 purine-nucleoside phosphorylase [EC:2.4.2.1]	429.685	440.901	464.655	963.724	917.515	1000.79	1031.98	984.296
939	67	-	-	OG1RF_10136	iron (Fe3+) ABC superfamily ATP binding cassette transporter, binding protein	K02016 iron complex transport system substrate-binding protein	567.094	568.48	528.842	1200.37	1133.8	1214.18	1183.48	1111.48
807	53	+	-	OG1RF_10137	ABC superfamily ATP binding cassette transporter, ABC protein	K02013 iron complex transport system ATP-binding protein [EC:7.2.2.-]	128.962	128.205	126.978	239.763	253.853	245.347	280.495	237.779
1011	45	+	-	OG1RF_10138	iron (Fe3+) ABC superfamily ATP binding cassette transporter, membrane protein	K02015 iron complex transport system permease protein	27.0313	12.5078	26.5119	52.9348	54.6411	44.5048	58.499	87.0936
1005	63	+	fhuG	OG1RF_10139	iron ABC superfamily ATP binding cassette transporter, membrane protein	K02015 iron complex transport system permease protein	897.101	964.978	956.521	2090.92	2145.8	2169.32	2293.46	2149.69
1203	72	+	adh3	OG1RF_10140	putative alcohol dehydrogenase (NADP(+))	no KO assigned	161.061	149.468	149.304	393.897	331.262	391.414	385.493	499.06
687	50	-	gpmA	OG1RF_10141	phosphoglycerate mutase	K01834 2,3-bisphosphoglycerate-dependent phosphoglycerate mutase [EC:5.4.2.11]	1.1263	1.25078	0	0	0	3.42345	1.49997	1.38244
576	35	-	-	OG1RF_10142	resolvase family site-specific recombinase	no KO assigned	206.114	188.243	239.305	605.636	529.335	567.151	685.488	663.57
681	40	-	rpiA	OG1RF_10143	ribose-5-phosphate isomerase	K01807 ribose 5-phosphate isomerase A [EC:5.3.1.6]	1.68946	1.25078	2.79072	0	1.13836	1.14115	0	1.38244
414	41	+	rpsL	OG1RF_10144	30S ribosomal protein S12	K02950 small subunit ribosomal protein S12	0	1.87617	0.697681	0	0	1.14115	0	0
471	33	+	rpsG	OG1RF_10145	30S ribosomal protein S7	K02992 small subunit ribosomal protein S7	5.06837	1.25078	1.39536	1.5569	0	0	0	0
2082	126	+	fusA	OG1RF_10146	elongation factor G	K02355 elongation factor G	1.1263	3.12695	0.697681	1.5569	0	3.42345	8.99985	4.14731
1188	87	+	tuf	OG1RF_10147	elongation factor EF1A	K02358 elongation factor Tu	0.563152	1.87617	4.88377	7.78452	2.27671	10.2703	2.99995	6.91219
825	47	+	thiD	OG1RF_10148	phosphomethylpyrimidine kinase	K00868 pyridoxine kinase [EC:2.7.1.35]	4842.54	4634.77	4740.04	8601.9	8890.56	9633.58	9718.33	9547.11
1269	84	+	cfa	OG1RF_10149	cyclopropane-fatty-acyl-phospholipid synthase	K00574 cyclopropane-fatty-acyl-phospholipid synthase [EC:2.1.1.79]	113.194	118.199	145.815	314.495	282.312	225.947	283.495	288.929
345	23	+	rpsJ	OG1RF_10150	30S ribosomal protein S10	K02946 small subunit ribosomal protein S10	0	0	3.4884	9.34143	0	0	0	1.38244
630	41	+	rplC	OG1RF_10151	50S ribosomal protein L3	K02906 large subunit ribosomal protein L3	0	0	1.39536	0	0	2.2823	0	1.38244
624	39	+	rplD	OG1RF_10152	50S ribosomal protein L4/L1 family protein	K02926 large subunit ribosomal protein L4	2.81576	0	0	0	2.27671	1.14115	0	0
291	21	+	rplW	OG1RF_10153	50S ribosomal protein L23	K02892 large subunit ribosomal protein L23	1.68946	0	0	0	1.13836	1.14115	0	0
831	59	+	rplB	OG1RF_10154	50S ribosomal protein L2	K02886 large subunit ribosomal protein L2	1.1263	1.25078	0.697681	1.5569	1.13836	1.14115	0	1.38244
279	17	+	rpsS	OG1RF_10155	30S ribosomal protein S19	K02965 small subunit ribosomal protein S19	1.68946	1.25078	2.79072	4.67071	2.27671	15.9761	1.49997	4.14731
354	17	+	rplV	OG1RF_10156	50S ribosomal protein L22	K02890 large subunit ribosomal protein L22	0	0	0.697681	0	0	0	0	0
657	36	+	rpsC	OG1RF_10157	30S ribosomal protein S3	K02982 small subunit ribosomal protein S3	0.563152	0	0	4.67071	1.13836	1.14115	0	0
435	28	+	rplP	OG1RF_10158	50S ribosomal protein L16	K02878 large subunit ribosomal protein L16	0	0	0	0	1.13836	0	1.49997	0
189	13	+	rpmC	OG1RF_10159	50S ribosomal protein L29	K02904 large subunit ribosomal protein L29	0.563152	1.25078	1.39536	0	1.13836	2.2823	0	1.38244
288	21	+	rpsQ	OG1RF_10160	30S ribosomal protein S17	K02961 small subunit ribosomal protein S17	459.532	492.808	434.655	895.22	976.709	1094.36	974.983	893.055
369	22	+	rplN	OG1RF_10161	50S ribosomal protein L14	K02874 large subunit ribosomal protein L14	0	0.625391	0.697681	1.5569	1.13836	0	0	0
312	20	+	rplX	OG1RF_10162	50S ribosomal protein L24	K02895 large subunit ribosomal protein L24	0	0	0	0	0	0	1.49997	0
540	46	+	rplE	OG1RF_10163	50S ribosomal protein L5	K02931 large subunit ribosomal protein L5	0	0.625391	0	1.5569	0	0	4.49992	0
186	12	+	rpsN	OG1RF_10164	30S ribosomal protein S14	K02954 small subunit ribosomal protein S14	0	0	0.697681	0	0	0	0	0
399	33	+	rpsH	OG1RF_10165	30S ribosomal protein S8	K02994 small subunit ribosomal protein S8	0	1.87617	0	0	1.13836	0	0	1.38244
537	28	+	rplF	OG1RF_10166	50S ribosomal protein L6	K02933 large subunit ribosomal protein L6	0	0	0	1.5569	0	1.14115	0	1.38244
366	18	+	rplR	OG1RF_10167	50S ribosomal protein L18	K02881 large subunit ribosomal protein L18	0	0	0	0	0	1.14115	0	0
501	38	+	rpsE	OG1RF_10168	30S ribosomal protein S5	K02988 small subunit ribosomal protein S5	0.563152	0	0.697681	0	0	1.14115	0	0
180	18	+	rpmD	OG1RF_10169	50S ribosomal protein L30	K02907 large subunit ribosomal protein L30	0	0	0.697681	0	0	0	0	0
441	24	+	rplO	OG1RF_10170	50S ribosomal protein L15	K02876 large subunit ribosomal protein L15	2.25261	0.625391	1.39536	3.11381	1.13836	2.2823	0	2.76488
1299	98	+	secY	OG1RF_10171	preprotein translocase subunit SecY	K03076 preprotein translocase subunit SecY	409.411	375.235	355.12	755.099	881.087	951.718	928.484	955.264
696	44	+	adk	OG1RF_10172	adenylate kinase	K00939 adenylate kinase [EC:2.7.4.3]	0.563152	0.625391	0	0	0	1.14115	2.99995	0
219	19	+	infA	OG1RF_10173	translation initiation factor IF-1	K02518 translation initiation factor IF-1	0	0.625391	0	0	0	0	0	0
117	9	+	rpmJ	OG1RF_10174	50S ribosomal protein L36	K02919 large subunit ribosomal protein L36	0	0.625391	0	0	0	0	0	0
366	27	+	rpsM	OG1RF_10175	30S ribosomal protein S13	K02952 small subunit ribosomal protein S13	727.592	697.936	729.077	1535.11	1521.98	1712.86	1723.47	1882.88
390	24	+	rpsK	OG1RF_10176	30S ribosomal protein S11	K02948 small subunit ribosomal protein S11	2.81576	2.50156	1.39536	9.34143	4.55342	2.2823	1.49997	4.14731
939	71	+	rpoA	OG1RF_10177	DNA-directed RNA polymerase subunit alpha	K03040 DNA-directed RNA polymerase subunit alpha [EC:2.7.7.6]	2.25261	4.37774	2.79072	6.22762	5.69178	3.42345	1.49997	11.0595
384	30	+	rplQ	OG1RF_10178	50S ribosomal protein L17	K02879 large subunit ribosomal protein L17	6.75782	10.6316	10.4652	9.34143	7.96849	21.6818	19.4997	17.9717
213	13	+	oxaA	OG1RF_10179	inner membrane protein OxaA	no KO assigned	831.212	766.104	728.379	1781.1	1709.81	1953.65	2054.97	2086.1
1200	82	+	-	OG1RF_10180	hypothetical protein	no KO assigned	1308.2	1253.91	1289.31	2771.29	2923.3	3046.87	3082.45	3122.93
1176	64	+	-	OG1RF_10181	M20D family peptidase	no KO assigned	147.546	121.326	138.141	298.926	354.029	284.146	386.993	349.757
840	51	+	-	OG1RF_10182	ABC superfamily ATP binding cassette transporter, ABC protein	K16786 energy-coupling factor transport system ATP-binding protein [EC:3.6.3.-]	2.81576	3.75235	1.39536	10.8983	4.55342	10.2703	4.49992	12.4419
870	45	+	-	OG1RF_10183	ABC superfamily ATP binding cassette transporter, ABC protein	K16787 energy-coupling factor transport system ATP-binding protein [EC:3.6.3.-]	7.32097	1.87617	10.4652	17.126	13.6603	21.6818	25.4996	16.5893
798	60	+	-	OG1RF_10184	ABC superfamily ATP binding cassette transporter, membrane protein	K16785 energy-coupling factor transport system permease protein	0.563152	0.625391	0	3.11381	1.13836	10.2703	1.49997	4.14731
750	35	+	truA	OG1RF_10185	tRNA-pseudouridine synthase I	K06173 tRNA pseudouridine38-40 synthase [EC:5.4.99.12]	26.4681	26.8918	44.6516	85.6298	92.2068	102.703	77.9987	80.1814
312	21	-	-	OG1RF_10186	hypothetical protein	no KO assigned	6.19467	6.25391	2.79072	3.11381	4.55342	7.98804	5.9999	11.0595
1356	103	-	brnQ	OG1RF_10187	LIVCS family branched chain amino acid:cation symporter	K03311 branched-chain amino acid:cation transporter, LIVCS family	43.9258	38.1488	31.3956	119.882	83.1	83.3039	76.4987	81.5638
492	29	-	-	OG1RF_10188	GNAT family acetyltransferase	no KO assigned	2.81576	2.50156	4.88377	7.78452	10.2452	15.9761	4.49992	5.52975
585	41	+	-	OG1RF_10189	decarboxylase	no KO assigned	266.934	310.819	333.491	594.738	632.926	715.5	728.988	729.927
741	48	-	-	OG1RF_10190	ABC superfamily ATP binding cassette transporter, ABC protein	K17076 putative lysine transport system ATP-binding protein [EC:3.6.3.-]	0	0	1.39536	0	1.13836	0	1.49997	1.38244
1641	104	-	-	OG1RF_10191	amino acid ABC superfamily ATP binding cassette transporter, membrane protein	K17073 putative lysine transport system substrate-binding protein K17074 putative lysine transport s	16.8946	10.6316	18.1397	35.8088	18.2137	122.103	115.498	26.2663
297	26	-	-	OG1RF_10192	hypothetical protein	no KO assigned	10.6999	32.5203	37.6748	51.3779	44.3959	35.3756	55.4991	40.0907
135	15	+	-	OG1RF_10193	hypothetical protein	no KO assigned	17182.3	16260.8	16749.9	35897.6	35875.3	38071	38528.3	38579.7
714	42	+	-	OG1RF_10194	silent information regulator 2 (Sir2) protein	K12410 NAD-dependent deacetylase [EC:3.5.1.-]	42606.9	44002.5	43864.6	87686.4	86836.1	91937.8	91014	93331.1
846	46	+	-	OG1RF_10195	maltose O-acetyltransferase	K00661 maltose O-acetyltransferase [EC:2.3.1.79]	4139.73	4323.33	4017.94	8824.54	9510.96	10195	9677.84	9995.02
513	27	+	-	OG1RF_10196	transcriptional regulator	K07105 uncharacterized protein	46300.1	45130.7	44803	98650.2	100430	106268	111333	109778
1512	98	+	amiD	OG1RF_10197	N-acetylmuramoyl-L-alanine amidase	no KO assigned	861.622	967.48	957.218	2020.86	1947.73	2080.31	2270.96	1949.24
1491	85	+	aldA	OG1RF_10198	aldehyde dehydrogenase	no KO assigned	101.93	95.6848	106.745	193.056	192.382	233.935	242.996	164.51
1212	84	-	ldh1	OG1RF_10199	L-lactate dehydrogenase	K00016 L-lactate dehydrogenase [EC:1.1.1.27]	8125.15	7813.01	7724.03	14270.6	14888.6	16097	16415.7	16582.3
567	45	+	pth	OG1RF_10200	aminoacyl-tRNA hydrolase	K01056 peptidyl-tRNA hydrolase, PTH1 family [EC:3.1.1.29]	1.1263	0	0	0	0	1.14115	0	0
3570	218	+	trcF	OG1RF_10201	transcription-repair coupling factor	K03723 transcription-repair coupling factor (superfamily II helicase) [EC:3.6.4.-]	2245.29	2145.09	2210.25	4128.91	4101.5	4235.94	4376.93	4291.09
1590	115	+	-	OG1RF_10202	polysaccharide biosynthesis family protein	K03328 polysaccharide transporter, PST family	5358.95	5021.89	5142.61	11589.6	11678.4	12989.7	13159.3	13615.6
333	16	+	-	OG1RF_10203	heat shock protein	no KO assigned	100.241	126.329	107.443	233.536	303.941	208.83	253.496	268.193
168	11	+	-	OG1RF_10204	hypothetical protein	no KO assigned	12.3893	6.8793	7.67449	24.9105	19.352	28.5287	4.49992	29.0312
480	17	+	-	OG1RF_10205	septum formation initiator protein	K13052 cell division protein DivIC	243.845	242.652	228.142	425.035	462.172	580.845	526.491	559.887
480	30	+	-	OG1RF_10206	S1 RNA-binding domain protein	K07571 S1 RNA binding domain protein	1.68946	0	1.39536	7.78452	2.27671	0	8.99985	17.9717
1494	78	+	-	OG1RF_10207	tRNA(Ile)-lysidine synthase	K04075 tRNA(Ile)-lysidine synthase [EC:6.3.4.19]	0	0	1.39536	0	0	0	1.49997	0
546	50	+	hpt	OG1RF_10208	hypoxanthine phosphoribosyltransferase	K00760 hypoxanthine phosphoribosyltransferase [EC:2.4.2.8]	75.4623	70.6692	57.2098	122.995	145.71	101.562	158.997	170.04
2178	110	+	ftsH	OG1RF_10209	cell division protein FtsH	K03798 cell division protease FtsH [EC:3.4.24.-]	9.01043	5.62852	6.97681	12.4552	6.83013	11.4115	11.9998	15.2068
897	61	+	hslO	OG1RF_10210	chaperonin HslO	K04083 molecular chaperone Hsp33	4.50521	6.25391	4.18609	1.5569	4.55342	7.98804	4.49992	4.14731
999	57	+	dus	OG1RF_10211	tRNA-dihydrouridine synthase	no KO assigned	219.629	215.134	229.537	498.21	519.09	529.493	580.49	479.706
1497	103	+	lysS	OG1RF_10212	lysine--tRNA ligase	K04567 lysyl-tRNA synthetase, class II [EC:6.1.1.6]	3.37891	2.50156	0.697681	0	2.27671	1.14115	1.49997	2.76488
771	58	+	licT	OG1RF_10213	transcription antiterminator LicT	K03488 beta-glucoside operon transcriptional antiterminator	14.6419	15.6348	9.06985	26.4674	26.1822	66.1866	25.4996	35.9434
1995	136	+	bglP	OG1RF_10214	phosphotransferase system (PTS) beta-glucoside-specific enzyme IIBCA component	K02755 PTS system, beta-glucoside-specific IIA component [EC:2.7.1.-] K02756 PTS system, beta-glucos	168.382	191.37	156.978	314.495	326.708	440.483	425.993	427.173
1431	99	+	arb	OG1RF_10215	6-phospho-beta-glucosidase	K01223 6-phospho-beta-glucosidase [EC:3.2.1.86]	397.585	393.996	346.05	842.286	840.107	911.778	829.486	974.618
1512	103	+	bglA	OG1RF_10216	6-phospho-beta-glucosidase	K01223 6-phospho-beta-glucosidase [EC:3.2.1.86]	139.099	87.5547	130.466	253.775	355.167	336.639	343.494	356.669
819	48	+	-	OG1RF_10217	phosphoglycerate mutase	no KO assigned	388.575	358.349	341.166	716.176	761.56	696.101	814.486	742.369
846	52	+	-	OG1RF_10218	thioesterase	no KO assigned	69.8308	113.196	93.4892	161.918	250.438	268.17	248.996	208.748
594	28	-	-	OG1RF_10219	methylphosphotriester-DNA alkyltransferase	K13530 AraC family transcriptional regulator, regulatory protein of adaptative response / methylphos	9.01043	0.625391	3.4884	15.569	7.96849	9.12919	8.99985	9.67706
492	26	+	ogt	OG1RF_10220	methylated-DNA--protein-cysteine methyltransferase	K13531 methylated-DNA-[protein]-cysteine S-methyltransferase [EC:2.1.1.63]	104.183	79.4246	111.629	208.625	178.722	252.194	202.497	138.244
513	29	+	tag	OG1RF_10221	DNA-3-methyladenine glycosylase I	K01246 DNA-3-methyladenine glycosylase I [EC:3.2.2.20]	1031.69	1071.92	1020.71	2193.68	2162.88	2354.19	2305.46	2200.84
675	45	+	-	OG1RF_10222	HD domain-containing protein	K06950 uncharacterized protein	560.336	490.306	506.516	1026	1093.96	1157.12	1319.98	1331.29
936	69	+	-	OG1RF_10223	hypothetical protein	no KO assigned	564.278	556.598	459.074	1052.47	1012	976.823	1079.98	1119.77
414	31	+	-	OG1RF_10224	hypothetical protein	no KO assigned	35.4786	35.6473	40.4655	70.0607	135.464	155.196	91.4984	94.0058
753	51	-	fabI	OG1RF_10225	enoyl-ACP reductase	K00208 enoyl-[acyl-carrier protein] reductase I [EC:1.3.1.9 1.3.1.10]	0	0	0.697681	0	1.13836	1.14115	0	0
1239	66	+	fabF	OG1RF_10226	3-oxoacyl-(acyl-carrier-protein) synthase II	K09458 3-oxoacyl-[acyl-carrier-protein] synthase II [EC:2.3.1.179]	0.563152	0	0	3.11381	0	4.56459	0	0
435	24	+	fabZ	OG1RF_10227	(3R)-hydroxymyristoyl-ACP dehydratase	K02372 3-hydroxyacyl-[acyl-carrier-protein] dehydratase [EC:4.2.1.59]	0	0	0	0	0	0	0	0
969	72	+	pyrDA	OG1RF_10228	dihydroorotate oxidase	K00226 dihydroorotate dehydrogenase (fumarate) [EC:1.3.98.1]	406.032	391.495	424.19	946.598	974.433	951.718	983.983	1089.36
648	42	-	-	OG1RF_10229	fibronectin-binding protein	no KO assigned	27.5944	34.3965	26.5119	66.9469	55.7794	108.409	146.998	55.2975
561	48	+	efp	OG1RF_10230	elongation factor P	K02356 elongation factor P	11.263	22.5141	13.9536	24.9105	23.9055	23.9641	83.9986	132.714
138	7	+	-	OG1RF_10231	hypothetical protein	no KO assigned	148.672	144.465	131.164	291.141	359.72	450.754	424.493	317.961
918	50	+	srpG	OG1RF_10232	cysteine synthase	K01738 cysteine synthase [EC:2.5.1.47]	14.6419	23.7649	30.698	38.9226	46.6726	42.2225	65.9989	44.238
1185	79	+	metC	OG1RF_10233	cystathionine gamma-synthase	K01760 cysteine-S-conjugate beta-lyase [EC:4.4.1.13]	640.867	712.946	693.495	1349.84	1499.21	1569.08	1622.97	1733.58
1431	86	-	celA	OG1RF_10234	6-phospho-beta-glucosidase	K01223 6-phospho-beta-glucosidase [EC:3.2.1.86]	67.0151	85.0532	62.7913	160.361	163.923	123.244	167.997	128.567
1335	87	-	celB	OG1RF_10235	PTS family lactose-N,N'-diacetylchitobiose-beta-glucoside (lac) porter component IIBC	K02761 PTS system, cellobiose-specific IIC component	362.67	312.695	341.166	569.827	558.933	604.809	532.491	449.292
762	49	-	-	OG1RF_10236	RpiR family transcriptional regulator	no KO assigned	127.835	180.113	154.187	309.824	276.62	456.459	398.993	411.966
591	33	+	-	OG1RF_10237	riboflavin biosynthesis protein RibD domain protein	no KO assigned	217.94	230.769	223.956	534.018	546.411	647.031	565.49	684.307
1410	92	+	ntpJ	OG1RF_10238	H(+)-transporting two-sector ATPase	K03498 trk system potassium uptake protein	319.307	298.311	277.677	652.343	729.686	919.766	881.985	634.539
1164	83	+	napA	OG1RF_10239	periplasmic nitrate reductase NapA	no KO assigned	180.772	195.747	152.094	328.507	303.941	385.708	488.992	301.371
441	27	+	copY	OG1RF_10240	transcriptional repressor CopY	no KO assigned	1483.34	1510.94	1357.69	3193.21	3277.33	3455.4	3596.94	3454.71
2487	133	+	actP	OG1RF_10241	copper-exporting ATPase	K17686 P-type Cu+ transporter [EC:7.2.2.8]	574.415	544.715	579.075	1229.95	1236.25	1433.28	1258.48	1516.53
207	8	+	copZ	OG1RF_10242	MerTP family copper permease, binding protein CopZ	no KO assigned	127.835	128.205	96.28	253.775	234.501	283.005	284.995	283.4
1371	112	-	-	OG1RF_10243	hypothetical protein	no KO assigned	1119.55	1158.22	1211.17	2435	2512.35	3030.89	2890.45	3262.55
390	21	-	-	OG1RF_10244	GntR family transcriptional regulator	no KO assigned	1904.58	1939.34	1838.39	4086.88	3896.59	4156.06	4373.93	4472.19
1329	90	+	pepC	OG1RF_10245	aminopeptidase C	K01372 bleomycin hydrolase [EC:3.4.22.40]	470.232	507.817	535.819	937.257	1016.55	1023.61	1084.48	1271.84
621	41	-	-	OG1RF_10246	flavin reductase domain-containing FMN-binding protein	no KO assigned	455.59	455.91	442.33	994.862	1101.93	859.285	1118.98	1074.15
975	56	-	gloA	OG1RF_10247	lactoylglutathione lyase	K15975 glyoxalase family protein	106.436	69.4184	80.931	154.134	159.37	146.067	227.996	189.394
357	24	+	sugE1	OG1RF_10248	quaternary ammonium compound-resistance protein SugE	K18924 paired small multidrug resistance pump	0	1.25078	2.79072	3.11381	4.55342	14.8349	2.99995	0
312	30	+	sugE2	OG1RF_10249	quaternary ammonium compound-resistance protein SugE	K18925 paired small multidrug resistance pump	179.082	140.088	143.722	305.153	326.708	312.675	367.494	402.289
1047	68	-	chiC	OG1RF_10250	chitinase C1	no KO assigned	95.1727	112.57	122.792	233.536	237.916	199.701	274.495	319.343
585	38	-	-	OG1RF_10251	chitin-binding protein/carbohydrate-binding protein	K21713 lytic chitin monoxygenase [EC:1.14.99.53]	301.849	246.404	270.003	463.958	554.379	539.763	554.991	760.341
852	54	+	-	OG1RF_10252	acyl-ACP family thioesterase	K01071 medium-chain acyl-[acyl-carrier-protein] hydrolase [EC:3.1.2.21]	16.3314	6.8793	8.37217	18.6829	26.1822	49.0694	47.9992	19.3541
834	57	+	-	OG1RF_10253	hypothetical protein	no KO assigned	355.349	415.885	362.794	781.566	778.635	926.613	766.487	808.726
537	29	+	-	OG1RF_10254	cof family protein	no KO assigned	29.847	40.6504	30.698	63.8331	55.7794	66.1866	89.9985	91.2409
1362	89	-	lysC	OG1RF_10255	aspartate kinase	K00928 aspartate kinase [EC:2.7.2.4]	137.972	137.586	99.7684	155.69	209.457	211.113	233.996	147.921
687	48	+	-	OG1RF_10256	HAD-superfamily hydrolase	no KO assigned	108.688	128.205	131.164	197.727	228.81	320.663	272.995	395.377
1737	108	+	ezrA	OG1RF_10257	septation ring formation regulator EzrA	K06286 septation ring formation regulator	23.0892	15.6348	12.5583	15.569	37.5657	35.3756	38.9993	33.1785
1146	66	+	iscS	OG1RF_10258	cysteine desulfurase	K04487 cysteine desulfurase [EC:2.8.1.7]	2.25261	3.75235	2.09304	1.5569	0	4.56459	0	1.38244
693	38	-	-	OG1RF_10259	response regulator	no KO assigned	59.6941	46.9043	32.0933	84.0729	109.282	81.0216	139.498	70.5043
1482	118	-	-	OG1RF_10260	sensor histidine kinase	no KO assigned	300.16	311.445	288.142	605.636	611.297	589.974	680.988	591.683
978	77	+	-	OG1RF_10261	S-layer protein	no KO assigned	30.9734	47.5297	43.2562	91.8574	108.144	149.49	121.498	64.9746
966	71	+	-	OG1RF_10262	S-layer protein	no KO assigned	486	537.211	485.586	1071.15	1228.29	1200.49	1385.98	1188.9
1044	73	+	-	OG1RF_10263	S-layer protein	no KO assigned	34.9154	15.6348	25.1165	73.1745	107.005	75.3158	121.498	78.7989
165	7	+	mqo	OG1RF_10264	malate:quinone oxidoreductase	no KO assigned	2.81576	6.25391	4.18609	14.0121	5.69178	11.4115	17.9997	2.76488
804	54	+	-	OG1RF_10265	ankyrin repeat family protein	K06867 uncharacterized protein	172.888	168.23	181.397	381.442	393.871	372.014	446.992	500.442
1212	69	+	-	OG1RF_10266	amidohydrolase	no KO assigned	304.102	355.222	332.096	635.217	735.378	828.474	875.985	801.814
420	34	-	-	OG1RF_10267	death-on-curing family protein	K07341 death on curing protein	1.68946	2.50156	2.79072	6.22762	18.2137	14.8349	17.9997	6.91219
240	15	-	-	OG1RF_10268	hypothetical protein	no KO assigned	19.7103	6.25391	7.67449	21.7967	11.3836	28.5287	50.9991	8.29463
813	60	-	-	OG1RF_10269	hypothetical protein	no KO assigned	489.942	433.396	359.306	909.232	983.539	1025.89	943.484	991.208
1593	112	-	-	OG1RF_10270	hypothetical protein	K09684 PucR family transcriptional regulator, purine catabolism regulatory protein	55.752	58.1614	74.6519	138.565	120.666	122.103	191.997	150.686
3012	172	+	-	OG1RF_10271	hypothetical protein	no KO assigned	819.949	781.113	783.496	1527.32	1531.09	1844.1	1894.47	1770.9
834	58	+	-	OG1RF_10272	hypothetical protein	no KO assigned	158.809	159.475	177.909	390.783	352.89	411.955	385.493	333.167
1254	99	+	-	OG1RF_10273	major facilitator family transporter	no KO assigned	69.8308	38.7742	73.2565	115.211	130.911	165.467	137.998	145.156
939	58	+	arcC2	OG1RF_10274	carbamate kinase	K00926 carbamate kinase [EC:2.7.2.2]	337.328	383.99	304.887	731.745	686.429	661.866	830.986	866.788
1221	95	+	-	OG1RF_10275	sodium/dicarboxylate symporter family protein	no KO assigned	188.656	202.001	172.327	362.759	363.135	385.708	466.492	337.315
1191	65	+	allD	OG1RF_10276	ureidoglycolate dehydrogenase	K00073 ureidoglycolate dehydrogenase (NAD+) [EC:1.1.1.350]	28.1576	48.7805	27.2096	68.5038	45.5342	126.668	79.4986	56.6799
1422	108	+	-	OG1RF_10277	UIT9 family protein	no KO assigned	581.173	521.576	600.703	1282.89	1369.44	1500.61	1345.48	1386.58
1224	85	+	atzC	OG1RF_10278	N-isopropylammelide isopropylaminohydrolase	K01485 cytosine/creatinine deaminase [EC:3.5.4.1 3.5.4.21]	98.5516	98.8118	62.0936	140.121	175.307	187.148	176.997	207.366
2295	156	+	-	OG1RF_10279	WxL domain surface protein	no KO assigned	953.979	1026.27	977.451	2058.23	2008.06	2198.99	2318.96	2251.99
165	12	-	-	OG1RF_10280	hypothetical protein	no KO assigned	11.263	8.13008	5.58145	7.78452	9.10685	50.2105	28.4995	19.3541
1359	70	+	-	OG1RF_10281	hypothetical protein	K21471 peptidoglycan DL-endopeptidase CwlO [EC:3.4.-.-]	3.37891	1.87617	0	0	0	0	2.99995	0
1128	70	+	-	OG1RF_10282	vitamin-B12 independent methionine synthase	K00549 5-methyltetrahydropteroyltriglutamate--homocysteine methyltransferase [EC:2.1.1.14]	225.261	196.998	186.281	437.49	514.537	524.928	487.492	572.329
1185	97	-	-	OG1RF_10283	hypothetical protein	no KO assigned	214.561	207.004	163.955	319.165	373.381	433.636	448.492	493.53
516	39	-	-	OG1RF_10284	hypothetical protein	no KO assigned	12.3893	12.5078	11.1629	21.7967	6.83013	12.5526	13.4998	11.0595
687	50	+	-	OG1RF_10285	hypothetical protein	no KO assigned	2301.04	2294.56	2189.32	5234.31	5137.4	5670.37	5519.91	5753.7
945	70	+	-	OG1RF_10286	membrane protein	no KO assigned	1603.29	1614.76	1490.25	3615.13	3571.02	3818.28	4075.43	4031.19
651	42	+	pcp	OG1RF_10287	pyroglutamyl-peptidase I	K01304 pyroglutamyl-peptidase [EC:3.4.19.3]	1365.08	1402.75	1426.06	3381.6	3314.89	3734.98	3863.93	3572.22
1446	108	+	nhaC	OG1RF_10288	Na+/H+ antiporter NhaC	K03315 Na+:H+ antiporter, NhaC family	230.329	285.804	285.351	249.105	388.179	188.29	253.496	212.895
435	27	+	-	OG1RF_10289	MarR family transcriptional regulator	no KO assigned	1692.83	1722.95	1673.04	3166.74	3384.33	3528.43	3896.93	4076.81
636	38	+	-	OG1RF_10290	nitroreductase	no KO assigned	190.908	172.608	108.838	353.417	363.135	345.768	325.494	308.284
834	55	-	-	OG1RF_10291	HAD phosphatase superfamily protein	no KO assigned	160.498	153.846	150.699	267.788	288.004	346.909	350.994	384.318
1743	102	+	mtlA	OG1RF_10292	PTS family mannitol porter, EIICB component	K02799 PTS system, mannitol-specific IIB component [EC:2.7.1.197] K02800 PTS system, mannitol-specif	212.871	177.611	181.397	406.352	344.922	380.003	427.493	400.907
2034	135	+	-	OG1RF_10293	mannitol operon transcriptional antiterminator	K03483 mannitol operon transcriptional antiterminator	194.287	252.658	244.188	485.754	512.26	502.105	515.991	486.618
435	22	+	mltF	OG1RF_10294	PTS family fructose/mannitol porter component IIA	K02798 PTS system, mannitol-specific IIA component [EC:2.7.1.197]	181.898	215.134	174.42	362.759	325.57	423.366	449.992	439.615
156	6	-	-	OG1RF_10295	hypothetical protein	no KO assigned	15.7683	13.1332	9.76753	21.7967	22.7671	35.3756	7.49987	19.3541
1893	110	+	mtlA2	OG1RF_10296	PTS family mannitol porter, EIICB component	K02799 PTS system, mannitol-specific IIB component [EC:2.7.1.197] K02800 PTS system, mannitol-specif	1034.51	1057.54	1038.85	2145.41	2341.6	2396.41	2633.96	2666.72
438	29	+	mltF2	OG1RF_10297	PTS family fructose/mannitol porter component IIA	K02798 PTS system, mannitol-specific IIA component [EC:2.7.1.197]	3.94206	8.75547	2.09304	6.22762	3.41507	12.5526	20.9996	2.76488
1155	75	+	mtlD	OG1RF_10298	mannitol-1-phosphate 5-dehydrogenase	K00009 mannitol-1-phosphate 5-dehydrogenase [EC:1.1.1.17]	62.5099	56.9106	83.024	161.918	191.244	156.337	118.498	185.247
1116	63	-	-	OG1RF_10299	DadA family oxidoreductase	no KO assigned	168.946	196.998	150.699	358.088	331.262	394.837	370.494	351.139
639	39	-	-	OG1RF_10300	hypothetical protein	no KO assigned	165.567	160.1	150.699	336.291	368.827	422.225	379.494	457.587
1179	67	+	-	OG1RF_10301	efflux transporter	K02005 HlyD family secretion protein	100.804	111.32	88.6055	166.589	163.923	159.761	158.997	167.275
711	35	+	-	OG1RF_10302	ABC superfamily ATP binding cassette transporter, ABC protein	K02003 putative ABC transport system ATP-binding protein	5.63152	11.257	11.1629	15.569	20.4904	4.56459	5.9999	0
1230	80	+	-	OG1RF_10303	ABC superfamily ATP binding cassette transporter, membrane protein	K02004 putative ABC transport system permease protein	83.9096	80.6754	79.5356	175.93	178.722	148.349	202.497	153.451
219	21	+	-	OG1RF_10304	adenylosuccinate synthetase	no KO assigned	304.665	334.584	313.956	680.367	619.266	944.871	770.987	778.312
1122	95	+	-	OG1RF_10305	hypothetical protein	no KO assigned	170.072	163.227	147.908	249.105	307.356	344.627	253.496	282.017
705	43	-	-	OG1RF_10306	hypothetical protein	no KO assigned	15.2051	15.0094	23.7212	45.1502	62.6096	65.0455	53.9991	49.7678
1518	107	-	lmrB	OG1RF_10307	MFS family lincomycin resistance protein LmrB	no KO assigned	225.261	288.305	258.84	521.563	482.663	563.727	472.492	536.386
468	28	+	-	OG1RF_10308	MerR family transcriptional regulator	no KO assigned	6.75782	4.37774	4.88377	3.11381	2.27671	5.70574	10.4998	9.67706
753	53	+	-	OG1RF_10309	IclR family transcriptional regulator	no KO assigned	303.539	269.543	290.235	716.176	716.026	699.524	880.485	872.318
648	39	+	eda-1	OG1RF_10310	2-dehydro-3-deoxyphosphogluconate aldolase	K01625 2-dehydro-3-deoxyphosphogluconate aldolase / (4S)-4-hydroxy-2-oxoglutarate aldolase [EC:4.1.2	49.5574	24.3902	21.6281	40.4795	44.3959	58.1986	80.9986	89.8584
1008	63	+	-	OG1RF_10311	PfkB family carbohydrate kinase	K00874 2-dehydro-3-deoxygluconokinase [EC:2.7.1.45]	47.8679	56.9106	36.2794	102.756	96.7602	89.0096	104.998	110.595
840	64	+	kduI1	OG1RF_10312	4-deoxy-L-threo-5-hexosulose-uronate ketol-isomerase	K01815 4-deoxy-L-threo-5-hexosulose-uronate ketol-isomerase [EC:5.3.1.17]	96.8621	126.329	92.7916	219.524	216.288	330.933	248.996	315.196
789	52	+	idnO	OG1RF_10313	gluconate 5-dehydrogenase	K00046 gluconate 5-dehydrogenase [EC:1.1.1.69]	382.943	395.872	431.167	878.094	813.924	971.118	997.483	794.902
1107	91	+	rhiN	OG1RF_10314	RhiN protein	K15532 unsaturated rhamnogalacturonyl hydrolase [EC:3.2.1.172]	687.608	670.419	727.681	1376.3	1389.93	1558.81	1561.47	1523.45
1008	71	+	-	OG1RF_10315	TRAP-T family tripartite ATP-independent periplasmic transporter, binding protein	no KO assigned	294.528	379.612	317.445	456.173	474.694	524.928	554.991	434.085
477	35	+	-	OG1RF_10316	TRAP-T family tripartite ATP-independent periplasmic transporter, membrane protein	no KO assigned	4.50521	5.00313	8.37217	14.0121	33.0123	17.1172	20.9996	5.52975
1296	107	+	dctM	OG1RF_10317	TRAP-T family tripartite ATP-independent periplasmic transporter, membrane protein	no KO assigned	217.377	203.877	139.536	448.389	435.99	419.943	413.993	402.289
873	74	-	-	OG1RF_10318	AraC family transcriptional regulator	no KO assigned	111.504	86.9293	105.35	242.877	257.268	252.194	260.996	304.136
1512	101	+	rhaB	OG1RF_10319	rhamnulokinase	K00848 rhamnulokinase [EC:2.7.1.5]	502.895	458.412	454.888	968.395	882.226	954	1063.48	1010.56
1287	75	+	rhaA	OG1RF_10320	L-rhamnose isomerase	K01813 L-rhamnose isomerase [EC:5.3.1.14]	19.1472	21.2633	27.9072	52.9348	35.289	43.3636	16.4997	47.0029
849	56	+	rhaD	OG1RF_10321	rhamnulose-1-phosphate aldolase	K01629 rhamnulose-1-phosphate aldolase [EC:4.1.2.19]	61.9467	26.8918	41.1632	73.1745	87.6534	149.49	125.998	100.918
312	22	+	rhaU	OG1RF_10322	L-rhamnose 1-epimerase	K03534 L-rhamnose mutarotase [EC:5.1.3.32]	25.3418	31.2695	46.7446	45.1502	81.9616	76.457	95.9984	67.7394
924	71	+	-	OG1RF_10323	AraC family transcriptional regulator	no KO assigned	252.855	228.268	212.793	415.694	471.279	591.115	523.491	631.774
846	59	+	-	OG1RF_10324	family 2 AP endonuclease	no KO assigned	41.1101	52.5328	40.4655	88.7436	89.9301	85.5862	112.498	106.448
201	18	-	-	OG1RF_10325	immunity protein PlnM	no KO assigned	112.067	136.335	103.257	202.398	283.451	286.428	256.496	286.165
1482	102	-	dtpT	OG1RF_10326	POT family proton (H+)-dependent oligopeptide transporter	K03305 proton-dependent oligopeptide transporter, POT family	765.887	771.732	742.332	1427.68	1418.39	1588.48	1678.47	1596.72
135	11	+	-	OG1RF_10327	hypothetical protein	no KO assigned	0.563152	0	0	0	1.13836	0	10.4998	5.52975
600	39	+	-	OG1RF_10328	peptidoglycan binding protein	no KO assigned	88.4148	78.1739	78.8379	93.4143	112.697	75.3158	82.4986	85.7111
291	18	-	-	OG1RF_10329	thioesterase	no KO assigned	22.5261	18.1363	18.8374	38.9226	35.289	49.0694	19.4997	44.238
870	52	+	menB	OG1RF_10330	naphthoate synthase	K01661 naphthoate synthase [EC:4.1.3.36]	740.545	762.351	722.797	1429.24	1518.57	1459.53	1651.47	1461.24
1458	78	+	menE	OG1RF_10331	acyl-CoA synthetase	K01911 O-succinylbenzoic acid---CoA ligase [EC:6.2.1.26]	545.694	490.306	540.005	971.509	1082.58	1078.39	1060.48	1136.36
1368	60	+	menF	OG1RF_10332	putative isochorismate synthase	K02552 menaquinone-specific isochorismate synthase [EC:5.4.4.2]	1563.31	1552.85	1585.13	3157.4	3244.31	3729.27	3712.44	3522.45
1734	95	+	menD	OG1RF_10333	2-succinyl-5-enolpyruvyl-6-hydroxy-3-cyclohexene-1-carboxylate synthase	K02551 2-succinyl-5-enolpyruvyl-6-hydroxy-3-cyclohexene-1-carboxylate synthase [EC:2.2.1.9]	478.679	484.053	475.818	1040.01	1034.77	1063.55	1166.98	1181.98
825	43	+	menH	OG1RF_10334	putative 2-succinyl-6-hydroxy-2,4-cyclohexadiene-1-carboxylate synthase	K08680 2-succinyl-6-hydroxy-2,4-cyclohexadiene-1-carboxylate synthase [EC:4.2.99.20]	248.913	284.553	242.793	593.181	581.7	612.797	638.989	695.366
1104	58	+	menC	OG1RF_10335	o-succinylbenzoate synthase	K02549 O-succinylbenzoate synthase [EC:4.2.1.113]	376.185	361.476	401.167	723.961	833.276	872.979	877.485	826.698
699	33	-	-	OG1RF_10336	putative glucosamine-6-phosphate deaminase	no KO assigned	2.25261	4.37774	1.39536	6.22762	2.27671	0	1.49997	2.76488
1527	97	-	-	OG1RF_10337	AMP-binding family protein	no KO assigned	114.883	155.097	116.513	203.955	210.596	309.251	325.494	269.575
402	29	+	ohr	OG1RF_10338	organic hydroperoxide resistance protein	K04063 lipoyl-dependent peroxidase	96.8621	57.536	64.1866	191.499	182.137	188.29	187.497	183.864
780	56	-	-	OG1RF_10339	hypothetical protein	K07090 uncharacterized protein	286.644	270.794	267.909	491.982	530.474	528.352	568.49	530.856
804	58	+	-	OG1RF_10340	PTS family mannose/fructose/sorbose porter component IIC	K02795 PTS system, mannose-specific IIC component	9.57358	8.13008	4.18609	21.7967	21.6288	35.3756	32.9994	35.9434
819	60	+	-	OG1RF_10341	PTS system mannose/fructose/sorbose transporter subunit IID	K02796 PTS system, mannose-specific IID component	41.6732	46.9043	53.0237	73.1745	79.6849	89.0096	118.498	129.949
477	30	+	sorB	OG1RF_10342	PTS family mannose/fructose/sorbose porter, IIB component	no KO assigned	0	0	0.697681	1.5569	0	1.14115	0	1.38244
852	59	+	-	OG1RF_10343	RpiR family transcriptional regulator	no KO assigned	96.8621	86.3039	133.955	228.865	289.142	278.44	268.495	279.252
891	50	+	murQ	OG1RF_10344	N-acetylmuramic acid 6-phosphate etherase	K07106 N-acetylmuramic acid 6-phosphate etherase [EC:4.2.1.126]	85.0359	113.821	112.327	258.446	262.96	264.746	242.996	262.663
990	58	+	-	OG1RF_10345	beta-lactamase	no KO assigned	54.6257	67.5422	49.5353	107.426	160.508	157.479	173.997	181.099
420	21	+	-	OG1RF_10346	PTS system transporter subunit IIA	K02793 PTS system, mannose-specific IIA component [EC:2.7.1.191]	30.9734	30.6442	25.8142	60.7193	50.0877	57.0574	80.9986	74.6516
810	61	-	-	OG1RF_10347	hypothetical protein	no KO assigned	343.523	324.578	300.7	702.164	831	718.924	931.484	899.967
609	40	+	sodA	OG1RF_10348	superoxide dismutase	K04564 superoxide dismutase, Fe-Mn family [EC:1.15.1.1]	0	0	0.697681	0	0	0	0	0
981	59	+	dapF	OG1RF_10349	diaminopimelate epimerase	K01778 diaminopimelate epimerase [EC:5.1.1.7]	171.198	148.218	136.048	216.41	262.96	294.416	316.495	247.456
1209	85	+	-	OG1RF_10350	transcriptional regulator	no KO assigned	108.125	140.088	110.931	230.422	338.092	253.335	341.994	403.672
702	46	+	nagB	OG1RF_10351	glucosamine-6-phosphate deaminase	K02564 glucosamine-6-phosphate deaminase [EC:3.5.99.6]	427.432	406.504	429.771	828.273	939.144	904.931	1012.48	1025.77
702	55	+	-	OG1RF_10352	MgtC family magnesium (Mg2+) transporter	K07507 putative Mg2+ transporter-C (MgtC) family protein	134.593	125.078	126.978	354.974	306.218	285.287	298.495	297.224
570	43	+	-	OG1RF_10353	LemA family protein	K03744 LemA protein	48.9942	45.0281	50.233	104.313	129.773	140.361	128.998	163.128
1287	110	+	-	OG1RF_10354	hypothetical protein	K06872 uncharacterized protein	100.241	107.567	110.931	252.219	204.904	263.605	302.995	205.983
966	85	-	nrdF	OG1RF_10355	ribonucleotide-diphosphate reductase subunit beta	K00526 ribonucleoside-diphosphate reductase beta chain [EC:1.17.4.1]	0	1.87617	2.79072	1.5569	3.41507	2.2823	2.99995	2.76488
2160	165	-	nrdE	OG1RF_10356	ribonucleotide-diphosphate reductase subunit alpha	K00525 ribonucleoside-diphosphate reductase alpha chain [EC:1.17.4.1]	11.8262	13.7586	9.76753	14.0121	12.5219	28.5287	20.9996	24.8839
378	25	-	nrdI	OG1RF_10357	ribonucleotide-diphosphate reductase subunit gamma	K03647 protein involved in ribonucleotide reduction	248.913	280.801	209.304	482.641	439.405	457.601	529.491	540.533
225	14	-	nrdH	OG1RF_10358	glutaredoxin	K06191 glutaredoxin-like protein NrdH	9.57358	16.2602	17.442	28.0243	38.7041	31.9522	26.9995	24.8839
474	28	+	feoA	OG1RF_10359	ferrous iron transport protein A	K04758 ferrous iron transport protein A	64.7625	55.0344	76.0472	110.54	138.879	193.995	172.497	99.5355
2151	127	+	feoB	OG1RF_10360	FeoB family ferrous iron (Fe2+) uptake protein	K04759 ferrous iron transport protein B	351.97	368.981	401.167	856.298	927.76	834.18	1048.48	940.058
138	6	+	-	OG1RF_10361	hypothetical protein	no KO assigned	0	0	0	0	2.27671	0	0	5.52975
876	54	+	morA	OG1RF_10362	aldo/keto reductase family protein	K23257 methylglyoxal/glyoxal reductase [EC:1.1.1.283 1.1.1.-]	226.387	213.258	241.398	439.047	508.845	408.531	437.993	525.326
483	31	+	-	OG1RF_10363	glyoxalase	no KO assigned	72.0834	76.9231	78.1403	124.552	147.986	231.653	206.996	183.864
1446	92	+	cls	OG1RF_10364	cardiolipin synthetase	K06131 cardiolipin synthase A/B [EC:2.7.8.-]	54.6257	40.025	34.1864	121.439	73.9931	126.668	92.9984	84.3287
171	16	+	-	OG1RF_10365	hypothetical protein	no KO assigned	630.73	537.836	533.726	1156.78	1204.38	1559.95	1552.47	1433.59
1272	76	+	tyrS	OG1RF_10366	tyrosine--tRNA ligase	K01866 tyrosyl-tRNA synthetase [EC:6.1.1.1]	2.81576	1.25078	0	3.11381	1.13836	1.14115	0	0
1863	145	+	-	OG1RF_10367	decarboxylase	K22330 tyrosine decarboxylase [EC:4.1.1.25]	179390	177981	181185	392555	395329	441659	441080	438273
1419	128	+	-	OG1RF_10368	amino acid permease	K20265 glutamate:GABA antiporter	8992.97	8862.41	8997.99	17186.7	18851.2	19404.1	20254.2	20592.8
1407	107	+	nhaC2	OG1RF_10369	Na+/H+ antiporter NhaC	K03315 Na+:H+ antiporter, NhaC family	13843.4	14027.5	13678.7	27603.9	28952.9	30865.8	32044	32552.3
918	51	+	-	OG1RF_10370	hypothetical protein	no KO assigned	168.946	185.116	131.164	387.669	348.337	389.132	364.494	385.7
450	30	-	-	OG1RF_10371	YehR like protein	no KO assigned	79.4044	61.2883	36.9771	129.223	118.389	95.8565	113.998	157.598
552	45	-	pgpA	OG1RF_10372	phosphatidylglycerophosphatase A	no KO assigned	103.057	115.697	117.21	238.206	225.394	290.993	226.496	266.81
954	61	-	ldh2	OG1RF_10373	L-lactate dehydrogenase	K00016 L-lactate dehydrogenase [EC:1.1.1.27]	51.81	73.1707	36.2794	115.211	108.144	134.656	130.498	106.448
363	23	+	-	OG1RF_10374	hypothetical protein	no KO assigned	18.0209	18.7617	11.8606	49.821	53.5027	46.7871	50.9991	71.8868
411	23	+	-	OG1RF_10375	hypothetical protein	no KO assigned	1329.04	1260.79	1320.71	2575.12	2821.98	2912.21	3047.95	2922.47
828	49	-	-	OG1RF_10376	LysR family transcriptional regulator	no KO assigned	399.275	416.51	436.051	755.099	805.956	1007.63	832.486	1146.04
969	85	+	-	OG1RF_10377	TDT family tellurite/dicarboxylate transporter	K11041 exfoliative toxin A/B	131.214	117.573	107.443	211.739	270.929	200.842	278.995	283.4
960	63	+	galE	OG1RF_10378	NAD-dependent epimerase/dehydratase	K01784 UDP-glucose 4-epimerase [EC:5.1.3.2]	133.467	153.846	168.141	378.328	385.903	348.05	334.494	439.615
330	17	-	-	OG1RF_10379	phage integrase family site-specific recombinase	no KO assigned	15.2051	14.384	6.97681	35.8088	20.4904	27.3876	26.9995	15.2068
615	36	+	-	OG1RF_10380	nitroreductase	no KO assigned	133.467	176.986	187.676	344.076	349.475	302.404	355.494	452.057
1014	69	+	lplA	OG1RF_10381	lipoate-protein ligase	K03800 lipoate---protein ligase [EC:6.3.1.20]	226.95	191.995	190.467	576.055	516.814	467.871	479.992	478.323
855	65	-	-	OG1RF_10382	hypothetical protein	no KO assigned	184.714	206.379	176.513	393.897	432.575	419.943	535.491	458.969
279	24	-	-	OG1RF_10383	hypothetical protein	no KO assigned	14.6419	16.8856	18.1397	21.7967	35.289	39.9402	56.999	70.5043
285	22	+	-	OG1RF_10384	hypothetical protein	no KO assigned	100.804	101.939	88.6055	182.158	233.363	237.359	283.495	257.133
936	59	+	-	OG1RF_10385	LacI family transcriptional regulator	no KO assigned	168.946	225.141	193.955	320.722	395.009	415.378	392.993	349.757
597	33	+	-	OG1RF_10386	nitroreductase	K07078 uncharacterized protein	27.0313	23.1395	20.9304	73.1745	105.867	83.3039	62.9989	62.2097
846	57	+	-	OG1RF_10387	glyoxalase	K07104 catechol 2,3-dioxygenase [EC:1.13.11.2]	53.4994	63.7899	66.9774	94.9712	138.879	130.091	172.497	139.626
762	42	+	-	OG1RF_10388	DeoR family transcriptional regulator	K22103 DeoR family transcriptional regulator, carbon catabolite repression regulator	277.071	303.94	290.933	621.205	758.145	854.72	874.485	908.261
1401	81	+	-	OG1RF_10389	Xaa-Pro aminopeptidase	no KO assigned	379.564	409.631	407.446	946.598	1046.15	908.354	860.985	1112.86
651	28	+	ung	OG1RF_10390	uracil-DNA glycosylase	K21929 uracil-DNA glycosylase [EC:3.2.2.27]	9.01043	3.12695	3.4884	9.34143	10.2452	74.1747	43.4993	27.6488
1362	98	+	-	OG1RF_10391	MATE efflux family protein	no KO assigned	109.815	108.818	91.3962	217.967	206.042	280.723	257.996	204.601
1827	114	-	-	OG1RF_10392	M3 family peptidase	no KO assigned	110.941	106.316	90.0008	180.601	183.275	255.617	265.495	268.193
600	43	+	-	OG1RF_10393	VanZ like family protein	no KO assigned	614.962	589.118	533.726	1152.11	1097.37	1339.71	1432.48	1309.17
729	44	+	yebC	OG1RF_10394	glucose-1-phosphate adenylyltransferase	no KO assigned	150.925	143.84	138.839	300.483	288.004	273.876	368.994	270.958
471	20	+	-	OG1RF_10395	C_GCAxxG_C_C family protein	no KO assigned	4.50521	2.50156	6.27913	6.22762	10.2452	15.9761	29.9995	13.8244
174	14	-	-	OG1RF_10396	hypothetical protein	no KO assigned	67.0151	62.5391	67.675	169.703	215.149	142.644	164.997	117.507
975	54	-	gloA2	OG1RF_10397	lactoylglutathione lyase	K15975 glyoxalase family protein	71.5203	91.3071	73.2565	166.589	180.999	143.785	187.497	146.538
573	43	+	-	OG1RF_10398	hypothetical protein	K06999 phospholipase/carboxylesterase	296.781	290.807	308.375	557.372	678.46	815.921	847.486	823.933
1542	94	-	murE	OG1RF_10399	UDP-N-acetylmuramoyl-L-alanyl-D-glutamate--L-lysine ligase	K05362 UDP-N-acetylmuramoyl-L-alanyl-D-glutamate-L-lysine ligase [EC:6.3.2.7]	0.563152	1.87617	0.697681	1.5569	1.13836	3.42345	1.49997	1.38244
1650	124	+	-	OG1RF_10400	polysaccharide biosynthesis family protein	no KO assigned	1.68946	1.87617	0	6.22762	6.83013	4.56459	2.99995	1.38244
774	49	+	rsuA	OG1RF_10401	ribosomal small subunit pseudouridine synthase A	K06183 16S rRNA pseudouridine516 synthase [EC:5.4.99.19]	20.8366	30.0188	20.2327	60.7193	58.0561	29.6699	70.4988	49.7678
1416	84	+	pepV	OG1RF_10402	dipeptidase PepV	no KO assigned	79.4044	60.6629	69.7681	147.906	107.005	244.206	194.997	223.955
234	17	+	-	OG1RF_10403	hypothetical protein	no KO assigned	6.19467	4.37774	11.1629	23.3536	13.6603	30.811	5.9999	19.3541
4014	276	+	csn	OG1RF_10404	csn1 family CRISPR-associated protein	K09952 CRISPR-associated endonuclease Csn1 [EC:3.1.-.-]	936.522	891.182	968.381	2086.25	2184.5	2003.86	2150.96	2171.81
867	64	+	cas1	OG1RF_10405	CRISPR-associated protein cas1	no KO assigned	69.8308	80.6754	73.9542	186.829	211.734	239.641	253.496	290.312
330	26	+	cas2	OG1RF_10406	CRISPR-associated protein cas2	K09951 CRISPR-associated protein Cas2	371.117	365.228	426.283	828.273	878.811	975.682	1010.98	1076.92
660	47	+	csn2	OG1RF_10407	csn2 family CRISPR-associated protein	K19137 CRISPR-associated protein Csn2	385.196	357.098	369.073	731.745	821.893	917.484	937.484	902.732
192	17	-	-	OG1RF_10408	hypothetical protein	no KO assigned	46.7416	35.6473	43.2562	76.2883	92.2068	103.845	115.498	154.833
402	49	+	-	OG1RF_10409	membrane protein	no KO assigned	396.459	389.619	380.236	762.883	783.189	902.649	839.986	873.701
1014	72	-	-	OG1RF_10410	putative acetyltransferase	no KO assigned	28.1576	35.6473	30.0003	84.0729	63.7479	53.634	22.4996	69.1219
951	49	+	-	OG1RF_10411	ABC superfamily ATP binding cassette transporter, ABC protein	K05847 osmoprotectant transport system ATP-binding protein [EC:7.6.2.9]	11.263	18.7617	5.58145	20.2398	18.2137	103.845	46.4992	5.52975
1518	114	+	-	OG1RF_10412	ABC superfamily ATP binding cassette transporter, membrane protein	K05845 osmoprotectant transport system substrate-binding protein K05846 osmoprotectant transport sys	65.8888	75.6723	80.2333	118.325	160.508	225.947	182.997	218.425
456	24	+	argR2	OG1RF_10413	arginine repressor	K03402 transcriptional regulator of arginine metabolism	77.715	64.4153	84.4194	193.056	132.049	173.455	191.997	239.162
1509	85	+	algC	OG1RF_10414	phosphomannomutase	no KO assigned	112.067	128.205	128.373	228.865	294.834	286.428	232.496	272.34
555	37	+	-	OG1RF_10415	GNAT family acetyltransferase	no KO assigned	13.5156	16.2602	9.76753	24.9105	30.7356	51.3517	35.9994	59.4448
852	47	-	-	OG1RF_10416	ribosomal large subunit pseudouridine synthase	K06180 23S rRNA pseudouridine1911/1915/1917 synthase [EC:5.4.99.23]	1.1263	5.62852	2.09304	7.78452	9.10685	7.98804	1.49997	8.29463
2187	158	+	pbp2A	OG1RF_10417	penicillin-binding protein 2A	K12555 penicillin-binding protein 2A [EC:2.4.1.129 3.4.16.4]	346.902	327.079	334.887	535.575	583.977	432.495	502.491	528.091
342	21	+	-	OG1RF_10418	hypothetical protein	no KO assigned	113.757	155.097	115.117	214.853	190.105	322.945	304.495	179.717
150	8	+	-	OG1RF_10419	hypothetical protein	no KO assigned	77.1518	67.5422	49.5353	147.906	157.093	152.914	128.998	156.215
1236	68	+	-	OG1RF_10420	DNA repair exonuclease	K03547 DNA repair protein SbcD/Mre11	278.197	298.937	276.282	488.868	532.75	429.072	467.992	388.465
2712	134	+	-	OG1RF_10421	hypothetical protein	no KO assigned	86.1622	67.5422	76.0472	158.804	128.634	171.172	175.497	153.451
945	61	+	cbf	OG1RF_10422	CMP-binding-factor 1	K03698 3'-5' exoribonuclease [EC:3.1.-.-]	81.657	120.7	80.931	186.829	159.37	130.091	173.997	207.366
1029	51	-	prsA	OG1RF_10423	peptidyl-prolyl cis-trans isomerase	K07533 foldase protein PrsA [EC:5.2.1.8]	14.0788	11.257	9.06985	370.543	352.89	31.9522	20.9996	4.14731
345	10	-	-	OG1RF_10424	hypothetical protein	no KO assigned	0	0	0	0	0	0	0	0
426	28	-	hit	OG1RF_10425	HIT family protein	K02503 histidine triad (HIT) family protein	15.2051	16.2602	9.76753	17.126	18.2137	14.8349	19.4997	8.29463
891	73	+	-	OG1RF_10426	ABC superfamily ATP binding cassette transporter, ABC protein	K01990 ABC-2 type transport system ATP-binding protein	1122.36	1178.24	1196.52	2668.53	2925.57	2825.48	3142.45	2907.27
1212	91	+	-	OG1RF_10427	ABC superfamily ATP binding cassette transporter, membrane protein	K01992 ABC-2 type transport system permease protein	166.693	181.363	148.606	267.788	297.111	295.558	278.995	352.522
780	56	+	ytmP	OG1RF_10428	phosphotransferase enzyme family protein	no KO assigned	0	0	2.09304	1.5569	2.27671	2.2823	0	1.38244
645	57	+	trmB	OG1RF_10429	tRNA (guanine-N(7)-)-methyltransferase	K03439 tRNA (guanine-N7-)-methyltransferase [EC:2.1.1.33]	130.088	121.326	112.327	317.609	283.451	259.041	307.495	377.405
747	52	-	-	OG1RF_10430	RpiR family phosphosugar-binding transcriptional regulator	no KO assigned	9.01043	10.6316	9.76753	20.2398	44.3959	23.9641	17.9997	6.91219
963	66	+	fruK	OG1RF_10431	1-phosphofructokinase	K00882 1-phosphofructokinase [EC:2.7.1.56]	337.891	333.333	332.096	574.498	669.353	615.079	589.49	597.213
1425	98	+	-	OG1RF_10432	PTS family fructose porter component IIBC	K02769 PTS system, fructose-specific IIB component [EC:2.7.1.202] K02770 PTS system, fructose-specif	221.882	213.258	225.351	467.071	496.323	440.483	419.993	518.414
462	21	+	-	OG1RF_10433	PTS family fructose/mannitol (fru) porter component IIA	K02768 PTS system, fructose-specific IIA component [EC:2.7.1.202]	100.241	115.697	114.42	219.524	262.96	264.746	304.495	277.87
978	55	+	lacD1	OG1RF_10434	tagatose-bisphosphate aldolase	K01635 tagatose 1,6-diphosphate aldolase [EC:4.1.2.40]	22.5261	36.8981	48.14	82.516	91.0685	68.4689	47.9992	62.2097
534	45	+	-	OG1RF_10435	hypothetical protein	K07586 uncharacterized protein	0	1.25078	0	1.5569	0	1.14115	0	1.38244
432	30	-	-	OG1RF_10436	GNAT family acetyltransferase	no KO assigned	55.752	38.7742	54.4191	101.199	135.464	124.385	110.998	188.012
1215	112	+	-	OG1RF_10437	putative permease	no KO assigned	453.9	409.006	443.027	864.082	881.087	900.366	929.984	1049.27
1380	93	+	-	OG1RF_10438	hemolysin	K03699 putative hemolysin	958.484	1014.38	970.474	1871.4	1898.78	2112.27	2144.96	2250.61
1575	89	+	prfC	OG1RF_10439	peptide chain release factor RF3	K02837 peptide chain release factor 3	23.0892	28.1426	13.9536	29.5812	17.0753	61.622	49.4992	45.6204
444	41	+	-	OG1RF_10440	hypothetical protein	no KO assigned	19.1472	14.384	29.3026	37.3657	30.7356	62.7632	107.998	37.3258
648	55	+	-	OG1RF_10441	hypothetical protein	no KO assigned	26.4681	24.3902	18.1397	54.4917	54.6411	199.701	136.498	38.7083
1071	64	+	-	OG1RF_10442	putative lipoprotein	no KO assigned	24.7787	40.6504	30.0003	42.0364	56.9178	71.8924	79.4986	42.8556
315	22	-	-	OG1RF_10443	hypothetical protein	no KO assigned	4.50521	8.75547	2.79072	9.34143	11.3836	11.4115	8.99985	5.52975
2241	122	-	clpE	OG1RF_10444	ATP-dependent Clp protease	K03697 ATP-dependent Clp protease ATP-binding subunit ClpE	739.982	685.428	731.17	1563.13	1635.82	1605.6	1627.47	1605.01
177	14	-	-	OG1RF_10445	hypothetical protein	no KO assigned	21.3998	10.6316	17.442	28.0243	27.3205	10.2703	43.4993	22.119
192	8	+	-	OG1RF_10446	hypothetical protein	no KO assigned	0.563152	0	4.88377	6.22762	4.55342	14.8349	7.49987	4.14731
267	18	+	ptsH	OG1RF_10447	PTS family porter, phosphocarrier protein HPR	K11189 phosphocarrier protein	0	0.625391	1.39536	0	0	0	0	0
1728	116	+	ptsI	OG1RF_10448	PTS system transporter subunit I	K08483 phosphotransferase system, enzyme I, PtsI [EC:2.7.3.9]	1044.65	1068.79	1043.03	1974.16	2191.33	2211.55	2260.46	2260.29
1080	77	-	-	OG1RF_10449	hypothetical protein	no KO assigned	115.446	122.577	99.0707	267.788	299.388	287.569	311.995	327.638
738	44	-	-	OG1RF_10450	WxL domain surface protein	no KO assigned	86.7254	87.5547	73.9542	213.296	154.816	215.677	164.997	139.626
2376	159	-	-	OG1RF_10451	hypothetical protein	no KO assigned	4696.69	4944.34	4898.42	9434.84	9423.31	10953.9	10775.8	10604.7
1305	82	+	tig	OG1RF_10452	trigger factor	K03545 trigger factor	45.6153	36.2727	25.1165	63.8331	77.4082	73.0335	92.9984	102.3
663	55	+	-	OG1RF_10453	hypothetical protein	no KO assigned	91.2306	70.6692	75.3495	144.792	162.785	124.385	170.997	165.893
1923	133	-	fruA	OG1RF_10454	PTS family fructose porter, IIABC component	K02768 PTS system, fructose-specific IIA component [EC:2.7.1.202] K02769 PTS system, fructose-specif	1033.38	1028.77	952.334	2044.22	2030.83	2122.54	2228.96	2087.48
918	54	-	fruK2	OG1RF_10455	1-phosphofructokinase	K00882 1-phosphofructokinase [EC:2.7.1.56]	3.37891	2.50156	2.79072	4.67071	21.6288	6.84689	11.9998	2.76488
759	49	-	lacR	OG1RF_10456	lactose PTS family porter repressor	K03436 DeoR family transcriptional regulator, fructose operon transcriptional repressor	564.278	509.694	526.051	1060.25	1041.6	1043.01	1222.48	1143.28
1578	110	-	-	OG1RF_10457	voltage-gated chloride channel family protein	no KO assigned	138.535	114.447	114.42	213.296	231.086	237.359	266.995	229.485
2376	150	+	pcrA	OG1RF_10458	ATP-dependent DNA helicase PcrA	K03657 DNA helicase II / ATP-dependent DNA helicase PcrA [EC:3.6.4.12]	6.75782	6.25391	6.27913	15.569	13.6603	7.98804	10.4998	27.6488
2031	103	+	ligA	OG1RF_10459	NAD-dependent DNA ligase LigA	K01972 DNA ligase (NAD+) [EC:6.5.1.2]	4.50521	6.8793	4.18609	4.67071	4.55342	12.5526	13.4998	5.52975
216	15	-	-	OG1RF_10460	hypothetical protein	no KO assigned	7.88413	5.00313	3.4884	4.67071	10.2452	6.84689	4.49992	5.52975
327	26	+	gatC	OG1RF_10461	glutamyl-tRNA(Gln) amidotransferase subunit C	K02435 aspartyl-tRNA(Asn)/glutamyl-tRNA(Gln) amidotransferase subunit C [EC:6.3.5.6 6.3.5.7]	0	0	0	0	0	0	0	0
1470	92	+	gatA	OG1RF_10462	glutamyl-tRNA(Gln) amidotransferase subunit A	K02433 aspartyl-tRNA(Asn)/glutamyl-tRNA(Gln) amidotransferase subunit A [EC:6.3.5.6 6.3.5.7]	1.1263	0	0	0	2.27671	0	0	0
1431	74	+	gatB	OG1RF_10463	glutamyl-tRNA(Gln) amidotransferase subunit B	K02434 aspartyl-tRNA(Asn)/glutamyl-tRNA(Gln) amidotransferase subunit B [EC:6.3.5.6 6.3.5.7]	1.1263	0.625391	0.697681	1.5569	0	0	1.49997	1.38244
1089	69	+	yegS	OG1RF_10464	lipid kinase YegS	K07029 diacylglycerol kinase (ATP) [EC:2.7.1.107]	269.187	343.34	344.654	390.783	426.883	190.572	313.495	252.986
1407	89	+	rumA	OG1RF_10465	23S rRNA (uracil-5-)-methyltransferase	K03215 23S rRNA (uracil1939-C5)-methyltransferase [EC:2.1.1.190]	29.847	17.5109	29.3026	66.9469	80.8233	47.9282	52.4991	67.7394
129	9	+	rpsI	OG1RF_10466	30S ribosomal protein S9	no KO assigned	9.57358	3.12695	11.8606	18.6829	9.10685	4.56459	16.4997	12.4419
318	25	+	-	OG1RF_10467	putative thioredoxin	no KO assigned	11.263	13.7586	9.76753	14.0121	22.7671	35.3756	47.9992	19.3541
966	84	-	-	OG1RF_10468	LuxR family transcriptional regulator	no KO assigned	48.9942	73.1707	88.6055	177.487	145.71	200.842	148.497	154.833
1020	67	+	argF	OG1RF_10469	ornithine carbamoyltransferase	K13252 putrescine carbamoyltransferase [EC:2.1.3.6]	76.5887	55.6598	105.35	124.552	137.741	132.373	173.997	179.717
1377	103	+	-	OG1RF_10470	amino acid permease	K20265 glutamate:GABA antiporter	225.824	202.627	190.467	446.832	410.946	579.704	433.493	461.734
1098	58	+	aguA	OG1RF_10471	agmatine deiminase	K10536 agmatine deiminase [EC:3.5.3.12]	91.7938	68.1676	78.8379	160.361	198.074	260.182	161.997	176.952
930	49	+	arcC-3	OG1RF_10472	carbamate kinase	K00926 carbamate kinase [EC:2.7.2.2]	65.3256	66.2914	73.2565	129.223	161.647	116.397	137.998	103.683
1587	98	+	-	OG1RF_10473	amidase	K01426 amidase [EC:3.5.1.4]	38.8575	36.2727	36.2794	66.9469	80.8233	155.196	68.9988	109.213
699	60	+	-	OG1RF_10474	NMN family nicotinamide monnucleotide uptake permease	K03811 nicotinamide mononucleotide transporter	140.788	169.481	144.42	354.974	307.356	398.261	370.494	402.289
645	50	+	-	OG1RF_10475	deoxynucleoside kinase	no KO assigned	706.756	630.394	692.797	1588.04	1502.63	1510.88	1727.97	1643.72
432	20	+	-	OG1RF_10476	hypothetical protein	no KO assigned	0	0.625391	0	0	2.27671	9.12919	0	1.38244
387	23	+	-	OG1RF_10477	transposase	no KO assigned	233.708	247.029	293.724	548.031	545.272	463.306	566.99	645.598
336	15	-	-	OG1RF_10478	hypothetical protein	no KO assigned	7.32097	6.25391	9.76753	10.8983	13.6603	13.6938	8.99985	12.4419
1392	101	+	-	OG1RF_10479	sodium/dicarboxylate symporter family protein	K06956 uncharacterized protein	220.192	180.738	143.722	451.502	439.405	384.567	548.991	566.799
381	25	+	gloA3	OG1RF_10480	lactoylglutathione lyase	K01759 lactoylglutathione lyase [EC:4.4.1.5]	2.25261	2.50156	2.79072	12.4552	29.5972	10.2703	14.9997	2.76488
1167	91	+	-	OG1RF_10481	beta-lactamase	no KO assigned	416.732	407.129	394.19	770.668	785.465	811.357	829.486	993.973
711	50	+	-	OG1RF_10482	hypothetical protein	no KO assigned	128.399	133.834	154.885	312.938	274.344	290.993	307.495	280.635
951	64	+	-	OG1RF_10483	rhodanese family protein	K07146 UPF0176 protein	47.8679	29.3934	25.1165	77.8452	84.2383	86.7273	107.998	113.36
138	15	-	-	OG1RF_10484	hypothetical protein	no KO assigned	0.563152	0	0	0	0	0	0	0
384	28	+	-	OG1RF_10485	cell wall surface anchor family protein	no KO assigned	19.1472	34.3965	25.1165	79.4021	85.3767	69.6101	50.9991	59.4448
732	52	+	-	OG1RF_10486	WxL domain surface protein	no KO assigned	123.33	108.818	127.676	242.877	239.055	271.593	296.995	200.453
780	47	+	-	OG1RF_10487	WxL domain surface protein	no KO assigned	100.241	100.688	110.234	211.739	221.979	201.983	268.495	276.488
2100	152	+	-	OG1RF_10488	WxL domain surface protein	no KO assigned	411.101	477.799	448.609	856.298	936.867	1238.15	1178.98	1034.06
741	47	+	-	OG1RF_10489	WxL domain surface protein	no KO assigned	67.5782	81.9262	65.582	177.487	162.785	165.467	157.497	158.98
1095	85	+	-	OG1RF_10490	cell wall surface anchor family protein	no KO assigned	1270.47	1192.62	1156.75	1030.67	1045.01	1053.28	1078.48	1187.51
450	32	+	-	OG1RF_10491	hypothetical protein	no KO assigned	27.0313	23.1395	22.3258	37.3657	34.1507	36.5168	64.4989	20.7366
1449	121	+	-	OG1RF_10492	M protein trans-acting positive regulator	no KO assigned	99.1147	103.815	101.861	193.056	175.307	211.113	233.996	139.626
1905	114	+	-	OG1RF_10493	P-ATPase superfamily P-type ATPase cadmium transporter	K01534 Cd2+/Zn2+-exporting ATPase [EC:3.6.3.3 7.2.2.12]	85.0359	88.1801	85.1171	175.93	166.2	221.383	160.497	183.864
720	46	+	-	OG1RF_10494	SapB protein	K07507 putative Mg2+ transporter-C (MgtC) family protein	46.7416	34.3965	60.6982	77.8452	83.1	117.538	89.9985	47.0029
738	47	-	-	OG1RF_10495	ABC superfamily ATP binding cassette transporter, ABC protein	K10038 glutamine transport system ATP-binding protein [EC:7.4.2.1]	100.241	63.7899	86.5124	189.942	210.596	205.407	178.497	182.482
2169	143	-	glnP	OG1RF_10496	amino acid ABC superfamily ATP binding cassette transporter, binding/permease protein	K10036 glutamine transport system substrate-binding protein K10037 glutamine transport system permea	5.63152	7.50469	2.09304	0	1.13836	4.56459	2.99995	9.67706
1998	125	+	uvrB	OG1RF_10497	excision endonuclease subunit UvrB	K03702 excinuclease ABC subunit B	271.439	260.163	249.072	510.665	572.593	611.656	623.989	494.913
2820	150	+	uvrA	OG1RF_10498	excision endonuclease subunit UvrA	K03701 excinuclease ABC subunit A	68.7045	100.688	83.024	143.235	163.923	196.278	142.498	154.833
795	52	+	-	OG1RF_10499	hypothetical protein	no KO assigned	12.9525	10.6316	23.0235	68.5038	48.9493	27.3876	37.4994	30.4136
999	71	+	-	OG1RF_10500	ATP-binding protein	K06958 RNase adapter protein RapZ	1.68946	5.62852	2.79072	4.67071	4.55342	12.5526	11.9998	5.52975
996	63	+	-	OG1RF_10501	hypothetical protein	no KO assigned	4.50521	0.625391	5.58145	9.34143	5.69178	14.8349	2.99995	11.0595
936	66	+	-	OG1RF_10502	hypothetical protein	K09762 uncharacterized protein	0.563152	1.25078	0.697681	0	0	3.42345	1.49997	2.76488
969	58	+	-	OG1RF_10503	PEP phosphonomutase family protein	no KO assigned	74.8992	83.177	55.8145	133.894	94.4835	203.124	172.497	145.156
519	26	+	-	OG1RF_10504	thioredoxin superfamily protein	no KO assigned	23.6524	15.6348	18.8374	45.1502	36.4274	76.457	44.9992	30.4136
594	41	-	clpP	OG1RF_10505	ATP-dependent Clp protease proteolytic subunit	K01358 ATP-dependent Clp protease, protease subunit [EC:3.4.21.92]	83.3465	91.9325	50.233	179.044	146.848	155.196	166.497	124.419
519	41	+	-	OG1RF_10506	hypothetical protein	no KO assigned	28.7207	39.3996	46.0469	84.0729	79.6849	66.1866	100.498	121.655
405	30	-	-	OG1RF_10507	membrane protein	no KO assigned	15.2051	22.5141	11.8606	43.5933	34.1507	33.0933	31.4995	24.8839
3351	222	+	-	OG1RF_10508	von Willebrand factor domain LPTXG domain protein	no KO assigned	954.542	950.594	972.567	1683.01	1762.17	1966.2	2273.96	2398.53
384	29	+	-	OG1RF_10509	hypothetical protein	no KO assigned	154.867	158.224	151.397	281.8	264.099	387.991	331.494	333.167
510	52	+	-	OG1RF_10510	hypothetical protein	no KO assigned	38.8575	22.5141	15.349	62.2762	62.6096	96.9976	56.999	69.1219
1788	145	+	-	OG1RF_10511	glycerophosphoryl diester phosphodiesterase	K01126 glycerophosphoryl diester phosphodiesterase [EC:3.1.4.46]	308.044	344.59	313.259	764.44	862.874	692.677	827.986	695.366
408	24	+	-	OG1RF_10512	MutT/NUDIX family protein	K03574 8-oxo-dGTP diphosphatase [EC:3.6.1.55]	24.7787	31.8949	27.9072	28.0243	35.289	55.9163	59.999	55.2975
201	14	+	cspB	OG1RF_10513	cold shock protein B	K03704 cold shock protein	3.37891	8.13008	3.4884	6.22762	15.937	12.5526	13.4998	5.52975
1332	85	+	rpoN	OG1RF_10514	DNA-directed RNA polymerase sigma subunit RpoN	K03092 RNA polymerase sigma-54 factor	7239.32	7100.06	6932.86	2392.96	2334.77	1629.56	1457.98	1588.42
147	9	+	-	OG1RF_10515	hypothetical protein	no KO assigned	0	0	0	1.5569	1.13836	0	0	0
1878	139	+	-	OG1RF_10516	acyltransferase	no KO assigned	134.03	129.456	121.396	221.08	224.256	223.665	227.996	157.598
1185	76	+	metK	OG1RF_10517	methionine adenosyltransferase	K00789 S-adenosylmethionine synthetase [EC:2.5.1.6]	2.25261	3.75235	4.88377	6.22762	2.27671	10.2703	10.4998	5.52975
1467	100	+	-	OG1RF_10518	MFS family drug resistance transporter	no KO assigned	358.165	290.181	306.98	725.518	706.919	686.972	850.486	635.921
792	49	+	-	OG1RF_10519	esterase	K03930 putative tributyrin esterase [EC:3.1.1.-]	157.683	113.196	161.862	291.141	331.262	245.347	359.994	380.17
663	42	-	-	OG1RF_10520	TetR family transcriptional regulator	no KO assigned	16.3314	15.6348	27.9072	56.0486	76.2698	36.5168	76.4987	38.7083
1716	96	+	-	OG1RF_10521	ABC superfamily ATP binding cassette transporter, membrane protein	K18891 ATP-binding cassette, subfamily B, multidrug efflux pump	1013.11	954.346	994.893	2019.31	1929.51	2415.81	2302.46	2304.52
1770	119	+	-	OG1RF_10522	multidrug resistance ABC superfamily ATP binding cassette transporter, membrane protein	K18892 ATP-binding cassette, subfamily B, multidrug efflux pump	739.982	633.521	626.517	1243.97	1338.71	1461.81	1547.97	1508.24
243	11	+	-	OG1RF_10523	hypothetical protein	no KO assigned	16.3314	9.38086	17.442	32.695	22.7671	36.5168	25.4996	29.0312
210	15	-	-	OG1RF_10524	hypothetical protein	no KO assigned	0.563152	0.625391	0.697681	0	1.13836	2.2823	0	0
606	44	+	-	OG1RF_10525	TetR family transcriptional regulator	no KO assigned	2.81576	1.25078	4.88377	1.5569	1.13836	10.2703	4.49992	5.52975
1080	72	+	-	OG1RF_10526	ABC superfamily ATP binding cassette transporter, membrane protein	K02004 putative ABC transport system permease protein	17.4577	41.2758	26.5119	57.6055	51.226	29.6699	37.4994	40.0907
684	44	+	-	OG1RF_10527	ABC superfamily ATP binding cassette transporter, ABC protein	K02003 putative ABC transport system ATP-binding protein	18.0209	15.6348	25.1165	34.2519	48.9493	25.1053	47.9992	52.5326
564	44	-	-	OG1RF_10528	rRNA methylase	no KO assigned	375.622	452.158	380.934	940.371	996.061	901.507	1045.48	995.355
969	54	-	-	OG1RF_10529	radical SAM protein	K07139 uncharacterized protein	176.267	186.992	212.793	378.328	328.985	537.481	389.993	435.468
651	62	-	-	OG1RF_10530	type 2 phosphatidic acid phosphatase	K19302 undecaprenyl-diphosphatase [EC:3.6.1.27]	257.36	245.153	316.747	544.917	541.857	570.574	601.49	691.219
1026	78	-	-	OG1RF_10531	hypothetical protein	no KO assigned	130.651	109.443	94.8846	168.146	242.47	356.038	253.496	222.572
687	47	-	-	OG1RF_10532	hypothetical protein	no KO assigned	397.585	410.256	450.702	825.16	840.107	916.342	704.988	945.587
2214	145	+	lyzl6	OG1RF_10533	cell wall lysis protein	no KO assigned	174.014	220.138	190.467	397.011	478.109	483.847	643.489	405.054
2463	168	+	leuS	OG1RF_10534	leucyl-tRNA synthetase	K01869 leucyl-tRNA synthetase [EC:6.1.1.4]	17.4577	20.6379	15.349	20.2398	25.0438	43.3636	22.4996	55.2975
225	21	-	-	OG1RF_10535	hypothetical protein	no KO assigned	16.8946	21.2633	20.9304	29.5812	42.1192	59.3397	44.9992	9.67706
444	36	-	-	OG1RF_10536	hypothetical protein	no KO assigned	65.3256	101.313	62.7913	191.499	234.501	119.821	203.997	150.686
834	52	-	aatB	OG1RF_10537	amino acid ABC superfamily ATP binding cassette transporter, binding protein	K02030 polar amino acid transport system substrate-binding protein	28.7207	37.5235	51.6284	66.9469	59.1945	55.9163	47.9992	29.0312
636	33	-	-	OG1RF_10538	ABC superfamily ATP binding cassette transporter, ABC protein	K02028 polar amino acid transport system ATP-binding protein [EC:7.4.2.1]	24.7787	21.8887	13.9536	46.7071	19.352	30.811	19.4997	29.0312
645	57	-	-	OG1RF_10539	amino acid ABC superfamily ATP binding cassette transporter, membrane protein	K02029 polar amino acid transport system permease protein	50.6837	42.5266	70.4658	91.8574	78.5465	87.8684	98.9983	89.8584
1632	106	+	-	OG1RF_10540	oligopeptide ABC superfamily ATP binding cassette transporter, binding protein	K15580 oligopeptide transport system substrate-binding protein	68.1414	80.6754	69.7681	175.93	130.911	204.266	215.996	236.397
249	20	+	-	OG1RF_10541	transglycosylase-associated protein	no KO assigned	30.9734	57.536	33.4887	70.0607	97.8986	94.7153	89.9985	89.8584
1740	119	+	-	OG1RF_10542	hypothetical protein	no KO assigned	502.895	451.532	477.911	876.537	993.785	1043.01	1139.98	1129.45
828	48	+	-	OG1RF_10543	hypothetical protein	no KO assigned	82.2202	86.9293	98.373	191.499	200.351	295.558	268.495	248.839
1170	70	+	-	OG1RF_10544	glucuronyl hydrolase	K18581 unsaturated chondroitin disaccharide hydrolase [EC:3.2.1.180]	31.5365	40.025	50.233	71.6176	92.2068	115.256	73.4988	89.8584
1779	121	+	bgaL	OG1RF_10545	beta-galactosidase	K12308 beta-galactosidase [EC:3.2.1.23]	182.461	213.884	209.304	425.035	449.651	374.297	472.492	413.349
708	58	-	-	OG1RF_10546	GntR family transcriptional regulator	no KO assigned	8.44728	14.384	10.4652	15.569	17.0753	43.3636	44.9992	29.0312
927	63	+	manX3	OG1RF_10547	PTS system mannose transporter subunit IIAB	K02793 PTS system, mannose-specific IIA component [EC:2.7.1.191] K02794 PTS system, mannose-specific	12295.3	12757.3	12354.5	4683.17	5022.43	3919.85	3814.44	3615.07
792	67	+	-	OG1RF_10548	PTS family mannose/fructose/sorbose porter component IIC	K02795 PTS system, mannose-specific IIC component	63.073	102.564	96.9776	110.54	142.294	99.2799	70.4988	56.6799
801	57	+	-	OG1RF_10549	PTS system mannose/fructose/sorbose transporter subunit IID	K02796 PTS system, mannose-specific IID component	2.81576	15.0094	12.5583	10.8983	9.10685	35.3756	28.4995	5.52975
3015	213	+	-	OG1RF_10550	family 8 polysaccharide lyase	K01727 hyaluronate lyase [EC:4.2.2.1]	713.513	700.438	673.96	1279.78	1358.06	1429.86	1631.97	1580.13
324	29	-	-	OG1RF_10551	hypothetical protein	no KO assigned	6.19467	5.00313	6.27913	20.2398	13.6603	12.5526	28.4995	29.0312
609	42	-	rplY	OG1RF_10552	50S ribosomal protein L25	K02897 large subunit ribosomal protein L25	103.057	108.818	106.047	231.979	229.948	385.708	352.494	208.748
783	49	+	rsuA2	OG1RF_10553	ribosomal small subunit pseudouridine synthase A	K06183 16S rRNA pseudouridine516 synthase [EC:5.4.99.19]	26.4681	31.8949	33.4887	60.7193	54.6411	66.1866	59.999	66.357
681	41	+	yjjG	OG1RF_10554	HAD-superfamily hydrolase	K01560 2-haloacid dehalogenase [EC:3.8.1.2]	13.5156	18.1363	16.0467	10.8983	44.3959	35.3756	49.4992	12.4419
456	27	-	-	OG1RF_10555	GNAT family acetyltransferase	no KO assigned	104.746	98.1864	106.745	258.446	251.577	198.56	194.997	268.193
630	50	+	udk	OG1RF_10556	uridine kinase	K00876 uridine kinase [EC:2.7.1.48]	105.873	68.1676	80.931	146.349	145.71	150.632	230.996	178.334
342	19	+	-	OG1RF_10557	PemK family transcriptional regulator	K07171 mRNA interferase MazF [EC:3.1.-.-]	6.19467	1.87617	13.9536	18.6829	10.2452	22.823	10.4998	17.9717
1083	77	+	dhdh	OG1RF_10558	putative trans-1,2-dihydrobenzene-1,2-diol dehydrogenase	no KO assigned	52.9363	48.7805	47.4423	88.7436	91.0685	119.821	121.498	176.952
1920	137	+	-	OG1RF_10559	BglG family transcriptional antiterminator	no KO assigned	202.172	178.236	182.095	390.783	426.883	484.988	448.492	384.318
336	14	+	-	OG1RF_10560	PRD domain-containing protein	no KO assigned	50.1205	55.6598	53.0237	88.7436	97.8986	115.256	140.998	124.419
357	20	+	-	OG1RF_10561	transcriptional regulator	no KO assigned	35.4786	31.2695	28.6049	43.5933	47.8109	42.2225	53.9991	82.9463
357	18	+	-	OG1RF_10562	hypothetical protein	no KO assigned	81.0939	50.6567	87.2101	133.894	124.081	175.737	191.997	136.861
780	48	+	-	OG1RF_10563	permease	no KO assigned	12.3893	18.1363	6.97681	28.0243	37.5657	17.1172	25.4996	19.3541
696	41	+	-	OG1RF_10564	hypothetical protein	no KO assigned	150.362	157.598	153.49	288.027	291.419	393.696	361.494	358.051
1314	105	+	-	OG1RF_10565	PTS system transporter subunit IIC	K02761 PTS system, cellobiose-specific IIC component	63.073	71.9199	71.8611	182.158	142.294	127.809	160.497	210.131
300	23	+	-	OG1RF_10566	hypothetical protein	no KO assigned	239.34	253.909	236.514	552.701	602.19	621.926	680.988	638.686
1089	75	+	-	OG1RF_10567	outer surface protein	K09963 uncharacterized protein	120.514	83.8024	131.862	152.577	215.149	295.558	320.995	299.989
1110	69	+	-	OG1RF_10568	metal-dependent hydrolase	K01465 dihydroorotase [EC:3.5.2.3]	45.0521	43.152	27.9072	115.211	104.729	112.974	86.9985	164.51
1107	43	+	-	OG1RF_10569	L-seryl-tRNA(Sec) selenium transferase	K01042 L-seryl-tRNA(Ser) seleniumtransferase [EC:2.9.1.1]	7.32097	0	0.697681	3.11381	11.3836	1.14115	5.9999	11.0595
744	38	+	-	OG1RF_10570	4-hydroxy-2-oxoglutarate aldolase	no KO assigned	2.25261	1.87617	2.79072	12.4552	21.6288	19.3995	10.4998	13.8244
1020	61	+	-	OG1RF_10571	PfkB family carbohydrate kinase	K00874 2-dehydro-3-deoxygluconokinase [EC:2.7.1.45]	59.6941	94.434	67.675	161.918	169.615	196.278	200.997	244.691
1029	69	+	-	OG1RF_10572	hypothetical protein	no KO assigned	266.371	268.918	238.607	541.803	522.505	478.141	578.99	652.511
447	31	+	-	OG1RF_10573	YaiI/YqxD family protein	K09768 uncharacterized protein	29.847	34.3965	37.6748	54.4917	63.7479	34.2345	71.9988	49.7678
1071	72	+	ddl	OG1RF_10574	D-alanine--D-alanine ligase	K01921 D-alanine-D-alanine ligase [EC:6.3.2.4]	4.50521	4.37774	1.39536	6.22762	3.41507	0	0	0
1425	73	+	ppx	OG1RF_10575	exopolyphosphatase	K01929 UDP-N-acetylmuramoyl-tripeptide--D-alanyl-D-alanine ligase [EC:6.3.2.10]	1.1263	0	0	4.67071	1.13836	1.14115	1.49997	2.76488
1611	100	+	srmB	OG1RF_10576	ATP-dependent RNA helicase DeaD	K05592 ATP-dependent RNA helicase DeaD [EC:3.6.4.13]	2.81576	2.50156	2.09304	6.22762	5.69178	6.84689	11.9998	8.29463
159	10	-	-	OG1RF_10577	hypothetical protein	no KO assigned	16.8946	16.2602	18.8374	52.9348	40.9808	38.7991	31.4995	16.5893
354	26	+	acpS	OG1RF_10578	holo-[acyl-carrier-protein] synthase	K00997 holo-[acyl-carrier protein] synthase [EC:2.7.8.7]	0.563152	1.87617	2.09304	0	1.13836	0	0	1.38244
1116	72	+	alr	OG1RF_10579	alanine racemase	K01775 alanine racemase [EC:5.1.1.1]	1.68946	1.87617	0.697681	1.5569	1.13836	1.14115	5.9999	0
378	19	+	-	OG1RF_10580	PemK family transcriptional regulator	K07171 mRNA interferase MazF [EC:3.1.-.-]	0	0.625391	2.09304	0	0	0	0	0
696	54	+	-	OG1RF_10581	hypothetical protein	no KO assigned	195.414	162.602	142.327	406.352	388.179	443.907	478.492	464.499
1296	73	+	-	OG1RF_10582	hypothetical protein	no KO assigned	183.024	212.633	245.584	289.584	340.368	219.101	323.994	239.162
327	26	+	-	OG1RF_10583	hypothetical protein	no KO assigned	0	1.87617	4.18609	9.34143	5.69178	18.2584	11.9998	19.3541
750	44	+	-	OG1RF_10584	signal peptidase I	K03100 signal peptidase I [EC:3.4.21.89]	14.0788	5.62852	13.2559	35.8088	11.3836	50.2105	40.4993	22.119
1479	129	-	-	OG1RF_10585	M protein trans-acting positive regulator	no KO assigned	115.446	102.564	125.583	319.165	250.438	387.991	364.494	293.077
753	48	+	wzb	OG1RF_10586	protein-tyrosine-phosphatase	K01104 protein-tyrosine phosphatase [EC:3.1.3.48]	67.0151	57.536	54.4191	130.78	104.729	156.337	173.997	250.221
231	14	+	-	OG1RF_10587	hypothetical protein	no KO assigned	11.263	9.38086	0.697681	10.8983	23.9055	25.1053	25.4996	22.119
2754	191	+	pip	OG1RF_10588	phage infection protein	K01421 putative membrane protein	225.261	238.899	218.374	386.112	418.915	508.952	575.99	458.969
1170	82	+	-	OG1RF_10589	cation efflux family protein	no KO assigned	51.2468	55.6598	62.7913	105.87	118.389	141.502	160.497	116.125
1824	136	+	-	OG1RF_10590	APC family amino acid-polyamine-organocation transporter	no KO assigned	145.856	158.849	163.955	263.117	259.545	283.005	317.995	295.842
465	32	-	-	OG1RF_10591	GNAT family acetyltransferase	no KO assigned	51.2468	30.6442	43.2562	66.9469	86.515	83.3039	83.9986	84.3287
663	54	-	opuCD	OG1RF_10592	glycine/betaine/carnitine/choline ABC superfamily ATP binding cassette transporter, membrane protein	K05846 osmoprotectant transport system permease protein	34.9154	26.8918	32.791	73.1745	73.9931	83.3039	73.4988	78.7989
924	72	-	opuCC	OG1RF_10593	glycine/betaine/carnitine/choline ABC superfamily ATP binding cassette transporter, binding protein	K05845 osmoprotectant transport system substrate-binding protein	118.825	129.456	117.908	200.841	261.822	180.301	301.495	205.983
636	53	-	opuCB	OG1RF_10594	glycine/betaine/carnitine/choline ABC superfamily ATP binding cassette transporter, membrane protein	K05846 osmoprotectant transport system permease protein	354.223	344.59	322.329	683.481	709.196	742.888	721.488	811.491
1194	77	-	opuAA	OG1RF_10595	glycine betaine/L-proline ABC superfamily ATP binding cassette transporter, ABC protein	K05847 osmoprotectant transport system ATP-binding protein [EC:7.6.2.9]	133.467	100.063	148.606	213.296	236.778	188.29	278.995	255.751
126	6	+	-	OG1RF_10596	hypothetical protein	no KO assigned	0	0	0	0	0	0	0	0
891	51	-	gloA4	OG1RF_10597	lactoylglutathione lyase	no KO assigned	33.7891	30.0188	27.2096	65.39	61.4712	74.1747	62.9989	66.357
1032	71	+	queA	OG1RF_10598	S-adenosylmethionine--tRNA ribosyltransferase-isomerase	K07568 S-adenosylmethionine:tRNA ribosyltransferase-isomerase [EC:2.4.99.17]	35.4786	54.409	34.884	76.2883	75.1315	61.622	64.4989	80.1814
306	16	-	-	OG1RF_10599	cro/CI family transcriptional regulator	K07729 putative transcriptional regulator	17.4577	13.1332	16.7443	23.3536	25.0438	49.0694	23.9996	56.6799
2646	166	+	-	OG1RF_10600	putative calcium-transporting ATPase	no KO assigned	104.746	131.957	95.5823	219.524	159.37	179.16	280.495	308.284
2007	145	+	-	OG1RF_10601	potassium uptake protein	K03549 KUP system potassium uptake protein	341.27	346.467	317.445	680.367	745.623	730.335	703.488	756.193
699	56	-	-	OG1RF_10602	cro/CI family transcriptional regulator	no KO assigned	487.69	437.774	449.307	901.448	1038.18	1056.7	1013.98	1237.28
2145	144	+	copB	OG1RF_10603	P-ATPase superfamily P-type ATPase copper (Cu) transporter	K01533 P-type Cu2+ transporter [EC:7.2.2.9]	262.429	261.413	240.002	614.977	585.115	531.775	712.488	640.069
1425	102	+	-	OG1RF_10604	M protein trans-acting positive regulator	no KO assigned	26.4681	33.1457	20.9304	48.2641	44.3959	42.2225	49.4992	34.5609
933	64	+	-	OG1RF_10605	aldo/keto reductase 2 family oxidoreductase	no KO assigned	117.136	100.688	88.6055	202.398	201.489	195.136	242.996	204.601
2649	192	+	polA	OG1RF_10606	DNA-directed DNA polymerase I	K02335 DNA polymerase I [EC:2.7.7.7]	24.7787	20.6379	24.4188	23.3536	28.4589	18.2584	26.9995	33.1785
843	47	+	mutM	OG1RF_10607	DNA-formamidopyrimidine glycosylase	K10563 formamidopyrimidine-DNA glycosylase [EC:3.2.2.23 4.2.99.18]	20.2735	20.6379	9.76753	29.5812	59.1945	33.0933	46.4992	42.8556
600	32	+	coaE	OG1RF_10608	dephospho-CoA kinase	K00859 dephospho-CoA kinase [EC:2.7.1.24]	1.1263	1.87617	0.697681	1.5569	0	4.56459	0	1.38244
483	24	+	nrdR	OG1RF_10609	transcriptional regulator NrdR	K07738 transcriptional repressor NrdR	3.94206	10.6316	2.09304	9.34143	4.55342	2.2823	0	2.76488
1410	82	+	dnaB2	OG1RF_10610	replicative DNA helicase DnaB	K03346 replication initiation and membrane attachment protein	0.563152	1.25078	2.79072	3.11381	1.13836	1.14115	0	2.76488
933	58	+	dnaI	OG1RF_10611	primosomal protein DnaI	K11144 primosomal protein DnaI	0	0	3.4884	1.5569	1.13836	1.14115	0	0
1209	96	+	-	OG1RF_10612	hypothetical protein	no KO assigned	8.44728	16.8856	12.5583	23.3536	14.7986	42.2225	22.4996	33.1785
1521	125	+	-	OG1RF_10613	hypothetical protein	no KO assigned	88.978	90.0563	74.6519	193.056	178.722	255.617	233.996	214.278
1584	97	+	-	OG1RF_10614	hypothetical protein	no KO assigned	91.7938	101.313	94.1869	241.32	200.351	265.888	167.997	235.014
1263	102	+	-	OG1RF_10615	group 2 glycosyl transferase	no KO assigned	7328.3	7278.92	7017.27	15558.2	15898.3	18601.9	19675.2	18369.8
2067	157	+	-	OG1RF_10616	cellulose synthase catalytic subunit	no KO assigned	448.269	488.43	528.144	959.053	1128.11	1294.06	1114.48	1023
861	76	+	-	OG1RF_10617	hypothetical protein	no KO assigned	96.8621	95.0594	85.8148	208.625	153.678	183.725	208.496	197.689
312	16	+	-	OG1RF_10618	hypothetical protein	no KO assigned	16.3314	6.8793	13.2559	10.8983	9.10685	35.3756	19.4997	41.4731
1155	74	-	aspB	OG1RF_10619	aspartate aminotransferase	no KO assigned	203.861	191.37	218.374	364.316	328.985	397.12	406.493	565.417
723	40	-	-	OG1RF_10620	ABC superfamily ATP binding cassette transporter, ABC protein	K23060 arginine/lysine/histidine transport system ATP-binding protein [EC:7.4.2.1]	2.81576	21.2633	0.697681	12.4552	10.2452	10.2703	7.49987	0
1464	105	-	-	OG1RF_10621	amino acid ABC superfamily ATP binding cassette transporter, membrane protein	K17077 arginine/lysine/histidine transport system permease protein K23059 arginine/lysine/histidine	207.24	203.877	172.327	249.105	305.079	344.627	371.994	423.026
120	12	+	nadE	OG1RF_10622	hypothetical protein	no KO assigned	2.25261	8.75547	1.39536	9.34143	18.2137	6.84689	5.9999	11.0595
1107	66	+	-	OG1RF_10623	putative glycerol dehydrogenase	K08317 uncharacterized oxidoreductase [EC:1.1.-.-]	641.993	620.388	541.4	1117.86	1137.22	1251.84	1249.48	1183.37
1146	78	+	tgt	OG1RF_10624	tRNA-guanine transglycosylase	K00773 queuine tRNA-ribosyltransferase [EC:2.4.2.29]	82.2202	51.2821	62.7913	168.146	102.452	136.938	166.497	225.337
399	18	+	-	OG1RF_10625	preprotein translocase subunit YajC	K03210 preprotein translocase subunit YajC	15.2051	13.1332	13.2559	37.3657	43.2575	20.5407	25.4996	40.0907
306	19	+	-	OG1RF_10626	hypothetical protein	no KO assigned	0	0	0.697681	3.11381	0	1.14115	0	0
2604	175	+	aad	OG1RF_10627	aldehyde-alcohol dehydrogenase	K04072 acetaldehyde dehydrogenase / alcohol dehydrogenase [EC:1.2.1.10 1.1.1.1]	135.72	72.5453	87.2101	238.206	269.79	303.546	289.495	295.842
1044	55	-	fni	OG1RF_10628	isopentenyl-diphosphate delta-isomerase	K01823 isopentenyl-diphosphate Delta-isomerase [EC:5.3.3.2]	0.563152	1.25078	2.79072	0	0	3.42345	0	0
1107	64	-	-	OG1RF_10629	phosphomevalonate kinase	K00938 phosphomevalonate kinase [EC:2.7.4.2]	6.19467	6.8793	6.27913	4.67071	9.10685	2.2823	4.49992	8.29463
1026	55	-	mvd	OG1RF_10630	diphosphomevalonate decarboxylase	K01597 diphosphomevalonate decarboxylase [EC:4.1.1.33]	1.1263	3.75235	4.18609	1.5569	0	2.2823	10.4998	4.14731
945	59	-	mvk	OG1RF_10631	mevalonate kinase	K00869 mevalonate kinase [EC:2.7.1.36]	1.68946	2.50156	0	1.5569	1.13836	3.42345	1.49997	2.76488
636	35	-	-	OG1RF_10632	pentapeptide repeat-containing protein	no KO assigned	6.75782	8.75547	16.0467	21.7967	23.9055	34.2345	25.4996	23.5014
1074	79	-	-	OG1RF_10633	hypothetical protein	no KO assigned	14.0788	11.257	18.8374	31.1381	12.5219	28.5287	40.4993	20.7366
1671	105	+	oppA	OG1RF_10634	oligopeptide ABC superfamily ATP binding cassette transporter, binding protein	K15580 oligopeptide transport system substrate-binding protein	28.1576	15.0094	23.7212	35.8088	31.874	41.0814	34.4994	76.0341
351	29	-	-	OG1RF_10635	hypothetical protein	no KO assigned	1193.32	1018.76	1241.17	2414.76	2417.87	2592.69	3281.94	2760.73
1032	87	+	oppB	OG1RF_10636	oligopeptide ABC superfamily ATP binding cassette transporter, membrane protein	K15581 oligopeptide transport system permease protein	12825.2	12589.7	12339.2	27245.8	27836.2	34969.4	36411.9	36358.1
1053	81	+	oppC	OG1RF_10637	oligopeptide ABC superfamily ATP binding cassette transporter, membrane protein	K15582 oligopeptide transport system permease protein	25683.7	24336.5	24658.1	55201.6	55437.9	70872.2	74077.7	72702.4
1059	69	+	oppD	OG1RF_10638	ABC superfamily ATP binding cassette transporter, ABC protein	K15583 oligopeptide transport system ATP-binding protein	18017.5	17819.9	17118.3	38187.8	38559.5	47459.2	49863.7	48753
957	52	+	oppF	OG1RF_10639	ABC superfamily ATP binding cassette transporter, ABC protein	K10823 oligopeptide transport system ATP-binding protein	10752.3	10767.4	10735.9	22601.6	23750.7	29556.9	30805	29924.2
1071	69	+	-	OG1RF_10640	transposase	K07496 putative transposase	168.946	164.478	161.164	294.255	351.752	453.036	391.493	427.173
522	24	+	infC	OG1RF_10641	translation initiation factor IF3	K02520 translation initiation factor IF-3	0.563152	0	0	1.5569	0	0	0	1.38244
201	12	+	rpmI	OG1RF_10642	50S ribosomal protein L35	K02916 large subunit ribosomal protein L35	2.81576	0.625391	1.39536	3.11381	1.13836	2.2823	1.49997	0
360	30	+	rplT	OG1RF_10643	50S ribosomal protein L20	K02887 large subunit ribosomal protein L20	328.881	283.302	267.909	636.774	660.246	690.395	737.987	666.335
381	32	-	-	OG1RF_10644	hypothetical protein	no KO assigned	478.679	512.821	471.632	1060.25	1172.51	1237.01	1249.48	1099.04
360	37	+	-	OG1RF_10645	integral membrane protein	K08987 putative membrane protein	1000.72	1128.83	1115.59	2344.7	2374.61	3038.88	3088.45	3044.13
495	38	+	-	OG1RF_10646	GNAT family acetyltransferase	K03827 putative acetyltransferase [EC:2.3.1.-]	77.715	74.4215	96.28	149.463	154.816	201.983	184.497	243.309
516	37	+	yqkA	OG1RF_10647	hypothetical protein	no KO assigned	94.0464	65.0407	90.0008	169.703	150.263	157.479	220.496	212.895
1176	84	-	-	OG1RF_10648	sulfate transporter	K03321 sulfate permease, SulP family	28.1576	55.0344	43.2562	93.4143	92.2068	109.55	106.498	125.802
1029	67	-	-	OG1RF_10649	integral membrane protein	no KO assigned	30.9734	37.5235	30.698	54.4917	68.3013	84.445	85.4985	62.2097
831	55	+	-	OG1RF_10650	LysR family transcriptional regulator	no KO assigned	285.518	240.15	251.165	484.197	466.726	723.488	559.49	528.091
873	49	+	-	OG1RF_10651	hypothetical protein	no KO assigned	27.0313	24.3902	27.9072	82.516	53.5027	106.127	85.4985	66.357
225	23	+	-	OG1RF_10652	hypothetical protein	no KO assigned	10.1367	11.8824	18.1397	54.4917	28.4589	50.2105	44.9992	58.0624
675	52	+	-	OG1RF_10653	response regulator	no KO assigned	15.7683	34.3965	19.5351	54.4917	44.3959	61.622	47.9992	26.2663
1026	81	+	yxdK	OG1RF_10654	putative histidine kinase	no KO assigned	72.0834	57.536	65.582	157.247	140.018	147.208	160.497	154.833
864	64	+	-	OG1RF_10655	glucose uptake protein	K05340 glucose uptake protein	171.761	178.236	164.653	325.393	357.444	302.404	428.993	393.995
1392	95	+	-	OG1RF_10656	amino acid permease	K03294 basic amino acid/polyamine antiporter, APA family	2937.96	2789.87	2930.26	6319.48	6262.1	6899.38	7123.38	7314.48
2034	140	+	metG	OG1RF_10657	methionine--tRNA ligase	K01874 methionyl-tRNA synthetase [EC:6.1.1.10]	51.2468	42.5266	62.7913	65.39	69.4397	65.0455	65.9989	56.6799
225	28	+	-	OG1RF_10658	hypothetical protein	no KO assigned	8.44728	15.0094	16.0467	45.1502	18.2137	66.1866	43.4993	47.0029
606	56	-	-	OG1RF_10659	hypothetical protein	no KO assigned	22.5261	27.5172	20.9304	26.4674	36.4274	50.2105	40.4993	52.5326
2223	140	-	rep	OG1RF_10660	ATP-dependent DNA helicase	K03657 DNA helicase II / ATP-dependent DNA helicase PcrA [EC:3.6.4.12]	38.2943	38.7742	36.9771	88.7436	71.7164	126.668	142.498	117.507
771	50	+	-	OG1RF_10661	TatD family hydrolase	K03424 TatD DNase family protein [EC:3.1.21.-]	16.3314	44.4028	23.7212	63.8331	91.0685	42.2225	74.9987	69.1219
585	35	+	-	OG1RF_10662	primase-like protein	K05985 ribonuclease M5 [EC:3.1.26.8]	55.752	58.7867	74.6519	151.02	165.062	180.301	187.497	153.451
888	58	+	ksgA	OG1RF_10663	dimethyladenosine transferase	K02528 16S rRNA (adenine1518-N6/adenine1519-N6)-dimethyltransferase [EC:2.1.1.182]	7.88413	5.00313	5.58145	20.2398	18.2137	10.2703	11.9998	19.3541
618	45	+	-	OG1RF_10664	hypothetical protein	K16788 niacin transporter	66.4519	70.0438	66.2797	155.69	153.678	136.938	179.997	143.774
1104	71	-	-	OG1RF_10665	ABC superfamily ATP binding cassette transporter, ABC protein	K10112 multiple sugar transport system ATP-binding protein	58.0046	65.666	43.2562	135.451	107.005	119.821	157.497	141.009
423	23	+	mgsA	OG1RF_10666	methylglyoxal synthase	K01734 methylglyoxal synthase [EC:4.2.3.3]	11.263	16.2602	25.8142	15.569	19.352	26.2464	35.9994	8.29463
549	38	+	-	OG1RF_10667	hypothetical protein	no KO assigned	20.8366	17.5109	13.2559	14.0121	19.352	21.6818	19.4997	19.3541
1767	108	-	ndvA	OG1RF_10668	ABC superfamily ATP binding cassette transporter, membrane protein	K06147 ATP-binding cassette, subfamily B, bacterial	2.25261	3.75235	2.79072	17.126	22.7671	11.4115	14.9997	4.14731
1728	110	-	-	OG1RF_10669	ABC superfamily ATP binding cassette transporter, membrane protein	K06147 ATP-binding cassette, subfamily B, bacterial	11.8262	11.257	6.97681	20.2398	18.2137	18.2584	13.4998	13.8244
768	50	+	-	OG1RF_10670	hypothetical protein	no KO assigned	8.44728	11.257	6.27913	24.9105	30.7356	21.6818	14.9997	15.2068
1221	66	+	-	OG1RF_10671	extracellular protein	no KO assigned	162.751	196.998	210.7	426.592	479.248	546.61	502.491	434.085
564	40	+	-	OG1RF_10672	GNAT family acetyltransferase	no KO assigned	19.1472	14.384	22.3258	38.9226	40.9808	57.0574	49.4992	41.4731
525	34	-	-	OG1RF_10673	hypothetical protein	no KO assigned	0.563152	0.625391	10.4652	3.11381	7.96849	9.12919	0	2.76488
870	59	-	ppx2	OG1RF_10674	exopolyphosphatase	no KO assigned	92.9201	95.6848	82.3263	213.296	187.829	191.713	182.997	250.221
681	38	+	ung2	OG1RF_10675	uracil-DNA glycosylase	K03648 uracil-DNA glycosylase [EC:3.2.2.27]	22.5261	17.5109	17.442	31.1381	28.4589	39.9402	34.4994	30.4136
1026	74	+	pta	OG1RF_10676	phosphate acetyltransferase	K00625 phosphate acetyltransferase [EC:2.3.1.8]	0	0.625391	0	1.5569	0	4.56459	0	1.38244
495	27	+	-	OG1RF_10677	ATP/GTP hydrolase	K06925 tRNA threonylcarbamoyladenosine biosynthesis protein TsaE	0.563152	3.75235	0.697681	3.11381	0	10.2703	2.99995	0
522	31	+	-	OG1RF_10678	GNAT family acetyltransferase	no KO assigned	64.7625	57.536	81.6287	152.577	143.433	173.455	191.997	178.334
210	13	+	-	OG1RF_10679	hypothetical protein	no KO assigned	2.81576	1.25078	4.18609	10.8983	4.55342	12.5526	23.9996	2.76488
1011	72	-	-	OG1RF_10680	LacI family transcriptional regulator	K02529 LacI family transcriptional regulator	16386.6	16676.7	16299.9	29903.5	30494.3	31183	33194.4	33573.9
1008	75	-	-	OG1RF_10681	aldose 1-epimerase	K01785 aldose 1-epimerase [EC:5.1.3.3]	81.0939	61.9137	73.2565	147.906	174.168	220.242	236.996	170.04
669	31	-	pgmB	OG1RF_10682	beta-phosphoglucomutase	K01838 beta-phosphoglucomutase [EC:5.4.2.6]	3.37891	0	0.697681	10.8983	17.0753	3.42345	4.49992	4.14731
2352	148	-	map	OG1RF_10683	family 65 glycosyl hydrolase	K00691 maltose phosphorylase [EC:2.4.1.8]	19.7103	10.0063	12.5583	21.7967	15.937	30.811	44.9992	35.9434
2169	135	+	exp5	OG1RF_10684	PTS family porter component IIABC	K02777 PTS system, sugar-specific IIA component [EC:2.7.1.-] K20107 PTS system, maltose-specific IIB	1174.17	1127.58	1123.96	2245.06	2326.8	2899.66	2821.45	2626.63
825	57	+	rgfB	OG1RF_10685	endonuclease/exonuclease/phosphatase family protein RgfB	K06896 maltose 6'-phosphate phosphatase [EC:3.1.3.90]	2.81576	6.8793	2.09304	7.78452	30.7356	27.3876	19.4997	2.76488
816	45	-	-	OG1RF_10686	putative pyrroline-5-carboxylate reductase	K00286 pyrroline-5-carboxylate reductase [EC:1.5.1.2]	72.0834	93.1832	111.629	185.272	179.86	141.502	190.497	230.867
963	60	+	-	OG1RF_10687	AraC family transcriptional regulator	no KO assigned	26.4681	21.8887	13.9536	51.3779	37.5657	36.5168	52.4991	58.0624
300	20	+	-	OG1RF_10688	hypothetical protein	no KO assigned	4.50521	1.25078	0.697681	3.11381	5.69178	0	5.9999	0
318	12	+	-	OG1RF_10689	MazG nucleotide pyrophosphohydrolase	no KO assigned	8.44728	5.62852	4.18609	12.4552	15.937	38.7991	4.49992	13.8244
432	36	+	-	OG1RF_10690	MerR family transcriptional regulator	no KO assigned	145.856	133.208	119.303	245.991	293.696	344.627	371.994	241.927
153	9	+	-	OG1RF_10691	hypothetical protein	no KO assigned	0	0	0	0	0	0	0	0
384	35	+	-	OG1RF_10692	hypothetical protein	no KO assigned	51.81	61.2883	68.3727	112.097	121.804	124.385	89.9985	199.071
165	12	+	-	OG1RF_10693	hypothetical protein	no KO assigned	0.563152	0.625391	0.697681	0	4.55342	4.56459	1.49997	0
396	33	+	-	OG1RF_10694	hypothetical protein	no KO assigned	15.2051	20.0125	9.76753	21.7967	25.0438	11.4115	19.4997	30.4136
285	23	+	-	OG1RF_10695	hypothetical protein	no KO assigned	9.01043	8.75547	4.18609	7.78452	10.2452	6.84689	2.99995	11.0595
411	39	+	-	OG1RF_10696	hypothetical protein	no KO assigned	56.3152	53.1582	43.2562	102.756	80.8233	73.0335	101.998	105.065
294	25	+	-	OG1RF_10697	hypothetical protein	no KO assigned	45.6153	40.6504	46.0469	77.8452	86.515	52.4928	91.4984	58.0624
414	35	+	-	OG1RF_10698	hypothetical protein	no KO assigned	69.8308	55.6598	42.5585	127.666	141.156	154.055	151.497	164.51
1599	113	+	-	OG1RF_10699	hypothetical protein	no KO assigned	155.43	158.849	148.606	330.064	366.551	366.309	302.995	244.691
285	13	+	-	OG1RF_10700	hypothetical protein	no KO assigned	9.01043	1.25078	2.09304	9.34143	4.55342	13.6938	7.49987	4.14731
126	10	+	-	OG1RF_10701	hypothetical protein	no KO assigned	10.1367	6.8793	4.88377	14.0121	12.5219	4.56459	4.49992	5.52975
180	12	+	-	OG1RF_10702	hypothetical protein	no KO assigned	0	0	0	0	0	2.2823	0	0
309	17	+	rplU	OG1RF_10703	50S ribosomal protein L21	K02888 large subunit ribosomal protein L21	0	0	0	1.5569	0	0	0	1.38244
345	22	+	-	OG1RF_10704	putative ribosomal protein	K07584 uncharacterized protein	0.563152	0.625391	0	0	0	0	0	0
288	23	+	rpmA	OG1RF_10705	50S ribosomal protein L27	K02899 large subunit ribosomal protein L27	106.436	115.072	97.6753	205.511	211.734	267.029	308.995	299.989
453	46	+	psiE	OG1RF_10706	phosphate-starvation-inducible protein PsiE	K13256 protein PsiE	121.641	143.84	135.35	284.914	316.463	340.062	275.995	366.346
927	73	-	-	OG1RF_10707	DNA repair exonuclease	K07098 uncharacterized protein	9.01043	20.0125	25.1165	52.9348	40.9808	31.9522	59.999	44.238
1065	77	+	pepQ	OG1RF_10708	xaa-Pro dipeptidase	K01262 Xaa-Pro aminopeptidase [EC:3.4.11.9]	29.847	21.2633	24.4188	38.9226	30.7356	43.3636	40.4993	58.0624
321	24	+	-	OG1RF_10709	MagZ family protein	no KO assigned	2.81576	1.87617	7.67449	3.11381	10.2452	9.12919	13.4998	6.91219
432	29	+	asp	OG1RF_10710	alkaline shock protein	no KO assigned	1.1263	0.625391	0	1.5569	1.13836	1.14115	0	2.76488
471	38	+	nusB	OG1RF_10711	transcription antitermination factor NusB	K03625 transcription antitermination protein NusB	25.905	21.2633	13.2559	48.2641	43.2575	25.1053	55.4991	11.0595
846	47	+	folD	OG1RF_10712	bifunctional methylenetetrahydrofolate dehydrogenase/methylenetetrahydrofolate cyclohydrolase	K01491 methylenetetrahydrofolate dehydrogenase (NADP+) / methenyltetrahydrofolate cyclohydrolase [EC	3.94206	3.75235	7.67449	7.78452	7.96849	5.70574	10.4998	2.76488
1347	75	+	xseA	OG1RF_10713	exodeoxyribonuclease VII large subunit	K03601 exodeoxyribonuclease VII large subunit [EC:3.1.11.6]	11.8262	1.25078	6.97681	6.22762	6.83013	10.2703	8.99985	4.14731
231	10	+	xseB	OG1RF_10714	exodeoxyribonuclease VII small subunit	K03602 exodeoxyribonuclease VII small subunit [EC:3.1.11.6]	7.32097	4.37774	5.58145	6.22762	5.69178	2.2823	0	2.76488
882	52	+	ispA	OG1RF_10715	geranyltranstransferase	K13789 geranylgeranyl diphosphate synthase, type II [EC:2.5.1.1 2.5.1.10 2.5.1.29]	3.37891	6.25391	4.18609	4.67071	18.2137	5.70574	17.9997	17.9717
816	44	+	hlyA	OG1RF_10716	hemolysin A	K06442 23S rRNA (cytidine1920-2'-O)/16S rRNA (cytidine1409-2'-O)-methyltransferase [EC:2.1.1.226 2.1	3.37891	1.87617	0.697681	0	6.83013	1.14115	1.49997	2.76488
450	32	+	argR3	OG1RF_10717	arginine repressor	K03402 transcriptional regulator of arginine metabolism	79.9676	55.6598	82.3263	166.589	138.879	141.502	121.498	129.949
1674	102	+	recN	OG1RF_10718	DNA repair protein RecN	K03631 DNA repair protein RecN (Recombination protein N)	145.856	120.7	140.234	272.458	258.407	279.581	260.996	317.961
966	78	-	-	OG1RF_10719	cation transporter	K03284 magnesium transporter	12.3893	13.1332	17.442	34.2519	34.1507	54.7751	35.9994	17.9717
393	33	+	-	OG1RF_10720	putative lipoprotein	no KO assigned	5.63152	18.7617	8.37217	45.1502	42.1192	9.12919	26.9995	27.6488
486	27	+	mraZ	OG1RF_10721	cell division protein MraZ	K03925 MraZ protein	5.06837	12.5078	4.88377	14.0121	12.5219	19.3995	13.4998	9.67706
969	59	+	mraW	OG1RF_10722	S-adenosyl-methyltransferase MraW	K03438 16S rRNA (cytosine1402-N4)-methyltransferase [EC:2.1.1.199]	7.32097	10.6316	5.58145	14.0121	9.10685	22.823	29.9995	20.7366
408	23	+	-	OG1RF_10723	cell division protein	no KO assigned	0.563152	0.625391	0	0	0	0	0	0
2229	148	+	pbpC	OG1RF_10724	penicillin-binding protein C	K12556 penicillin-binding protein 2X	117.699	81.3008	74.6519	163.475	183.275	164.325	239.996	264.046
966	65	+	mraY	OG1RF_10725	phospho-N-acetylmuramoyl-pentapeptide-transferase	K01000 phospho-N-acetylmuramoyl-pentapeptide-transferase [EC:2.7.8.13]	0	0.625391	1.39536	0	1.13836	1.14115	0	1.38244
1371	79	+	murD	OG1RF_10726	UDP-N-acetylmuramoylalanine--D-glutamate ligase	K01925 UDP-N-acetylmuramoylalanine--D-glutamate ligase [EC:6.3.2.9]	3.94206	5.00313	3.4884	3.11381	1.13836	6.84689	11.9998	5.52975
1107	61	+	murG	OG1RF_10727	UDP-N-acetylglucosamine-N-acetylmuramyl- (pentapeptide) pyrophosphoryl-undecaprenol N- acetylglucosamine transferase	K02563 UDP-N-acetylglucosamine--N-acetylmuramyl-(pentapeptide) pyrophosphoryl-undecaprenol N-acetylg	0.563152	1.25078	0.697681	4.67071	1.13836	4.56459	0	1.38244
1125	64	+	ftsQ	OG1RF_10728	cell division protein FtsQ	K03589 cell division protein FtsQ	3.37891	6.25391	2.09304	12.4552	3.41507	5.70574	4.49992	8.29463
1323	69	+	ftsA	OG1RF_10729	cell division protein FtsA	K03590 cell division protein FtsA	2.25261	0.625391	2.79072	0	1.13836	0	1.49997	0
1233	69	+	ftsZ	OG1RF_10730	cell division protein FtsZ	K03531 cell division protein FtsZ	1.1263	1.87617	2.09304	3.11381	3.41507	1.14115	0	0
678	48	+	ylmE	OG1RF_10731	YggS family pyridoxal phosphate enzyme	K06997 PLP dependent protein	300.16	268.293	269.305	657.014	681.875	806.792	884.985	850.199
666	43	+	-	OG1RF_10732	hypothetical protein	K09772 cell division inhibitor SepF	17.4577	19.3871	25.1165	42.0364	29.5972	60.4809	52.4991	44.238
210	18	+	ylmG	OG1RF_10733	hypothetical protein	K02221 YggT family protein	168.382	169.481	160.467	372.1	382.488	441.625	548.991	510.119
783	53	+	ylmH	OG1RF_10734	S4 domain-containing protein YlmH	no KO assigned	345.212	317.073	406.748	728.631	694.397	931.177	935.984	862.641
702	34	+	divIVA	OG1RF_10735	cell division protein DivIVA	K04074 cell division initiation protein	1.68946	0	0	1.5569	0	0	1.49997	0
2802	202	+	ileS	OG1RF_10736	isoleucine--tRNA ligase	K01870 isoleucyl-tRNA synthetase [EC:6.1.1.5]	10.1367	10.6316	11.1629	7.78452	9.10685	20.5407	16.4997	12.4419
1524	99	-	zwf	OG1RF_10737	glucose-6-phosphate 1-dehydrogenase	K00036 glucose-6-phosphate 1-dehydrogenase [EC:1.1.1.49 1.1.1.363]	0.563152	0.625391	0.697681	0	0	1.14115	1.49997	4.14731
669	46	-	sirR	OG1RF_10738	iron-dependent repressor	K03709 DtxR family transcriptional regulator, Mn-dependent transcriptional regulator	0.563152	0	0.697681	1.5569	0	2.2823	0	0
369	21	-	-	OG1RF_10739	hypothetical protein	no KO assigned	0	0	0.697681	0	3.41507	0	1.49997	0
732	40	+	sfsA	OG1RF_10740	sugar fermentation stimulation protein	K06206 sugar fermentation stimulation protein A	25.3418	16.2602	14.6513	31.1381	17.0753	13.6938	23.9996	52.5326
999	75	+	-	OG1RF_10741	gfo/Idh/MocA family oxidoreductase	no KO assigned	220.756	225.766	230.235	350.304	458.757	465.589	581.99	606.89
1302	64	+	-	OG1RF_10742	DEAD/DEAH box helicase	no KO assigned	0.563152	0	0.697681	1.5569	0	3.42345	1.49997	4.14731
2706	185	+	-	OG1RF_10743	sigma-54 interaction domain protein	no KO assigned	79.9676	74.4215	72.5588	132.337	151.401	167.749	202.497	161.745
129	6	-	-	OG1RF_10744	hypothetical protein	no KO assigned	1.1263	0	0	0	0	0	0	0
318	18	+	celA2	OG1RF_10745	PTS system transporter subunit I	K02760 PTS system, cellobiose-specific IIB component [EC:2.7.1.196 2.7.1.205]	0.563152	1.87617	2.79072	1.5569	2.27671	0	0	0
1485	101	+	-	OG1RF_10746	PTS family lactose/cellobiose porter component IIC	K02761 PTS system, cellobiose-specific IIC component	86.1622	83.177	87.2101	132.337	211.734	262.464	229.496	156.215
219	15	+	-	OG1RF_10747	hypothetical protein	no KO assigned	13.5156	13.1332	25.8142	49.821	44.3959	65.0455	47.9992	125.802
201	13	+	-	OG1RF_10748	hypothetical protein	no KO assigned	18.0209	7.50469	20.9304	21.7967	15.937	33.0933	37.4994	42.8556
411	36	+	-	OG1RF_10749	hypothetical protein	no KO assigned	169.509	174.484	153.49	376.771	376.796	401.684	340.494	418.879
327	17	+	celA3	OG1RF_10750	PTS system transporter subunit I	K02760 PTS system, cellobiose-specific IIB component [EC:2.7.1.196 2.7.1.205]	2.81576	1.25078	2.09304	0	2.27671	5.70574	2.99995	0
321	18	+	lacF	OG1RF_10751	PTS family lactose/cellobiose porter component IIA	K02759 PTS system, cellobiose-specific IIA component [EC:2.7.1.196 2.7.1.205]	0	0	0	0	0	2.2823	1.49997	1.38244
1278	103	+	-	OG1RF_10752	PTS family lactose/cellobiose (lac) porter component IIC	K02761 PTS system, cellobiose-specific IIC component	300.16	252.658	304.887	582.282	656.831	704.089	656.989	648.363
1395	83	+	bglA2	OG1RF_10753	6-phospho-beta-glucosidase	K01223 6-phospho-beta-glucosidase [EC:3.2.1.86]	10.1367	18.1363	23.7212	38.9226	27.3205	50.2105	31.4995	41.4731
1212	71	+	-	OG1RF_10754	GNAT family acetyltransferase	no KO assigned	9.01043	8.13008	8.37217	23.3536	20.4904	23.9641	25.4996	15.2068
129	10	+	-	OG1RF_10755	hypothetical protein	no KO assigned	14.0788	16.2602	23.7212	49.821	47.8109	28.5287	44.9992	64.9746
333	25	+	rpsI2	OG1RF_10756	30S ribosomal protein S9	no KO assigned	8.44728	3.12695	9.76753	21.7967	10.2452	5.70574	10.4998	6.91219
2646	133	-	ppdK	OG1RF_10757	pyruvate phosphate dikinase	K01006 pyruvate, orthophosphate dikinase [EC:2.7.9.1]	60.8204	70.6692	52.3261	135.451	133.188	216.818	125.998	129.949
687	42	+	-	OG1RF_10758	hypothetical protein	no KO assigned	103.057	102.564	101.164	174.373	218.564	143.785	170.997	229.485
813	57	+	-	OG1RF_10759	hypothetical protein	K09773 [pyruvate, water dikinase]-phosphate phosphotransferase / [pyruvate, water dikinase] kinase [	409.411	439.65	420.702	957.496	1008.58	1242.71	950.984	1003.65
2532	206	-	-	OG1RF_10760	lysyl-tRNA synthetase	K14205 phosphatidylglycerol lysyltransferase [EC:2.3.2.3]	389.138	360.851	429.074	685.038	677.322	608.232	769.487	728.545
735	50	-	-	OG1RF_10761	alpha/beta hydrolase fold family hydrolase	no KO assigned	226.387	221.388	226.049	425.035	448.512	359.462	464.992	504.59
585	38	+	-	OG1RF_10762	hypothetical protein	no KO assigned	154.304	135.71	152.792	331.621	338.092	353.756	313.495	373.258
1056	76	+	-	OG1RF_10763	endonuclease/exonuclease/phosphatase	no KO assigned	99.6779	147.592	123.49	245.991	290.281	243.065	284.995	192.159
657	54	+	-	OG1RF_10764	phosphorylase	K01243 adenosylhomocysteine nucleosidase [EC:3.2.2.9]	30.9734	31.2695	22.3258	46.7071	80.8233	124.385	128.998	59.4448
2238	164	-	drrC	OG1RF_10765	daunorubicin resistance protein	no KO assigned	344.086	338.336	350.933	758.213	767.252	819.345	860.985	843.287
2352	127	+	-	OG1RF_10766	amidase	no KO assigned	65.8888	86.3039	88.6055	127.666	184.414	173.455	211.496	190.776
945	70	+	-	OG1RF_10767	aminoglycoside phosphotransferase	no KO assigned	117.699	94.434	106.745	210.182	195.797	241.924	215.996	218.425
654	42	+	-	OG1RF_10768	lipoprotein	no KO assigned	130.088	126.329	126.978	258.446	282.312	254.476	355.494	396.76
411	27	+	ndk	OG1RF_10769	nucleoside diphosphate kinase	K00940 nucleoside-diphosphate kinase [EC:2.7.4.6]	57.4415	56.2852	71.1635	141.678	162.785	190.572	175.497	149.303
1629	118	+	-	OG1RF_10770	aspartate aminotransferase	K09758 aspartate 4-decarboxylase [EC:4.1.1.12]	3551.24	3484.05	3413.06	1531.99	1536.78	1132.02	1202.98	1134.98
1086	72	+	-	OG1RF_10771	putative lipoprotein	no KO assigned	155.993	136.335	164.653	319.165	324.431	288.711	293.995	329.02
804	53	-	-	OG1RF_10772	cof family protein	K21064 5-amino-6-(5-phospho-D-ribitylamino)uracil phosphatase [EC:3.1.3.104]	72.0834	94.434	87.2101	169.703	180.999	166.608	223.496	154.833
576	49	+	-	OG1RF_10773	hypothetical protein	no KO assigned	19.7103	12.5078	20.9304	63.8331	56.9178	28.5287	49.4992	51.1502
1407	102	+	-	OG1RF_10774	xanthine/uracil permease family protein	K06901 putative MFS transporter, AGZA family, xanthine/uracil permease	92.9201	95.0594	80.2333	188.385	196.936	236.218	293.995	259.898
1197	90	+	-	OG1RF_10775	drug:H+ antiporter-1 family protein	no KO assigned	141.914	155.097	173.025	286.47	280.036	348.05	383.993	403.672
186	17	-	-	OG1RF_10776	hypothetical protein	no KO assigned	4.50521	6.25391	4.88377	7.78452	2.27671	2.2823	0	4.14731
3330	204	+	dnaE	OG1RF_10777	DNA-directed DNA polymerase III subunit alpha	K02337 DNA polymerase III subunit alpha [EC:2.7.7.7]	3.94206	6.8793	5.58145	3.11381	7.96849	9.12919	4.49992	4.14731
963	60	+	pfkA	OG1RF_10778	6-phosphofructokinase	K00850 6-phosphofructokinase 1 [EC:2.7.1.11]	0	0	0	0	0	0	0	0
1758	115	+	pyk	OG1RF_10779	pyruvate kinase	K00873 pyruvate kinase [EC:2.7.1.40]	51.2468	68.1676	51.6284	112.097	105.867	136.938	155.997	131.332
570	34	+	-	OG1RF_10780	nucleic acid-binding protein	K07040 uncharacterized protein	1.1263	0	4.88377	1.5569	0	5.70574	2.99995	0
180	11	+	rpmF	OG1RF_10781	50S ribosomal protein L32	K02911 large subunit ribosomal protein L32	0	0	0	0	0	4.56459	0	0
1422	82	+	gnd	OG1RF_10782	phosphogluconate dehydrogenase (decarboxylating)	K00033 6-phosphogluconate dehydrogenase [EC:1.1.1.44 1.1.1.343]	3.94206	5.00313	2.79072	3.11381	12.5219	11.4115	11.9998	4.14731
687	53	+	-	OG1RF_10783	response regulator	no KO assigned	37557.2	37875.5	37760.6	75251.4	76856.1	88185.7	90172.5	88424.9
1509	118	+	csrS	OG1RF_10784	sensor histidine kinase CsrS	no KO assigned	16504.9	16385.2	15984.6	36788.1	37459.9	44424.9	44142.7	44945.8
1872	137	+	-	OG1RF_10785	cell wall surface anchor family protein	no KO assigned	255.671	303.315	246.979	513.779	500.877	563.727	680.988	641.451
1386	97	+	-	OG1RF_10786	cell wall surface anchor family protein	no KO assigned	60.8204	36.8981	37.6748	105.87	78.5465	59.3397	158.997	174.187
327	27	+	-	OG1RF_10787	conjugative transposon protein	no KO assigned	351.97	279.55	311.863	628.99	637.479	697.242	809.986	887.525
375	25	+	-	OG1RF_10788	conjugative transposon protein	no KO assigned	56.8783	34.3965	43.2562	73.1745	76.2698	101.562	145.498	95.3882
1356	103	+	-	OG1RF_10789	FtsK/SpoIIIE family protein	no KO assigned	44.489	52.5328	59.3029	105.87	86.515	119.821	104.998	110.595
1005	59	+	hpaIIM	OG1RF_10790	DNA (cytosine-5-)-methyltransferase	K00558 DNA (cytosine-5)-methyltransferase 1 [EC:2.1.1.37]	183.024	133.834	131.164	261.56	340.368	304.687	395.993	272.34
321	20	+	-	OG1RF_10791	hypothetical protein	no KO assigned	8.44728	20.0125	15.349	26.4674	33.0123	18.2584	20.9996	19.3541
1188	84	+	-	OG1RF_10792	cro/CI family transcriptional regulator	K07467 phage replication initiation protein	57.4415	39.3996	58.6052	122.995	79.6849	93.5742	107.998	121.655
222	19	+	-	OG1RF_10793	hypothetical protein	no KO assigned	59.6941	58.1614	46.7446	96.5281	66.0246	83.3039	40.4993	120.272
501	38	+	-	OG1RF_10794	antirestriction protein	no KO assigned	0	2.50156	3.4884	7.78452	9.10685	1.14115	14.9997	12.4419
951	85	+	-	OG1RF_10795	hypothetical protein	no KO assigned	108.688	104.44	118.606	213.296	283.451	257.9	292.495	179.717
480	56	+	-	OG1RF_10796	hypothetical protein	no KO assigned	219.066	175.735	144.42	326.95	396.148	330.933	437.993	423.026
1887	188	+	recN2	OG1RF_10797	DNA repair protein RecN	no KO assigned	518.663	431.52	492.563	1061.81	942.559	1199.35	1238.98	1219.31
183	10	+	-	OG1RF_10798	hypothetical protein	no KO assigned	5.06837	4.37774	4.18609	14.0121	7.96849	19.3995	2.99995	9.67706
276	21	+	-	OG1RF_10799	conjugative transposon membrane protein	no KO assigned	2.81576	0	0	0	0	0	0	0
2469	186	+	-	OG1RF_10800	conjugative transposon ATP/GTP-binding protein	no KO assigned	268.06	233.896	247.677	459.287	462.172	532.916	520.491	464.499
1821	145	+	-	OG1RF_10801	conjugative transposon membrane protein	no KO assigned	61.3836	43.152	39.0701	80.9591	120.666	128.95	151.497	121.655
1005	77	+	-	OG1RF_10802	NLP/P60 family lipoprotein	no KO assigned	409.975	403.377	359.306	685.038	651.139	857.003	913.484	747.899
939	68	+	-	OG1RF_10803	conjugative transposon protein	no KO assigned	101.367	103.189	133.955	238.206	208.319	248.77	167.997	233.632
1119	103	+	-	OG1RF_10804	ATP-binding protein	no KO assigned	148.672	130.081	134.652	314.495	299.388	429.072	341.994	349.757
777	87	-	-	OG1RF_10805	HAD family haloacid dehalogenase hydrolase	no KO assigned	101.93	92.5578	119.303	197.727	194.659	196.278	263.996	244.691
405	35	+	-	OG1RF_10806	hypothetical protein	no KO assigned	1.1263	1.25078	0	0	1.13836	2.2823	0	0
648	70	+	gst	OG1RF_10807	glutathione S-transferase	K00799 glutathione S-transferase [EC:2.5.1.18]	165.567	145.716	163.955	345.633	305.079	326.369	340.494	358.051
1470	152	+	-	OG1RF_10808	M protein trans-acting positive regulator	no KO assigned	347.465	358.349	341.864	818.932	790.019	763.428	775.487	839.14
336	24	+	-	OG1RF_10809	hypothetical protein	no KO assigned	21.9629	22.5141	17.442	28.0243	33.0123	30.811	13.4998	35.9434
513	48	+	-	OG1RF_10810	hypothetical protein	no KO assigned	55.1889	71.9199	44.6516	102.756	152.54	110.691	109.498	146.538
4215	347	+	cna	OG1RF_10811	collagen adhesion protein	no KO assigned	420.111	432.145	445.818	851.627	912.961	926.613	967.484	875.083
246	25	+	-	OG1RF_10812	hypothetical protein	no KO assigned	82.7833	80.05	98.373	197.727	145.71	203.124	221.996	226.72
225	25	+	-	OG1RF_10813	hypothetical protein	no KO assigned	7.88413	5.62852	5.58145	3.11381	6.83013	7.98804	8.99985	6.91219
1056	100	+	-	OG1RF_10814	hypothetical protein	no KO assigned	157.119	171.357	178.606	260.003	354.029	313.816	352.494	360.816
426	36	+	-	OG1RF_10815	region 4 superfamily sigma-70	no KO assigned	6.75782	3.12695	5.58145	12.4552	15.937	31.9522	16.4997	8.29463
237	21	+	-	OG1RF_10816	hypothetical protein	no KO assigned	4.50521	2.50156	3.4884	10.8983	3.41507	4.56459	11.9998	27.6488
306	23	-	malR	OG1RF_10817	phage integrase family site-specific recombinase	no KO assigned	5.63152	8.13008	8.37217	15.569	3.41507	21.6818	16.4997	17.9717
612	42	+	-	OG1RF_10818	nitroreductase	no KO assigned	16.8946	10.6316	11.1629	18.6829	17.0753	13.6938	34.4994	20.7366
411	40	-	-	OG1RF_10819	membrane protein	no KO assigned	0.563152	0.625391	2.09304	7.78452	0	4.56459	5.9999	15.2068
453	51	-	-	OG1RF_10820	LytR family response regulator	no KO assigned	433.064	460.288	437.446	888.993	866.289	827.333	1081.48	1052.03
279	32	+	-	OG1RF_10821	hypothetical protein	no KO assigned	330.57	318.324	310.468	646.116	670.492	806.792	631.489	723.015
609	36	+	-	OG1RF_10822	transcriptional antiterminator	no KO assigned	8.44728	9.38086	13.9536	18.6829	35.289	38.7991	25.4996	45.6204
2100	178	+	-	OG1RF_10823	ATP-binding nuclease	no KO assigned	368.301	354.597	364.887	657.014	762.698	984.811	808.486	855.729
1863	141	+	-	OG1RF_10824	UvrD/REP helicase	no KO assigned	322.123	233.271	224.653	526.234	545.272	715.5	596.99	573.712
330	27	+	-	OG1RF_10825	hypothetical protein	no KO assigned	4.50521	2.50156	4.18609	6.22762	5.69178	0	0	8.29463
753	66	+	-	OG1RF_10826	hypothetical protein	no KO assigned	113.757	108.193	82.3263	222.637	195.797	174.596	185.997	218.425
1599	161	+	-	OG1RF_10827	hypothetical protein	no KO assigned	117.136	126.329	133.955	306.71	351.752	273.876	329.994	311.048
696	73	+	-	OG1RF_10828	membrane protein	no KO assigned	15.2051	17.5109	13.2559	52.9348	53.5027	28.5287	47.9992	45.6204
531	49	+	-	OG1RF_10829	acetyltransferase	no KO assigned	2798.3	2626.64	2503.28	1041.57	958.496	773.699	854.985	868.171
774	96	+	-	OG1RF_10830	membrane protein	no KO assigned	102.494	106.316	105.35	239.763	227.671	248.77	244.496	297.224
372	32	+	-	OG1RF_10831	prophage pi1 protein 09	no KO assigned	120.514	123.827	115.815	278.686	237.916	235.077	184.497	257.133
1149	100	+	-	OG1RF_10832	phage integrase family site-specific recombinase	no KO assigned	425.743	393.371	426.283	801.806	915.238	1044.15	1015.48	955.264
174	23	+	-	OG1RF_10833	hypothetical protein	no KO assigned	6.75782	8.13008	7.67449	7.78452	11.3836	21.6818	1.49997	2.76488
261	22	-	coaE2	OG1RF_10834	hypothetical protein	no KO assigned	157.683	168.23	159.769	328.507	252.715	346.909	359.994	333.167
810	58	-	-	OG1RF_10835	ABC superfamily ATP binding cassette transporter, ABC protein	K02049 NitT/TauT family transport system ATP-binding protein	73.7729	96.3102	63.489	124.552	124.081	184.866	220.496	146.538
1773	132	-	-	OG1RF_10836	ABC superfamily ATP binding cassette transporter, membrane protein	K02050 NitT/TauT family transport system permease protein	70.9571	66.9168	73.9542	152.577	160.508	85.5862	158.997	110.595
516	28	+	-	OG1RF_10837	tunicamycin resistance protein	no KO assigned	0	0	1.39536	0	0	0	0	9.67706
1599	126	+	-	OG1RF_10838	NRAMP family Mn2+/Fe2+ transporter	K03322 manganese transport protein	105.309	89.4309	114.42	96.5281	109.282	87.8684	74.9987	70.5043
426	34	+	-	OG1RF_10839	universal stress protein	no KO assigned	97.4253	119.45	90.6985	141.678	159.37	176.878	163.497	218.425
1671	128	-	-	OG1RF_10840	hypothetical protein	no KO assigned	94.0464	48.1551	60.6982	163.475	160.508	151.773	175.497	186.629
1662	111	+	traC	OG1RF_10841	oligopeptide ABC superfamily ATP binding cassette transporter, binding protein	K15580 oligopeptide transport system substrate-binding protein	528.8	479.675	456.981	994.862	1076.88	920.907	1085.98	1169.54
1251	81	+	-	OG1RF_10842	N-acyl-D-amino-acid deacylase	no KO assigned	191.472	163.852	154.187	344.076	334.677	403.967	338.994	393.995
1218	80	+	-	OG1RF_10843	N-acyl-D-amino-acid deacylase	no KO assigned	314.239	370.857	402.562	476.413	483.801	373.156	445.492	505.972
480	34	+	-	OG1RF_10844	GAF domain-containing protein	K08968 L-methionine (R)-S-oxide reductase [EC:1.8.4.14]	9.01043	4.37774	3.4884	17.126	7.96849	29.6699	20.9996	13.8244
432	31	+	-	OG1RF_10845	VOC metalloenzyme family protein	K04750 PhnB protein	17.4577	7.50469	16.7443	32.695	12.5219	27.3876	5.9999	11.0595
639	42	-	maa	OG1RF_10846	maltose O-acetyltransferase	K00661 maltose O-acetyltransferase [EC:2.3.1.79]	233.708	187.617	237.909	443.718	461.034	472.436	512.991	518.414
153	13	-	-	OG1RF_10847	hypothetical protein	no KO assigned	1.1263	3.12695	2.79072	6.22762	2.27671	6.84689	22.4996	11.0595
1059	53	-	galM	OG1RF_10848	galactose mutarotase	K01785 aldose 1-epimerase [EC:5.1.3.3]	16.3314	15.0094	16.0467	23.3536	40.9808	36.5168	53.9991	35.9434
1164	81	+	galK	OG1RF_10849	galactokinase	K00849 galactokinase [EC:2.7.1.6]	1.68946	8.75547	6.97681	14.0121	21.6288	19.3995	20.9996	38.7083
990	60	+	galE2	OG1RF_10850	UDP-glucose 4-epimerase	K01784 UDP-glucose 4-epimerase [EC:5.1.3.2]	6.19467	1.87617	5.58145	12.4552	13.6603	2.2823	16.4997	5.52975
1494	92	+	galT	OG1RF_10851	UDP-glucose--hexose-1-phosphate uridylyltransferase	K00965 UDPglucose--hexose-1-phosphate uridylyltransferase [EC:2.7.7.12]	41.1101	42.5266	68.3727	110.54	127.496	107.268	101.998	96.7706
1005	48	+	galR	OG1RF_10852	galactose operon repressor GalR	K02529 LacI family transcriptional regulator	64.1993	60.6629	55.1168	166.589	146.848	142.644	116.998	164.51
534	32	+	-	OG1RF_10853	hypothetical protein	no KO assigned	9.01043	2.50156	4.18609	12.4552	5.69178	33.0933	34.4994	12.4419
300	15	+	-	OG1RF_10854	hypothetical protein	no KO assigned	0	0	0	1.5569	0	11.4115	5.9999	2.76488
513	40	+	-	OG1RF_10855	GNAT family acetyltransferase	no KO assigned	25.905	35.0219	13.2559	15.569	42.1192	92.433	74.9987	70.5043
759	77	+	-	OG1RF_10856	streptomycin 3''-adenylyltransferase	K00984 streptomycin 3"-adenylyltransferase [EC:2.7.7.47]	39.9838	22.5141	21.6281	32.695	40.9808	39.9402	37.4994	40.0907
441	33	+	-	OG1RF_10857	GNAT family acetyltransferase	no KO assigned	153.74	145.091	143.025	325.393	368.827	337.78	325.494	388.465
1185	88	+	-	OG1RF_10858	MFS family major facilitator transporter	K08153 MFS transporter, DHA1 family, multidrug resistance protein	1037.33	1096.94	1031.17	2420.99	2267.6	2778.7	2698.45	2775.93
1323	82	+	dinB2	OG1RF_10859	Y family DNA-directed DNA polymerase	K03502 DNA polymerase V	46.1785	62.5391	64.1866	108.983	120.666	131.232	95.9984	121.655
390	22	+	-	OG1RF_10860	hypothetical protein	no KO assigned	34.9154	16.8856	24.4188	63.8331	54.6411	51.3517	92.9984	106.448
198	11	+	-	OG1RF_10861	hypothetical protein	no KO assigned	4.50521	0.625391	0.697681	9.34143	1.13836	0	1.49997	12.4419
306	24	+	-	OG1RF_10862	hypothetical protein	no KO assigned	88.4148	64.4153	77.4426	118.325	126.357	154.055	142.498	111.977
474	30	+	-	OG1RF_10863	universal stress protein	no KO assigned	136.283	131.957	146.513	272.458	288.004	253.335	293.995	230.867
243	13	+	-	OG1RF_10864	hypothetical protein	no KO assigned	2.25261	0.625391	2.79072	4.67071	4.55342	4.56459	5.9999	6.91219
447	32	+	bltD	OG1RF_10865	diamine N-acetyltransferase	K00657 diamine N-acetyltransferase [EC:2.3.1.57]	9.57358	18.7617	17.442	35.8088	19.352	25.1053	40.4993	31.7961
714	34	+	-	OG1RF_10866	hypothetical protein	no KO assigned	18.584	14.384	18.8374	37.3657	36.4274	23.9641	26.9995	56.6799
396	34	+	-	OG1RF_10867	integral membrane protein	no KO assigned	41.1101	58.7867	69.7681	154.134	159.37	78.7393	91.4984	111.977
1422	116	-	-	OG1RF_10868	M protein trans-acting positive regulator	no KO assigned	56.8783	39.3996	32.0933	96.5281	102.452	127.809	100.498	124.419
3312	213	+	-	OG1RF_10869	von Willebrand factor type A domain-containing protein	no KO assigned	533.868	467.167	447.911	969.952	1027.94	1012.2	1310.98	1367.23
1431	81	+	-	OG1RF_10870	cell wall surface anchor family protein	no KO assigned	87.2885	73.1707	92.7916	188.385	225.394	221.383	196.497	179.717
1884	128	+	-	OG1RF_10871	cell wall surface anchor family protein	no KO assigned	209.492	219.512	208.607	457.73	480.386	546.61	575.99	550.21
855	56	+	-	OG1RF_10872	sortase	K07284 sortase A [EC:3.4.22.70]	72.6466	46.9043	38.3724	85.6298	101.314	104.986	79.4986	154.833
294	22	-	-	OG1RF_10873	hypothetical protein	no KO assigned	5.63152	3.12695	13.2559	15.569	21.6288	15.9761	16.4997	30.4136
204	21	+	-	OG1RF_10874	hypothetical protein	K09779 uncharacterized protein	2.25261	3.75235	9.06985	17.126	5.69178	12.5526	5.9999	16.5893
576	46	+	-	OG1RF_10875	hypothetical protein	no KO assigned	94.0464	71.2946	92.7916	93.4143	161.647	123.244	232.496	214.278
186	17	+	-	OG1RF_10876	hypothetical protein	no KO assigned	6.19467	12.5078	20.9304	48.2641	18.2137	18.2584	35.9994	15.2068
306	29	-	-	OG1RF_10877	hypothetical protein	no KO assigned	15.7683	9.38086	4.18609	20.2398	7.96849	33.0933	5.9999	17.9717
2025	106	+	-	OG1RF_10878	collagen adhesin protein	no KO assigned	46.1785	40.025	57.2098	99.6419	118.389	115.256	160.497	107.83
1596	133	+	-	OG1RF_10879	ABC superfamily ATP binding cassette transporter, ATP-binding/permease protein	no KO assigned	96.8621	76.2977	80.931	151.02	182.137	222.524	226.496	200.453
735	32	+	-	OG1RF_10880	putative methyltransferase	no KO assigned	3.94206	0.625391	0	0	0	3.42345	10.4998	2.76488
462	36	-	-	OG1RF_10881	hypothetical protein	no KO assigned	11.263	15.0094	13.9536	21.7967	18.2137	15.9761	19.4997	42.8556
1353	107	-	-	OG1RF_10882	APC family amino acid-polyamine-organocation transporter	K03293 amino acid transporter, AAT family	36.6049	11.8824	32.0933	56.0486	47.8109	67.3278	61.499	95.3882
186	25	-	-	OG1RF_10883	hypothetical protein	no KO assigned	188.093	190.119	180.002	389.226	405.255	515.799	574.49	496.295
306	17	-	-	OG1RF_10884	hypothetical protein	no KO assigned	1.68946	1.87617	3.4884	0	5.69178	6.84689	8.99985	0
129	5	+	-	OG1RF_10885	hypothetical protein	no KO assigned	0	0	0	0	0	0	0	0
762	43	+	-	OG1RF_10886	hypothetical protein	K18928 L-lactate dehydrogenase complex protein LldE	78.8413	75.6723	71.8611	124.552	113.836	183.725	163.497	132.714
1473	73	+	-	OG1RF_10887	iron-sulfur cluster-binding protein	K18929 L-lactate dehydrogenase complex protein LldF	88.4148	76.2977	75.3495	166.589	176.445	454.177	373.494	230.867
729	37	+	-	OG1RF_10888	YkgG family protein	K00782 L-lactate dehydrogenase complex protein LldG	19.7103	21.8887	22.3258	43.5933	37.5657	67.3278	70.4988	34.5609
549	39	+	lepB	OG1RF_10889	signal peptidase I LepB	K03100 signal peptidase I [EC:3.4.21.89]	0	0	0.697681	0	0	0	0	1.38244
3591	237	+	rexB	OG1RF_10890	exonuclease RexB	K16899 ATP-dependent helicase/nuclease subunit B [EC:3.1.-.- 3.6.4.12]	3.94206	6.25391	9.76753	14.0121	9.10685	21.6818	5.9999	6.91219
3816	232	+	addA	OG1RF_10891	ATP-dependent nuclease subunit A	K16898 ATP-dependent helicase/nuclease subunit A [EC:3.1.-.- 3.6.4.12]	2.25261	1.87617	1.39536	0	3.41507	7.98804	1.49997	2.76488
345	19	+	-	OG1RF_10892	transcriptional regulator	no KO assigned	0	0	0	0	0	0	0	0
1047	68	+	pheS	OG1RF_10893	phenylalanyl-tRNA synthetase subunit alpha	K01889 phenylalanyl-tRNA synthetase alpha chain [EC:6.1.1.20]	0.563152	0.625391	1.39536	1.5569	1.13836	3.42345	0	1.38244
2424	157	+	pheT	OG1RF_10894	phenylalanyl-tRNA synthetase subunit beta	K01890 phenylalanyl-tRNA synthetase beta chain [EC:6.1.1.20]	3.37891	2.50156	6.27913	6.22762	4.55342	9.12919	4.49992	6.91219
666	48	-	-	OG1RF_10895	glutamine ABC superfamily ATP binding cassette transporter, membrane protein	K10040 aspartate/glutamate/glutamine transport system permease protein	7.32097	3.75235	2.09304	20.2398	10.2452	13.6938	19.4997	5.52975
714	56	-	-	OG1RF_10896	amino acid ABC superfamily ATP binding cassette transporter, membrane protein	K10040 aspartate/glutamate/glutamine transport system permease protein	41.6732	38.1488	41.1632	42.0364	63.7479	67.3278	88.4985	81.5638
828	55	-	-	OG1RF_10897	glutamine ABC superfamily ATP binding cassette transporter, binding protein	K10039 aspartate/glutamate/glutamine transport system substrate-binding protein	78.2781	95.0594	71.8611	157.247	140.018	155.196	167.997	171.422
732	46	-	-	OG1RF_10898	ABC superfamily ATP binding cassette transporter, ABC protein	K10041 aspartate/glutamate/glutamine transport system ATP-binding protein [EC:7.4.2.1]	18.584	36.8981	24.4188	48.2641	43.2575	42.2225	71.9988	66.357
828	52	+	murI	OG1RF_10899	glutamate racemase	K01776 glutamate racemase [EC:5.1.1.3]	1.68946	0.625391	1.39536	1.5569	4.55342	3.42345	7.49987	1.38244
1356	69	+	rnpA	OG1RF_10900	ribonuclease PH/Ham1 protein	no KO assigned	39.4206	24.3902	50.9307	73.1745	50.0877	89.0096	64.4989	117.507
513	31	+	-	OG1RF_10901	phosphoesterase	K07095 uncharacterized protein	41.1101	20.0125	29.3026	65.39	55.7794	43.3636	23.9996	89.8584
765	54	-	-	OG1RF_10902	DeoR family transcriptional regulator	no KO assigned	9.01043	5.00313	3.4884	14.0121	6.83013	12.5526	19.4997	1.38244
1068	63	+	-	OG1RF_10903	L-ascorbate 6-phosphate lactonase	K03476 L-ascorbate 6-phosphate lactonase [EC:3.1.1.-]	18.0209	27.5172	36.2794	52.9348	51.226	52.4928	43.4993	37.3258
459	25	+	-	OG1RF_10904	PTS family porter component IIA	K02821 PTS system, ascorbate-specific IIA component [EC:2.7.1.194]	87.2885	75.0469	88.6055	203.955	218.564	204.266	212.996	262.663
1488	110	+	ulaA	OG1RF_10905	PTS family ascorbate porter, IIC component	K03475 PTS system, ascorbate-specific IIC component	51.2468	18.1363	38.3724	63.8331	70.5781	101.562	65.9989	59.4448
300	15	+	sgaB	OG1RF_10906	PTS family porter component IIB	K02822 PTS system, ascorbate-specific IIB component [EC:2.7.1.194]	0.563152	0	0	0	0	0	0	0
648	33	+	ulaD	OG1RF_10907	hexulose-6-phosphate synthase	K03078 3-dehydro-L-gulonate-6-phosphate decarboxylase [EC:4.1.1.85]	2.25261	3.12695	6.97681	4.67071	9.10685	7.98804	5.9999	6.91219
861	49	+	sgbU	OG1RF_10908	L-ribulose-5-phosphate 3-epimerase	K03079 L-ribulose-5-phosphate 3-epimerase [EC:5.1.3.22]	7.88413	4.37774	9.76753	28.0243	7.96849	29.6699	53.9991	16.5893
711	39	+	araD	OG1RF_10909	L-ribulose-5-phosphate 4-epimerase	K03077 L-ribulose-5-phosphate 4-epimerase [EC:5.1.3.4]	23.6524	20.6379	19.5351	49.821	58.0561	57.0574	94.4984	47.0029
489	37	+	-	OG1RF_10910	hypothetical protein	no KO assigned	10.6999	15.0094	14.6513	28.0243	9.10685	14.8349	22.4996	6.91219
702	40	+	dapD	OG1RF_10911	2,3,4,5-tetrahydropyridine-2,6-carboxylate N-succinyltransferase	K05822 tetrahydrodipicolinate N-acetyltransferase [EC:2.3.1.89]	11.8262	5.00313	9.76753	29.5812	33.0123	5.70574	17.9997	11.0595
1170	56	+	hipO	OG1RF_10912	M20D subfamily peptidase	K05823 N-acetyldiaminopimelate deacetylase [EC:3.5.1.47]	14.0788	14.384	13.2559	42.0364	30.7356	42.2225	23.9996	15.2068
921	72	-	-	OG1RF_10913	mechanosensitive ion channel	K22044 moderate conductance mechanosensitive channel	22.5261	26.2664	22.3258	34.2519	33.0123	22.823	37.4994	51.1502
363	26	+	-	OG1RF_10914	hypothetical protein	no KO assigned	0.563152	2.50156	0	0	0	0	0	0
873	64	+	dkgB	OG1RF_10915	2,5-diketo-D-gluconate reductase	no KO assigned	40.5469	43.152	29.3026	68.5038	69.4397	79.8804	94.4984	66.357
723	47	-	puuD	OG1RF_10916	putative gamma-glutamyl-gamma-aminobutyrate hydrolase	K07010 putative glutamine amidotransferase	91.7938	78.1739	62.0936	157.247	128.634	186.007	142.498	183.864
375	32	-	gloA5	OG1RF_10917	lactoylglutathione lyase	K01759 lactoylglutathione lyase [EC:4.4.1.5]	9.01043	8.75547	18.1397	38.9226	21.6288	37.6579	17.9997	37.3258
447	30	+	-	OG1RF_10918	MutT/NUDIX family protein	K03574 8-oxo-dGTP diphosphatase [EC:3.6.1.55]	46.1785	47.5297	47.4423	105.87	112.697	101.562	121.498	89.8584
813	60	-	-	OG1RF_10919	cof family protein	no KO assigned	7.32097	6.8793	8.37217	17.126	17.0753	12.5526	17.9997	23.5014
1371	94	-	-	OG1RF_10920	HD domain-containing protein	K06885 uncharacterized protein	100.804	57.536	57.9075	121.439	136.603	159.761	146.998	210.131
852	47	-	-	OG1RF_10921	lipoate--protein ligase A	K16869 octanoyl-[GcvH]:protein N-octanoyltransferase [EC:2.3.1.204]	33.7891	28.768	32.0933	65.39	43.2575	71.8924	83.9986	47.0029
438	39	+	-	OG1RF_10922	hypothetical protein	no KO assigned	6.75782	12.5078	16.0467	23.3536	26.1822	35.3756	34.4994	38.7083
627	36	+	rpoE	OG1RF_10923	DNA-directed RNA polymerase sigma subunit RpoE	K03048 DNA-directed RNA polymerase subunit delta	0	0	1.39536	0	0	0	0	1.38244
1611	99	+	pyrG	OG1RF_10924	CTP synthase	K01937 CTP synthase [EC:6.3.4.2]	42.2364	38.1488	42.5585	90.3005	51.226	78.7393	70.4988	94.0058
2337	148	-	pbp1A	OG1RF_10925	penicillin-binding protein 1A	K05366 penicillin-binding protein 1A [EC:2.4.1.129 3.4.16.4]	19.7103	31.8949	40.4655	48.2641	52.3644	60.4809	79.4986	59.4448
627	44	-	recU	OG1RF_10926	recombination protein U	K03700 recombination protein U	0.563152	0.625391	2.09304	0	0	1.14115	0	2.76488
543	39	+	-	OG1RF_10927	YpsA like protein	no KO assigned	12.9525	13.1332	15.349	46.7071	28.4589	33.0933	52.4991	44.238
411	31	+	divIVA2	OG1RF_10928	cell division initiation protein DivIVA	no KO assigned	0	0	0	0	0	0	0	0
1164	72	+	-	OG1RF_10929	site-specific DNA-methyltransferase	K07444 putative N6-adenine-specific DNA methylase [EC:2.1.1.-]	35.4786	31.2695	39.0701	52.9348	70.5781	63.9043	98.9983	94.0058
1497	101	+	taq	OG1RF_10930	putative carboxypeptidase Taq	K01299 carboxypeptidase Taq [EC:3.4.17.19]	28.7207	36.8981	27.2096	94.9712	77.4082	25.1053	55.4991	82.9463
717	42	+	dnaD	OG1RF_10931	putative DNA replication protein DnaD	K02086 DNA replication protein	0	0	0	0	0	0	0	1.38244
648	42	+	nth	OG1RF_10932	endonuclease III	K10773 endonuclease III [EC:4.2.99.18]	34.3523	41.2758	36.9771	87.1867	102.452	134.656	68.9988	129.949
765	44	+	-	OG1RF_10933	GntR family transcriptional regulator	K03710 GntR family transcriptional regulator	36.6049	35.0219	76.7449	54.4917	45.5342	101.562	77.9987	58.0624
1299	82	+	-	OG1RF_10934	M20/M25/M40 family peptidase	no KO assigned	223.008	164.478	158.374	311.381	417.777	341.203	415.493	501.825
954	54	+	ansB	OG1RF_10935	N4-(beta-N-acetylglucosaminyl)-L-asparaginase	no KO assigned	9.57358	15.0094	13.2559	10.8983	15.937	28.5287	17.9997	24.8839
330	20	+	celA4	OG1RF_10936	PTS system transporter subunit I	K02760 PTS system, cellobiose-specific IIB component [EC:2.7.1.196 2.7.1.205]	0	0	0	0	0	0	0	0
1356	94	+	celB2	OG1RF_10937	PTS family oligomeric beta-glucoside porter component IIC	K02761 PTS system, cellobiose-specific IIC component	33.226	28.1426	32.791	63.8331	60.3329	98.1388	61.499	33.1785
267	15	+	-	OG1RF_10938	hypothetical protein	no KO assigned	0	0	0	1.5569	1.13836	1.14115	0	0
294	12	+	-	OG1RF_10939	hypothetical protein	no KO assigned	0.563152	0	0	0	0	4.56459	0	0
2463	144	+	dnaQ	OG1RF_10940	DNA-directed DNA polymerase III subunit epsilon	no KO assigned	43.3627	31.8949	47.4423	74.7314	68.3013	67.3278	85.4985	81.5638
966	56	+	ansB2	OG1RF_10941	asparaginase	K01424 L-asparaginase [EC:3.5.1.1]	18.584	29.3934	29.3026	52.9348	70.5781	67.3278	74.9987	55.2975
717	42	+	-	OG1RF_10942	HD domain-containing protein	no KO assigned	86.1622	93.1832	95.5823	144.792	170.753	235.077	187.497	215.66
495	30	-	trpF	OG1RF_10943	N-(5'phosphoribosyl)anthranilate isomerase	K09767 cyclic-di-GMP-binding protein	3.37891	0	4.88377	4.67071	10.2452	1.14115	2.99995	12.4419
957	63	+	-	OG1RF_10944	YitT family protein	no KO assigned	12.3893	6.8793	12.5583	26.4674	22.7671	38.7991	16.4997	23.5014
870	71	+	fbaB	OG1RF_10945	fructose-bisphosphate aldolase	K01624 fructose-bisphosphate aldolase, class II [EC:4.1.2.13]	92.3569	105.066	87.9078	202.398	137.741	285.287	223.496	210.131
1293	86	+	murA	OG1RF_10946	UDP-N-acetylglucosamine 1-carboxyvinyltransferase	K00790 UDP-N-acetylglucosamine 1-carboxyvinyltransferase [EC:2.5.1.7]	2.25261	3.12695	3.4884	6.22762	3.41507	15.9761	8.99985	2.76488
1293	74	+	rho	OG1RF_10947	transcription termination factor Rho	K03628 transcription termination factor Rho	19.7103	25.0156	11.1629	42.0364	45.5342	50.2105	38.9993	34.5609
300	13	+	rpmE	OG1RF_10948	50S ribosomal protein L31	K02909 large subunit ribosomal protein L31	0.563152	0	0.697681	0	0	1.14115	1.49997	0
1065	69	+	-	OG1RF_10949	hypothetical protein	no KO assigned	25.3418	15.0094	13.2559	29.5812	26.1822	34.2345	53.9991	45.6204
213	17	+	-	OG1RF_10950	hypothetical protein	no KO assigned	1.68946	4.37774	2.79072	9.34143	7.96849	14.8349	8.99985	13.8244
924	60	+	cscK	OG1RF_10951	fructokinase	K00847 fructokinase [EC:2.7.1.4]	19.7103	14.384	20.9304	26.4674	36.4274	49.0694	25.4996	49.7678
249	16	+	-	OG1RF_10952	hypothetical protein	no KO assigned	1.1263	0	0.697681	0	0	1.14115	5.9999	4.14731
735	52	-	-	OG1RF_10953	oxygen-insensitive NADPH nitroreductase	no KO assigned	16.8946	13.7586	16.0467	29.5812	42.1192	70.7512	29.9995	34.5609
459	29	-	luxS	OG1RF_10954	S-ribosylhomocysteine lyase	K07173 S-ribosylhomocysteine lyase [EC:4.4.1.21]	7.88413	15.6348	10.4652	23.3536	20.4904	46.7871	53.9991	16.5893
1068	49	+	asd	OG1RF_10955	aspartate-semialdehyde dehydrogenase	K00133 aspartate-semialdehyde dehydrogenase [EC:1.2.1.11]	47.3048	61.2883	66.2797	76.2883	87.6534	85.5862	127.498	95.3882
873	60	+	dapA	OG1RF_10956	dihydrodipicolinate synthase	K01714 4-hydroxy-tetrahydrodipicolinate synthase [EC:4.3.3.7]	23.6524	42.5266	11.1629	43.5933	68.3013	28.5287	23.9996	37.3258
1689	97	+	-	OG1RF_10957	metallo-beta-lactamase superfamily protein	K12574 ribonuclease J [EC:3.1.-.-]	9.01043	6.8793	16.7443	15.569	17.0753	39.9402	25.4996	44.238
1383	73	+	-	OG1RF_10958	Ser/Thr protein phosphatase	no KO assigned	26.4681	10.0063	14.6513	37.3657	31.874	30.811	13.4998	26.2663
630	40	+	-	OG1RF_10959	hypothetical protein	no KO assigned	0.563152	0.625391	0.697681	3.11381	6.83013	3.42345	7.49987	1.38244
771	51	+	-	OG1RF_10960	HAD-superfamily hydrolase	K01101 4-nitrophenyl phosphatase [EC:3.1.3.41]	60.8204	60.0375	47.4423	87.1867	83.1	146.067	64.4989	128.567
654	48	+	-	OG1RF_10961	integral membrane protein	no KO assigned	23.6524	19.3871	13.9536	49.821	60.3329	42.2225	43.4993	71.8868
570	37	+	-	OG1RF_10962	hypothetical protein	no KO assigned	32.6628	49.4059	20.9304	48.2641	83.1	50.2105	83.9986	67.7394
861	67	+	-	OG1RF_10963	DegV family protein	no KO assigned	76.0255	91.3071	50.9307	138.565	113.836	118.679	179.997	117.507
702	50	+	aqpZ	OG1RF_10964	MIP family major intrinsic protein water channel AqpZ	K06188 aquaporin Z	43.9258	79.4246	50.233	129.223	127.496	146.067	176.997	111.977
705	50	+	-	OG1RF_10965	response regulator	K07668 two-component system, OmpR family, response regulator VicR	16.8946	29.3934	20.9304	26.4674	20.4904	5.70574	8.99985	6.91219
1830	120	+	-	OG1RF_10966	sensor histidine kinase	K07652 two-component system, OmpR family, sensor histidine kinase VicK [EC:2.7.13.3]	3.37891	1.25078	0.697681	6.22762	2.27671	4.56459	0	1.38244
1311	93	+	-	OG1RF_10967	hypothetical protein	no KO assigned	30.9734	31.2695	41.1632	29.5812	36.4274	52.4928	28.4995	30.4136
855	70	+	-	OG1RF_10968	hypothetical protein	no KO assigned	9.01043	18.1363	18.8374	18.6829	26.1822	25.1053	37.4994	29.0312
807	48	+	-	OG1RF_10969	beta-lactamase	no KO assigned	14.6419	16.8856	16.0467	70.0607	77.4082	75.3158	53.9991	58.0624
915	64	+	-	OG1RF_10970	ABC superfamily ATP binding cassette transporter, membrane protein	K07089 uncharacterized protein	20.8366	26.8918	23.7212	38.9226	28.4589	29.6699	31.4995	37.3258
867	61	+	ycgQ	OG1RF_10971	hypothetical protein	K08986 putative membrane protein	28.1576	17.5109	40.4655	43.5933	50.0877	68.4689	44.9992	37.3258
501	38	-	-	OG1RF_10972	hypothetical protein	no KO assigned	18.0209	13.1332	13.9536	32.695	34.1507	30.811	37.4994	35.9434
753	47	-	-	OG1RF_10973	hypothetical protein	no KO assigned	1.68946	3.75235	6.97681	7.78452	4.55342	6.84689	11.9998	0
270	22	+	-	OG1RF_10974	hypothetical protein	no KO assigned	1.1263	2.50156	0	0	0	1.14115	0	0
423	26	+	-	OG1RF_10975	crossover junction endodeoxyribonuclease	K07447 putative holliday junction resolvase [EC:3.1.-.-]	11.263	3.75235	7.67449	17.126	26.1822	26.2464	35.9994	11.0595
306	20	+	-	OG1RF_10976	hypothetical protein	no KO assigned	0.563152	0	1.39536	0	0	1.14115	2.99995	2.76488
849	94	+	-	OG1RF_10977	cro/CI family TPR domain transcriptional regulator	no KO assigned	30105	29039.4	29200	69529.8	69780.1	85167.3	88285.5	87845.6
1170	58	-	mdh	OG1RF_10978	malate dehydrogenase (oxaloacetate-decarboxylating) (NADP(+))	K00027 malate dehydrogenase (oxaloacetate-decarboxylating) [EC:1.1.1.38]	20.8366	7.50469	20.9304	23.3536	33.0123	15.9761	13.4998	33.1785
1326	104	-	-	OG1RF_10979	CCS family citrate carrier protein	no KO assigned	30.9734	39.3996	50.233	102.756	78.5465	118.679	130.498	103.683
153	20	+	-	OG1RF_10980	hypothetical protein	no KO assigned	7.88413	7.50469	7.67449	10.8983	10.2452	14.8349	19.4997	11.0595
1551	102	+	-	OG1RF_10981	putative histidine kinase	K02476 two-component system, CitB family, sensor kinase [EC:2.7.13.3]	497.826	445.904	459.074	278.686	420.053	361.744	310.495	413.349
693	49	+	-	OG1RF_10982	response regulator	K02475 two-component system, CitB family, response regulator	98.5516	103.815	66.2797	188.385	200.351	115.256	166.497	150.686
1404	105	+	npr	OG1RF_10983	NADH peroxidase	K05910 NADH peroxidase [EC:1.11.1.1]	34.3523	48.7805	49.5353	73.1745	75.1315	106.127	79.4986	99.5355
912	62	-	-	OG1RF_10984	transcriptional regulator	no KO assigned	17.4577	26.2664	16.7443	28.0243	29.5972	22.823	34.4994	35.9434
1653	104	+	alsS	OG1RF_10985	acetolactate synthase	K01652 acetolactate synthase I/II/III large subunit [EC:2.2.1.6]	23.6524	25.641	22.3258	37.3657	59.1945	54.7751	34.4994	41.4731
705	41	+	budA	OG1RF_10986	alpha-acetolactate decarboxylase	K01575 acetolactate decarboxylase [EC:4.1.1.5]	3.37891	6.8793	4.88377	1.5569	26.1822	6.84689	7.49987	1.38244
1083	90	+	-	OG1RF_10987	hypothetical protein	no KO assigned	34.9154	38.1488	50.9307	68.5038	75.1315	59.3397	142.498	201.836
720	42	-	-	OG1RF_10988	extracellular protein	no KO assigned	30.9734	51.2821	36.9771	59.1624	55.7794	57.0574	44.9992	66.357
405	32	+	-	OG1RF_10989	putative lipoprotein	no KO assigned	20.2735	21.2633	17.442	42.0364	58.0561	43.3636	32.9994	49.7678
837	73	+	-	OG1RF_10990	spermidine/putrescine ABC superfamily ATP binding cassette transporter, membrane protein	K02054 putative spermidine/putrescine transport system permease protein	15.7683	21.2633	16.0467	29.5812	37.5657	37.6579	41.9993	41.4731
780	66	+	-	OG1RF_10991	spermidine/putrescine ABC superfamily ATP binding cassette transporter, permease protein	K02053 putative spermidine/putrescine transport system permease protein	20.8366	23.1395	16.0467	31.1381	36.4274	50.2105	37.4994	47.0029
1041	66	+	-	OG1RF_10992	ABC superfamily ATP binding cassette transporter, ABC protein	K02052 putative spermidine/putrescine transport system ATP-binding protein	4.50521	3.75235	6.97681	20.2398	3.41507	17.1172	20.9996	12.4419
1065	69	+	-	OG1RF_10993	spermidine/putrescine ABC superfamily ATP binding cassette transporter	K02055 putative spermidine/putrescine transport system substrate-binding protein	79.9676	93.8086	89.3032	211.739	229.948	157.479	209.996	183.864
1785	108	+	ade	OG1RF_10994	adenine deaminase	K01486 adenine deaminase [EC:3.5.4.2]	94.6095	113.196	105.35	256.889	217.426	305.828	334.494	302.754
1329	76	+	mtaD	OG1RF_10995	putative S-adenosylhomocysteine deaminase	no KO assigned	37.7312	58.7867	58.6052	98.085	81.9616	96.9976	103.498	114.742
891	58	+	-	OG1RF_10996	cro/CI family transcriptional regulator	no KO assigned	52.9363	36.2727	41.1632	91.8574	87.6534	126.668	70.4988	70.5043
987	52	+	-	OG1RF_10997	putative thiamine biosynthesis lipoprotein	K03734 FAD:protein FMN transferase [EC:2.7.1.180]	64.1993	76.9231	57.9075	158.804	113.836	201.983	181.497	124.419
609	36	+	-	OG1RF_10998	NADPH-dependent FMN reductase domain protein	no KO assigned	1.1263	0	0	1.5569	2.27671	2.2823	0	0
1257	78	+	-	OG1RF_10999	NADPH-dependent FMN reductase domain protein	no KO assigned	42.7995	33.1457	27.9072	84.0729	92.2068	92.433	79.4986	87.0936
1491	112	+	-	OG1RF_11000	M protein trans-acting positive regulator	no KO assigned	27.0313	18.1363	32.791	88.7436	62.6096	57.0574	61.499	69.1219
684	37	+	-	OG1RF_11001	hypothetical protein	no KO assigned	4.50521	3.75235	17.442	9.34143	11.3836	18.2584	17.9997	29.0312
891	65	+	-	OG1RF_11002	DNA repair exonuclease	K07098 uncharacterized protein	127.835	115.072	133.955	292.698	273.205	273.876	208.496	200.453
912	63	+	-	OG1RF_11003	ABC superfamily ATP binding cassette transporter, membrane protein	K17319 putative aldouronate transport system permease protein	3.94206	0.625391	6.27913	4.67071	4.55342	13.6938	8.99985	8.29463
882	76	+	-	OG1RF_11004	ABC superfamily ATP binding cassette transporter, membrane protein	K17320 putative aldouronate transport system permease protein	5.06837	9.38086	23.0235	32.695	53.5027	46.7871	29.9995	11.0595
1599	116	+	-	OG1RF_11005	ABC superfamily ATP binding cassette transporter, substrate-binding protein	K17318 putative aldouronate transport system substrate-binding protein	35.4786	33.7711	25.8142	54.4917	71.7164	81.0216	59.999	48.3853
594	54	+	-	OG1RF_11006	hypothetical protein	no KO assigned	116.572	131.957	112.327	255.332	236.778	294.416	368.994	223.955
918	51	+	-	OG1RF_11007	acetyl xylan esterase	K01060 cephalosporin-C deacetylase [EC:3.1.1.41]	2.81576	7.50469	8.37217	3.11381	9.10685	20.5407	2.99995	15.2068
765	49	+	-	OG1RF_11008	endonuclease/exonuclease/phosphatase	no KO assigned	69.2677	45.0281	41.8609	102.756	125.219	112.974	154.497	150.686
2169	125	+	bglX	OG1RF_11009	putative beta-glucosidase	K05349 beta-glucosidase [EC:3.2.1.21]	39.4206	61.2883	41.1632	80.9591	80.8233	147.208	98.9983	80.1814
3276	224	+	-	OG1RF_11010	cellobiose-phosphorylase	K21298 1,2-beta-oligoglucan phosphorylase [EC:2.4.1.333]	166.13	201.376	189.769	378.328	426.883	369.732	392.993	414.731
966	55	+	-	OG1RF_11011	LacI family transcriptional regulator	K02529 LacI family transcriptional regulator	68.1414	60.6629	68.3727	112.097	144.571	160.902	145.498	136.861
531	33	-	-	OG1RF_11012	hypothetical protein	no KO assigned	25.3418	21.2633	21.6281	54.4917	54.6411	52.4928	59.999	40.0907
714	50	-	-	OG1RF_11013	GntR family transcriptional regulator	no KO assigned	23.6524	18.1363	18.1397	56.0486	52.3644	53.634	71.9988	81.5638
1434	99	+	yckE	OG1RF_11014	beta-glucosidase	K01223 6-phospho-beta-glucosidase [EC:3.2.1.86]	197.103	186.992	190.467	445.275	434.852	431.354	391.493	496.295
1050	77	+	-	OG1RF_11015	gfo/Idh/MocA family oxidoreductase	no KO assigned	344.649	320.2	237.212	647.672	650.001	684.689	769.487	689.836
459	31	+	-	OG1RF_11016	integral membrane protein	no KO assigned	5.63152	8.13008	3.4884	12.4552	3.41507	10.2703	5.9999	0
456	35	-	-	OG1RF_11017	hypothetical protein	no KO assigned	60.8204	93.1832	71.8611	197.727	191.244	208.83	172.497	189.394
264	15	-	-	OG1RF_11018	hypothetical protein	no KO assigned	174.014	191.995	200.234	339.405	338.092	341.203	371.994	382.935
1713	103	-	pavA	OG1RF_11019	fibronectin binding protein A	no KO assigned	10.6999	13.1332	13.9536	31.1381	37.5657	26.2464	38.9993	40.0907
672	40	+	-	OG1RF_11020	hypothetical protein	no KO assigned	57.4415	64.4153	65.582	146.349	158.231	122.103	130.498	161.745
546	34	-	-	OG1RF_11021	hypothetical protein	no KO assigned	179.082	155.722	170.932	322.279	335.815	344.627	388.493	373.258
1050	64	+	-	OG1RF_11022	ABC superfamily ATP binding cassette transporter, binding protein	K01989 putative ABC transport system substrate-binding protein	41.6732	23.7649	46.0469	59.1624	60.3329	96.9976	64.4989	89.8584
888	66	+	-	OG1RF_11023	ABC superfamily ATP binding cassette transporter, membrane protein	K05832 putative ABC transport system permease protein	27.0313	18.1363	42.5585	46.7071	22.7671	65.0455	43.4993	56.6799
768	45	+	-	OG1RF_11024	ABC superfamily ATP binding cassette transporter, ABC protein	K05833 putative ABC transport system ATP-binding protein	24.2155	26.2664	24.4188	17.126	28.4589	15.9761	22.4996	12.4419
462	29	-	-	OG1RF_11025	integral membrane protein	no KO assigned	16.8946	12.5078	3.4884	40.4795	14.7986	20.5407	16.4997	17.9717
777	56	-	-	OG1RF_11026	hypothetical protein	no KO assigned	79.4044	40.6504	62.7913	137.008	143.433	98.1388	112.498	118.89
207	17	+	-	OG1RF_11027	hypothetical protein	no KO assigned	0.563152	3.75235	1.39536	7.78452	3.41507	5.70574	1.49997	1.38244
780	46	-	-	OG1RF_11028	haloacid dehalogenase family hydrolase	no KO assigned	74.8992	76.9231	69.7681	144.792	149.125	124.385	215.996	239.162
720	44	+	-	OG1RF_11029	response regulator	no KO assigned	11.263	27.5172	16.7443	1.5569	0	4.56459	2.99995	0
1470	94	+	yclK	OG1RF_11030	sensor histidine kinase	no KO assigned	39.4206	41.9012	28.6049	3.11381	5.69178	2.2823	4.49992	2.76488
552	38	-	-	OG1RF_11031	hypothetical protein	no KO assigned	19.7103	13.1332	24.4188	37.3657	23.9055	28.5287	31.4995	44.238
702	61	-	-	OG1RF_11032	hypothetical protein	no KO assigned	135.156	95.0594	117.21	199.284	231.086	246.488	335.994	244.691
2109	176	-	-	OG1RF_11033	sulfatase	K19005 lipoteichoic acid synthase [EC:2.7.8.20]	1.68946	4.37774	1.39536	6.22762	1.13836	9.12919	4.49992	8.29463
1173	78	+	-	OG1RF_11034	methyltransferase	K06969 23S rRNA (cytosine1962-C5)-methyltransferase [EC:2.1.1.191]	20.8366	30.0188	22.3258	77.8452	76.2698	55.9163	58.499	73.2692
918	56	-	rnhC	OG1RF_11035	ribonuclease H	K03471 ribonuclease HIII [EC:3.1.26.4]	3.37891	2.50156	4.18609	0	2.27671	6.84689	2.99995	8.29463
2421	153	+	-	OG1RF_11036	E1-E2 family cation-transporting ATPase	K12952 cation-transporting P-type ATPase E [EC:7.2.2.-]	56.3152	66.2914	57.2098	108.983	99.037	104.986	103.498	114.742
1887	130	+	-	OG1RF_11037	cell wall surface anchor family protein	no KO assigned	71.5203	61.9137	76.0472	121.439	105.867	127.809	149.997	244.691
558	31	+	-	OG1RF_11038	hypothetical protein	K09748 ribosome maturation factor RimP	0	0.625391	0	1.5569	1.13836	0	0	0
129	7	-	-	OG1RF_11039	hypothetical protein	no KO assigned	0	2.50156	2.09304	3.11381	3.41507	5.70574	8.99985	8.29463
1200	77	+	nusA	OG1RF_11040	transcription termination factor NusA	K02600 transcription termination/antitermination protein NusA	0.563152	0.625391	0.697681	0	3.41507	1.14115	1.49997	8.29463
315	14	+	ylxR	OG1RF_11041	hypothetical protein	K07742 uncharacterized protein	2.81576	0.625391	0	0	0	0	0	0
306	18	+	rplL	OG1RF_11042	50S ribosomal protein L7/L12	no KO assigned	2.81576	5.00313	2.09304	4.67071	6.83013	9.12919	2.99995	2.76488
2397	139	+	infB	OG1RF_11043	translation initiation factor IF-2	K02519 translation initiation factor IF-2	21.9629	22.5141	33.4887	74.7314	47.8109	84.445	41.9993	87.0936
351	19	+	rbfA	OG1RF_11044	ribosome-binding factor A	K02834 ribosome-binding factor A	2.25261	14.384	5.58145	21.7967	29.5972	20.5407	16.4997	12.4419
231	18	+	-	OG1RF_11045	hypothetical protein	no KO assigned	30.9734	14.384	24.4188	45.1502	44.3959	50.2105	85.4985	89.8584
486	38	-	-	OG1RF_11046	hypothetical protein	no KO assigned	49.5574	71.2946	41.1632	108.983	68.3013	87.8684	98.9983	138.244
483	21	-	-	OG1RF_11047	cro/CI family transcriptional regulator	no KO assigned	0.563152	0	0.697681	0	0	2.2823	0	1.38244
135	14	+	-	OG1RF_11048	hypothetical protein	no KO assigned	0.563152	0	0	0	1.13836	0	0	0
771	57	+	-	OG1RF_11049	DNA replication protein	no KO assigned	0.563152	5.62852	8.37217	9.34143	4.55342	5.70574	10.4998	1.38244
843	57	+	-	OG1RF_11050	DNA replication protein	K02315 DNA replication protein DnaC	0.563152	6.25391	10.4652	4.67071	9.10685	15.9761	7.49987	6.91219
393	28	+	-	OG1RF_11051	hypothetical protein	no KO assigned	2.81576	2.50156	8.37217	3.11381	14.7986	0	1.49997	6.91219
408	37	+	-	OG1RF_11052	RinA family transcriptional regulator	no KO assigned	38.2943	30.0188	30.698	65.39	61.4712	55.9163	47.9992	42.8556
138	7	+	-	OG1RF_11053	transposase	no KO assigned	0	0	0	0	0	0	0	0
417	32	+	-	OG1RF_11054	hypothetical protein	no KO assigned	0	1.87617	0.697681	4.67071	9.10685	4.56459	5.9999	17.9717
513	33	+	-	OG1RF_11055	TP901-1 family phage major tail protein	no KO assigned	2.81576	6.8793	14.6513	18.6829	15.937	12.5526	7.49987	24.8839
360	19	+	-	OG1RF_11056	hypothetical protein	no KO assigned	11.263	13.1332	27.2096	17.126	28.4589	27.3876	38.9993	23.5014
369	18	+	-	OG1RF_11057	hypothetical protein	no KO assigned	0	0	0	1.5569	1.13836	1.14115	0	0
2934	186	+	-	OG1RF_11058	ABC superfamily ATP binding cassette transporter permease subunit	no KO assigned	16.8946	21.8887	33.4887	45.1502	51.226	60.4809	44.9992	47.0029
927	60	+	-	OG1RF_11059	phage tail protein	no KO assigned	5.63152	1.25078	2.09304	4.67071	2.27671	7.98804	7.49987	6.91219
1458	91	+	-	OG1RF_11060	phage structural protein	no KO assigned	2.25261	1.87617	2.09304	6.22762	9.10685	15.9761	14.9997	13.8244
1770	105	+	-	OG1RF_11061	hypothetical protein	no KO assigned	51.2468	44.4028	34.884	102.756	87.6534	93.5742	94.4984	80.1814
396	23	+	-	OG1RF_11062	holin	no KO assigned	58.0046	35.6473	68.3727	68.5038	96.7602	79.8804	97.4983	118.89
1125	76	+	amiD2	OG1RF_11063	N-acetylmuramoyl-L-alanine amidase	no KO assigned	21.9629	43.152	27.9072	48.2641	44.3959	82.1627	83.9986	41.4731
921	56	+	truB	OG1RF_11064	tRNA pseudouridine synthase B	K03177 tRNA pseudouridine55 synthase [EC:5.4.99.25]	93.4832	71.9199	92.7916	126.109	160.508	193.995	107.998	192.159
951	53	+	ribF	OG1RF_11065	riboflavin biosynthesis protein RibF	K11753 riboflavin kinase / FMN adenylyltransferase [EC:2.7.1.26 2.7.7.2]	52.9363	83.8024	65.582	174.373	152.54	298.981	308.995	210.131
597	36	+	-	OG1RF_11066	GNAT family acetyltransferase	no KO assigned	3.94206	3.12695	4.88377	12.4552	12.5219	19.3995	11.9998	22.119
324	19	+	-	OG1RF_11067	PadR family transcriptional regulator	no KO assigned	341.27	328.33	303.491	646.116	665.938	758.864	698.988	807.344
342	20	+	-	OG1RF_11068	hypothetical protein	no KO assigned	5.63152	8.13008	6.27913	9.34143	12.5219	12.5526	19.4997	17.9717
261	18	+	-	OG1RF_11069	putative transcriptional regulator	no KO assigned	0	0.625391	0	0	0	0	0	0
1176	90	+	-	OG1RF_11070	FtsW/RodA/SpovE family cell division protein	K03588 cell division protein FtsW	12.3893	8.13008	4.88377	1.5569	4.55342	1.14115	1.49997	0
1149	76	+	-	OG1RF_11071	FtsW/RodA/SpovE family cell division protein	K05837 rod shape determining protein RodA	15.7683	21.2633	15.349	29.5812	17.0753	33.0933	19.4997	56.6799
888	73	-	-	OG1RF_11072	transcriptional regulator	no KO assigned	11.263	13.1332	30.0003	21.7967	12.5219	15.9761	14.9997	19.3541
876	66	-	-	OG1RF_11073	LysR family transcriptional regulator	no KO assigned	24.2155	32.5203	32.791	10.8983	7.96849	6.84689	0	17.9717
2661	176	+	mgtA	OG1RF_11074	magnesium-importing ATPase	K01531 P-type Mg2+ transporter [EC:7.2.2.14]	101.367	111.32	106.745	203.955	237.916	223.665	260.996	294.459
1185	72	+	hemN	OG1RF_11075	coproporphyrinogen dehydrogenase	no KO assigned	24.2155	29.3934	16.7443	31.1381	34.1507	41.0814	16.4997	19.3541
1044	64	+	hrcA	OG1RF_11076	heat-inducible transcription repressor HrcA	K03705 heat-inducible transcriptional repressor	191.472	208.881	202.327	196.17	184.414	166.608	191.997	139.626
540	29	+	grpE	OG1RF_11077	co-chaperone GrpE	K03687 molecular chaperone GrpE	0.563152	0.625391	0	3.11381	1.13836	1.14115	0	1.38244
1830	109	+	dnaK	OG1RF_11078	chaperone DnaK	K04043 molecular chaperone DnaK	2.81576	0.625391	1.39536	1.5569	2.27671	5.70574	1.49997	2.76488
123	8	+	-	OG1RF_11079	hypothetical protein	no KO assigned	17.4577	3.12695	23.7212	51.3779	38.7041	51.3517	104.998	24.8839
1170	61	+	dnaJ	OG1RF_11080	chaperone DnaJ	K03686 molecular chaperone DnaJ	5.06837	0.625391	1.39536	4.67071	2.27671	5.70574	2.99995	0
168	18	+	-	OG1RF_11081	hypothetical protein	no KO assigned	155.993	121.951	98.373	289.584	269.79	286.428	286.495	280.635
735	39	+	-	OG1RF_11082	serine/threonine protein phosphatase	K07313 serine/threonine protein phosphatase 1 [EC:3.1.3.16]	22.5261	18.1363	15.349	31.1381	54.6411	63.9043	37.4994	67.7394
2193	143	+	yhgF	OG1RF_11083	YhgF like protein	K06959 protein Tex	49.5574	44.4028	28.6049	82.516	73.9931	70.7512	53.9991	60.8273
486	29	+	-	OG1RF_11084	SprT family protein	K03095 SprT-like protein	45.0521	49.4059	31.3956	91.8574	103.59	92.433	103.498	103.683
1218	94	+	aspC	OG1RF_11085	aspartate aminotransferase	K14260 alanine-synthesizing transaminase [EC:2.6.1.66 2.6.1.2]	34.3523	39.3996	25.1165	37.3657	44.3959	65.0455	82.4986	40.0907
177	14	-	-	OG1RF_11086	hypothetical protein	no KO assigned	0	1.25078	2.09304	3.11381	1.13836	3.42345	1.49997	5.52975
828	78	+	-	OG1RF_11087	cro/CI family transcriptional regulator	no KO assigned	4.50521	12.5078	10.4652	7.78452	12.5219	14.8349	17.9997	20.7366
1155	75	+	nagA	OG1RF_11088	N-acetylglucosamine-6-phosphate deacetylase	K01443 N-acetylglucosamine-6-phosphate deacetylase [EC:3.5.1.25]	90.6674	72.5453	73.9542	147.906	163.923	227.089	247.496	178.334
387	19	-	-	OG1RF_11089	hypothetical protein	no KO assigned	1.68946	2.50156	0.697681	6.22762	2.27671	1.14115	0	0
660	42	-	-	OG1RF_11090	hypothetical protein	K15051 DNA-entry nuclease	4.50521	2.50156	4.18609	4.67071	4.55342	5.70574	8.99985	1.38244
702	37	+	-	OG1RF_11091	ABC superfamily ATP binding cassette transporter, ABC protein	K02003 putative ABC transport system ATP-binding protein	12.9525	15.0094	2.09304	20.2398	25.0438	34.2345	31.4995	12.4419
2646	193	+	-	OG1RF_11092	ABC superfamily ATP binding cassette transporter, membrane protein	K02004 putative ABC transport system permease protein	128.962	161.976	152.094	298.926	288.004	311.534	317.995	385.7
534	34	+	-	OG1RF_11093	hypothetical protein	no KO assigned	73.7729	100.063	90.0008	174.373	174.168	144.926	109.498	225.337
1470	74	+	-	OG1RF_11094	SPFH domain/band 7 family protein	K07192 flotillin	15.7683	24.3902	13.9536	17.126	26.1822	41.0814	19.4997	38.7083
234	13	+	-	OG1RF_11095	hypothetical protein	no KO assigned	34.9154	27.5172	41.1632	62.2762	53.5027	76.457	53.9991	74.6516
180	12	+	-	OG1RF_11096	hypothetical protein	no KO assigned	32.6628	25.641	13.9536	38.9226	25.0438	38.7991	44.9992	44.238
612	51	-	-	OG1RF_11097	TetR family transcriptional regulator	no KO assigned	2.81576	11.257	11.8606	26.4674	20.4904	4.56459	10.4998	9.67706
4248	238	+	-	OG1RF_11098	BadF/BadG/BcrA/BcrD ATPase	no KO assigned	44.489	43.7774	58.6052	88.7436	103.59	138.079	139.498	111.977
708	44	+	-	OG1RF_11099	GntR family transcriptional regulator	K03710 GntR family transcriptional regulator	449.395	344.59	413.027	789.351	807.094	810.216	964.484	855.729
309	16	+	esxA	OG1RF_11100	virulence factor EsxA	no KO assigned	0	1.25078	4.18609	4.67071	3.41507	5.70574	1.49997	1.38244
3477	261	+	-	OG1RF_11101	YhgE/Pip domain protein	no KO assigned	182.461	132.583	208.607	333.178	343.783	374.297	482.992	530.856
498	35	+	-	OG1RF_11102	hypothetical protein	no KO assigned	12.9525	20.6379	17.442	57.6055	29.5972	47.9282	25.4996	40.0907
270	16	+	-	OG1RF_11103	hypothetical protein	no KO assigned	0	0	0	0	0	2.2823	0	0
1173	96	+	-	OG1RF_11104	hypothetical protein	no KO assigned	67.0151	47.5297	55.8145	99.6419	105.867	116.397	122.998	113.36
4431	303	+	ftsK	OG1RF_11105	cell division protein FtsK	K03466 DNA segregation ATPase FtsK/SpoIIIE, S-DNA-T family	45.6153	41.2758	53.0237	93.4143	107.005	146.067	104.998	96.7706
411	25	+	-	OG1RF_11106	hypothetical protein	no KO assigned	89.5411	73.1707	100.466	186.829	223.118	190.572	217.496	239.162
255	19	+	-	OG1RF_11107	hypothetical protein	no KO assigned	0.563152	5.00313	0	1.5569	1.13836	0	0	6.91219
357	24	+	-	OG1RF_11108	hypothetical protein	no KO assigned	3.94206	0.625391	2.09304	9.34143	2.27671	9.12919	0	17.9717
1614	118	+	-	OG1RF_11109	hypothetical protein	no KO assigned	93.4832	83.8024	99.7684	130.78	154.816	220.242	194.997	228.102
786	85	+	-	OG1RF_11110	hypothetical protein	no KO assigned	14.0788	18.7617	22.3258	40.4795	37.5657	79.8804	61.499	70.5043
492	40	+	-	OG1RF_11111	hypothetical protein	no KO assigned	34.9154	50.0313	42.5585	94.9712	95.6219	93.5742	125.998	76.0341
795	97	+	-	OG1RF_11112	hypothetical protein	no KO assigned	189.219	173.859	218.374	378.328	343.783	409.672	410.993	359.434
576	52	+	-	OG1RF_11113	hypothetical protein	no KO assigned	98.5516	108.193	134.652	227.308	237.916	200.842	214.496	342.845
699	86	+	-	OG1RF_11114	hypothetical protein	no KO assigned	15.2051	6.25391	17.442	28.0243	26.1822	23.9641	25.4996	11.0595
2496	172	+	yukA	OG1RF_11115	putative virulence protein EssC	K03466 DNA segregation ATPase FtsK/SpoIIIE, S-DNA-T family	22.5261	30.6442	31.3956	40.4795	47.8109	51.3517	49.4992	40.0907
471	41	+	-	OG1RF_11116	hypothetical protein	no KO assigned	20.2735	25.641	31.3956	60.7193	77.4082	91.2919	41.9993	51.1502
459	23	+	-	OG1RF_11117	hypothetical protein	no KO assigned	0	0	2.09304	0	1.13836	0	1.49997	0
447	28	+	-	OG1RF_11118	hypothetical protein	no KO assigned	0.563152	3.12695	1.39536	1.5569	7.96849	18.2584	7.49987	9.67706
273	15	+	-	OG1RF_11119	hypothetical protein	no KO assigned	0	0	0	0	0	3.42345	0	0
645	49	+	-	OG1RF_11120	hypothetical protein	no KO assigned	21.9629	21.8887	16.7443	31.1381	37.5657	28.5287	28.4995	22.119
1542	111	+	ppx3	OG1RF_11121	exopolyphosphatase	no KO assigned	10.1367	6.25391	9.06985	10.8983	3.41507	10.2703	17.9997	5.52975
708	83	+	-	OG1RF_11122	brp/Blh family beta-carotene 15,15'-monooxygenase	no KO assigned	23.0892	25.0156	16.0467	32.695	48.9493	34.2345	62.9989	34.5609
699	48	+	-	OG1RF_11123	hypothetical protein	no KO assigned	42.2364	46.9043	43.2562	77.8452	79.6849	133.514	109.498	63.5921
717	83	+	-	OG1RF_11124	membrane protein	no KO assigned	34.3523	23.7649	16.7443	70.0607	50.0877	47.9282	52.4991	82.9463
447	34	+	-	OG1RF_11125	hypothetical protein	no KO assigned	3.94206	6.8793	7.67449	9.34143	27.3205	36.5168	29.9995	12.4419
450	34	+	-	OG1RF_11126	hypothetical protein	no KO assigned	20.8366	14.384	13.2559	37.3657	40.9808	53.634	26.9995	48.3853
501	53	+	-	OG1RF_11127	membrane protein	no KO assigned	25.3418	33.7711	25.1165	57.6055	60.3329	84.445	100.498	85.7111
915	46	+	trxB	OG1RF_11128	thioredoxin-disulfide reductase	K00384 thioredoxin reductase (NADPH) [EC:1.8.1.9]	0.563152	1.25078	0.697681	0	0	0	0	0
303	23	-	-	OG1RF_11129	hypothetical protein	no KO assigned	3.94206	2.50156	6.27913	12.4552	7.96849	18.2584	8.99985	9.67706
531	43	-	-	OG1RF_11130	pheromone cAM373 lipoprotein	no KO assigned	16.8946	17.5109	18.1397	49.821	39.8425	29.6699	40.4993	31.7961
2376	147	-	-	OG1RF_11131	ABC superfamily ATP binding cassette transporter, ABC protein	K02003 putative ABC transport system ATP-binding protein K02004 putative ABC transport system permea	116.572	101.313	87.2101	197.727	170.753	221.383	215.996	142.391
510	36	+	-	OG1RF_11132	mar family transcriptional regulator	no KO assigned	8.44728	15.0094	10.4652	17.126	19.352	19.3995	8.99985	26.2663
864	62	-	-	OG1RF_11133	sugar ABC transporter ATP-binding protein	K15772 arabinogalactan oligomer / maltooligosaccharide transport system permease protein	27.5944	19.3871	13.9536	37.3657	56.9178	54.7751	40.4993	35.9434
1344	107	-	-	OG1RF_11134	sugar ABC transporter ATP-binding protein	K15771 arabinogalactan oligomer / maltooligosaccharide transport system permease protein	174.014	214.509	231.63	431.263	447.374	435.919	509.991	521.179
1251	74	-	-	OG1RF_11135	sugar ABC superfamily ATP binding cassette transporter, sugar-binding protein	K15770 arabinogalactan oligomer / maltooligosaccharide transport system substrate-binding protein	121.078	114.447	136.048	199.284	251.577	264.746	266.995	252.986
1767	111	+	nplT	OG1RF_11136	neopullulanase	K01208 cyclomaltodextrinase / maltogenic alpha-amylase / neopullulanase [EC:3.2.1.54 3.2.1.133 3.2.1	17.4577	16.2602	27.2096	43.5933	51.226	33.0933	44.9992	48.3853
1626	100	+	dexB	OG1RF_11137	glucan 1,6-alpha-glucosidase	K01215 glucan 1,6-alpha-glucosidase [EC:3.2.1.70]	58.0046	44.4028	46.7446	130.78	93.3452	148.349	101.998	141.009
1614	97	+	malL	OG1RF_11138	oligo-1,6-glucosidase	K01187 alpha-glucosidase [EC:3.2.1.20]	70.394	38.7742	55.8145	108.983	97.8986	128.95	133.498	129.949
582	42	+	-	OG1RF_11139	hypothetical protein	no KO assigned	1.68946	0.625391	0.697681	4.67071	1.13836	2.2823	1.49997	4.14731
2640	173	+	mgtA2	OG1RF_11140	magnesium-importing ATPase	K01531 P-type Mg2+ transporter [EC:7.2.2.14]	1691.71	1611.63	1638.15	2721.47	2902.81	3073.11	3278.94	3476.83
1116	65	+	pdhA	OG1RF_11141	pyruvate dehydrogenase complex E1 component alpha subunit	K00161 pyruvate dehydrogenase E1 component alpha subunit [EC:1.2.4.1]	3.94206	0.625391	1.39536	3.11381	1.13836	2.2823	0	5.52975
978	59	+	pdhB	OG1RF_11142	pyruvate dehydrogenase complex E1 component beta subunit	K00162 pyruvate dehydrogenase E1 component beta subunit [EC:1.2.4.1]	0.563152	0	1.39536	0	0	1.14115	0	1.38244
1620	100	+	aceF	OG1RF_11143	pyruvate dehydrogenase complex E2, dihydrolipoamide acetyltransferase	K00627 pyruvate dehydrogenase E2 component (dihydrolipoamide acetyltransferase) [EC:2.3.1.12]	4.50521	3.75235	7.67449	7.78452	4.55342	4.56459	7.49987	2.76488
1407	84	+	lpd	OG1RF_11144	dihydrolipoyl dehydrogenase	K00382 dihydrolipoamide dehydrogenase [EC:1.8.1.4]	45.6153	36.8981	31.3956	101.199	114.974	101.562	109.498	111.977
987	72	-	-	OG1RF_11145	AraC family transcriptional regulator	no KO assigned	41.6732	20.6379	38.3724	62.2762	88.7917	67.3278	97.4983	73.2692
1140	70	+	gldA	OG1RF_11146	glycerol dehydrogenase	K00005 glycerol dehydrogenase [EC:1.1.1.6]	20.8366	10.0063	8.37217	15.569	31.874	22.823	16.4997	11.0595
399	21	+	-	OG1RF_11147	glycerone kinase PTS family porter component IIA	K05881 phosphoenolpyruvate---glycerone phosphotransferase subunit DhaM [EC:2.7.1.121]	0	0.625391	0	0	0	0	0	0
984	55	+	dhaK	OG1RF_11148	dihydroxyacetone kinase	K05878 phosphoenolpyruvate---glycerone phosphotransferase subunit DhaK [EC:2.7.1.121]	99.1147	106.316	99.7684	199.284	201.489	231.653	230.996	276.488
603	34	+	-	OG1RF_11149	dihydroxyacetone kinase	K05879 phosphoenolpyruvate---glycerone phosphotransferase subunit DhaL [EC:2.7.1.121]	29.2839	30.0188	24.4188	49.821	36.4274	47.9282	26.9995	64.9746
783	50	+	-	OG1RF_11150	hypothetical protein	no KO assigned	2.25261	1.25078	0	3.11381	6.83013	11.4115	1.49997	0
1320	97	-	-	OG1RF_11151	hydroxymethylglutaryl-CoA synthase	K01641 hydroxymethylglutaryl-CoA synthase [EC:2.3.3.10]	1.1263	1.87617	3.4884	7.78452	5.69178	7.98804	7.49987	1.38244
2412	150	+	atoB	OG1RF_11152	acetyl-CoA acetyltransferase	K00054 hydroxymethylglutaryl-CoA reductase [EC:1.1.1.88]	5.63152	7.50469	9.76753	18.6829	11.3836	17.1172	13.4998	15.2068
1053	88	-	-	OG1RF_11153	membrane protein	no KO assigned	24.2155	21.2633	30.0003	76.2883	83.1	73.0335	64.4989	58.0624
1206	89	-	-	OG1RF_11154	integral membrane protein	no KO assigned	41.1101	38.1488	42.5585	68.5038	87.6534	94.7153	148.497	98.1531
201	13	-	cspA	OG1RF_11155	cold shock protein CspA	K03704 cold shock protein	7.32097	6.8793	8.37217	3.11381	11.3836	0	16.4997	15.2068
1122	71	-	-	OG1RF_11156	hypothetical protein	no KO assigned	12.9525	13.1332	20.2327	15.569	28.4589	43.3636	37.4994	41.4731
351	23	-	-	OG1RF_11157	cro/CI family transcriptional regulator	no KO assigned	4.50521	3.75235	0.697681	6.22762	10.2452	15.9761	10.4998	1.38244
1434	111	+	-	OG1RF_11158	MFS family drug resistance transporter	no KO assigned	11.8262	13.1332	11.1629	15.569	12.5219	6.84689	34.4994	11.0595
675	51	+	-	OG1RF_11159	metallo-beta-lactamase	no KO assigned	149.798	153.221	154.187	186.829	215.149	191.713	221.996	237.779
1320	75	+	-	OG1RF_11160	thioesterase	no KO assigned	787.286	894.934	861.636	1289.12	1376.27	1748.24	1510.47	1587.04
954	65	+	-	OG1RF_11161	DHH family protein	K06881 bifunctional oligoribonuclease and PAP phosphatase NrnA [EC:3.1.3.7 3.1.13.3]	0.563152	3.12695	2.79072	4.67071	6.83013	10.2703	5.9999	9.67706
375	23	+	phnA	OG1RF_11162	alkylphosphonate uptake protein	K06193 protein PhnA	7.32097	6.25391	5.58145	18.6829	10.2452	14.8349	10.4998	16.5893
399	31	-	-	OG1RF_11163	hypothetical protein	no KO assigned	15.7683	11.8824	17.442	26.4674	18.2137	33.0933	43.4993	13.8244
1260	96	+	-	OG1RF_11164	VanZ/RDD domain protein	no KO assigned	28.7207	23.7649	29.3026	119.882	72.8548	90.1507	86.9985	40.0907
1359	72	+	-	OG1RF_11165	DEAD/DEAH box helicase	K18692 ATP-dependent RNA helicase CshB [EC:3.6.4.13]	2.81576	1.25078	0.697681	10.8983	1.13836	2.2823	1.49997	1.38244
684	43	+	-	OG1RF_11166	transcriptional regulator	no KO assigned	20.8366	14.384	9.06985	26.4674	27.3205	17.1172	11.9998	11.0595
2643	163	+	alaS	OG1RF_11167	alanine--tRNA ligase	K01872 alanyl-tRNA synthetase [EC:6.1.1.7]	6.75782	6.25391	6.97681	18.6829	6.83013	17.1172	16.4997	8.29463
777	54	+	-	OG1RF_11168	SAM-dependent methyltransferase	K06967 tRNA (adenine22-N1)-methyltransferase [EC:2.1.1.217]	62.5099	62.5391	52.3261	126.109	117.251	138.079	110.998	116.125
1119	71	+	-	OG1RF_11169	hypothetical protein	no KO assigned	10.6999	12.5078	11.8606	26.4674	50.0877	27.3876	29.9995	44.238
1230	80	+	pepT	OG1RF_11170	M20 family tripeptide aminopeptidase	K01258 tripeptide aminopeptidase [EC:3.4.11.4]	39.4206	38.1488	39.0701	66.9469	81.9616	104.986	104.998	114.742
267	23	+	-	OG1RF_11171	hypothetical protein	no KO assigned	1.1263	2.50156	8.37217	10.8983	5.69178	6.84689	1.49997	15.2068
1029	87	+	-	OG1RF_11172	hypothetical protein	K07027 glycosyltransferase 2 family protein	384.07	407.129	348.84	773.782	890.194	934.601	992.983	985.678
576	37	+	-	OG1RF_11173	molybdopterin-guanine dinucleotide biosynthesis protein MobA	K03752 molybdenum cofactor guanylyltransferase [EC:2.7.7.77]	60.2572	56.2852	70.4658	126.109	108.144	156.337	200.997	136.861
825	54	+	-	OG1RF_11174	FNT family formate-nitrite transporter	K21993 formate transporter	18.584	13.1332	12.5583	21.7967	22.7671	11.4115	28.4995	48.3853
582	41	+	-	OG1RF_11175	hypothetical protein	no KO assigned	2.25261	0	4.18609	6.22762	4.55342	0	4.49992	9.67706
489	37	+	-	OG1RF_11176	putative NADH dehydrogenase (ubiquinone) subunit E	K00334 NADH-quinone oxidoreductase subunit E [EC:7.1.1.2]	0	0.625391	1.39536	3.11381	3.41507	5.70574	0	0
1299	76	+	nuoF	OG1RF_11177	NADH-quinone oxidoreductase subunit F	K00335 NADH-quinone oxidoreductase subunit F [EC:7.1.1.2]	116.572	145.716	159.071	261.56	276.62	342.345	314.995	370.493
2721	151	+	fdoG	OG1RF_11178	NAD-dependent formate dehydrogenase subunit alpha	no KO assigned	39.4206	41.2758	51.6284	77.8452	73.9931	71.8924	127.498	107.83
1203	71	+	-	OG1RF_11179	molybdenum cofactor biosynthesis family protein	K03750 molybdopterin molybdotransferase [EC:2.10.1.1]	52.3731	44.4028	44.6516	80.9591	121.804	125.526	155.997	135.479
132	7	-	-	OG1RF_11180	hypothetical protein	no KO assigned	2.25261	0	0	1.5569	3.41507	0	0	0
510	23	+	moaC	OG1RF_11181	molybdenum cofactor biosynthesis protein C	K03637 cyclic pyranopterin monophosphate synthase [EC:4.6.1.17]	2.25261	3.75235	2.09304	1.5569	2.27671	6.84689	1.49997	8.29463
966	67	+	moaA	OG1RF_11182	molybdenum cofactor biosynthesis protein A	K03639 GTP 3',8-cyclase [EC:4.1.99.22]	11.8262	16.8856	9.06985	29.5812	50.0877	23.9641	26.9995	27.6488
435	23	+	-	OG1RF_11183	MOSC domain-containing protein	no KO assigned	8.44728	4.37774	2.79072	3.11381	7.96849	3.42345	14.9997	0
483	25	+	moaB	OG1RF_11184	molybdenum cofactor biosynthesis protein B	no KO assigned	18.0209	5.00313	6.27913	6.22762	29.5972	25.1053	22.4996	15.2068
972	57	+	-	OG1RF_11185	molybdopterin-binding domain protein	no KO assigned	28.7207	28.768	32.791	45.1502	75.1315	47.9282	43.4993	41.4731
801	46	+	modA	OG1RF_11186	molybdenum ABC superfamily ATP binding cassette transporter, binding protein	K02020 molybdate transport system substrate-binding protein	0	1.25078	2.09304	4.67071	13.6603	13.6938	10.4998	1.38244
672	44	+	modB	OG1RF_11187	molybdenum (Mo2+) ABC superfamily ATP binding cassette transporter, membrane protein	K02018 molybdate transport system permease protein	9.01043	1.87617	5.58145	7.78452	11.3836	46.7871	37.4994	23.5014
1005	56	+	-	OG1RF_11188	ABC superfamily ATP binding cassette transporter, ABC protein	K02017 molybdate transport system ATP-binding protein [EC:7.3.2.5]	43.9258	42.5266	51.6284	82.516	88.7917	172.313	125.998	121.655
2103	134	+	ziaA	OG1RF_11189	zinc-exporting ATPase	K01534 Cd2+/Zn2+-exporting ATPase [EC:3.6.3.3 7.2.2.12]	27.5944	10.6316	24.4188	21.7967	29.5972	62.7632	61.499	55.2975
444	24	+	-	OG1RF_11190	hypothetical protein	K09888 cell division protein ZapA	59.1309	54.409	78.8379	82.516	92.2068	83.3039	64.4989	66.357
549	51	+	cvpA	OG1RF_11191	colicin V production protein CvpA family protein	no KO assigned	20.2735	27.5172	19.5351	59.1624	44.3959	68.4689	65.9989	52.5326
2367	145	+	mutS	OG1RF_11192	DNA mismatch repair protein MutS	K07456 DNA mismatch repair protein MutS2	344.086	290.181	338.375	641.445	766.113	736.041	778.487	883.378
315	12	+	trxA	OG1RF_11193	thioredoxin	K03671 thioredoxin 1	126.709	89.4309	99.7684	236.65	250.438	249.912	275.995	402.289
1797	116	+	uvrC	OG1RF_11194	excision endonuclease subunit UvrC	K03703 excinuclease ABC subunit C	103.057	116.948	120.001	193.056	220.841	335.498	233.996	194.924
258	17	+	-	OG1RF_11195	hypothetical protein	no KO assigned	0.563152	0	0.697681	0	0	0	1.49997	0
900	57	+	-	OG1RF_11196	ABC superfamily ATP binding cassette transporter, ABC protein	K01990 ABC-2 type transport system ATP-binding protein	6.19467	4.37774	3.4884	12.4552	21.6288	13.6938	23.9996	16.5893
1263	81	+	-	OG1RF_11197	ABC superfamily ATP binding cassette transporter, membrane protein	K01992 ABC-2 type transport system permease protein	96.299	81.9262	80.931	210.182	187.829	211.113	314.995	229.485
999	75	-	-	OG1RF_11198	LacI family transcriptional regulator	no KO assigned	26.4681	26.8918	28.6049	79.4021	77.4082	111.833	94.4984	106.448
1395	91	+	licH	OG1RF_11199	6-phospho-beta-glucosidase	K01222 6-phospho-beta-glucosidase [EC:3.2.1.86]	46.1785	63.1645	58.6052	122.995	128.634	186.007	217.496	214.278
507	41	-	-	OG1RF_11200	hypothetical protein	no KO assigned	63.073	52.5328	51.6284	171.26	121.804	146.067	152.997	164.51
1497	102	+	msrA	OG1RF_11201	ABC superfamily ATP binding cassette transporter, ABC protein	K18231 macrolide transport system ATP-binding/permease protein	30.4102	18.7617	23.7212	26.4674	50.0877	39.9402	52.4991	35.9434
1287	80	-	-	OG1RF_11202	pyridine nucleotide-disulfide oxidoreductase	no KO assigned	7.32097	11.257	11.1629	21.7967	23.9055	34.2345	14.9997	11.0595
1347	78	+	gdhA	OG1RF_11203	glutamate dehydrogenase	K00262 glutamate dehydrogenase (NADP+) [EC:1.4.1.4]	10.6999	11.257	16.7443	15.569	22.7671	29.6699	17.9997	31.7961
1350	92	+	pgi	OG1RF_11204	glucose-6-phosphate isomerase	K01810 glucose-6-phosphate isomerase [EC:5.3.1.9]	1.1263	5.62852	2.79072	3.11381	1.13836	7.98804	7.49987	22.119
180	11	-	-	OG1RF_11205	hypothetical protein	no KO assigned	0.563152	0	0	1.5569	0	0	1.49997	1.38244
444	37	-	nrdI2	OG1RF_11206	ribonucleotide-diphosphate reductase subunit gamma	K03647 protein involved in ribonucleotide reduction	7.32097	1.87617	3.4884	9.34143	2.27671	2.2823	4.49992	1.38244
324	15	+	-	OG1RF_11207	V-type ATPase, subunit F	K02107 V/A-type H+/Na+-transporting ATPase subunit G/H	25.3418	11.257	14.6513	28.0243	31.874	42.2225	37.4994	17.9717
1980	144	+	atpI	OG1RF_11208	proton (H+) or sodium (Na+) translocating V-type ATPase (V-ATPase), subunit I	K02123 V/A-type H+/Na+-transporting ATPase subunit I	80.5307	37.5235	67.675	122.995	149.125	132.373	91.4984	135.479
474	37	+	atpK	OG1RF_11209	proton (H+) or sodium (Na+) translocating V-type ATPase (V-ATPase), subunit K	K02124 V/A-type H+/Na+-transporting ATPase subunit K	69.8308	76.9231	69.0704	118.325	185.552	213.395	137.998	190.776
582	26	+	atpE	OG1RF_11210	proton (H+) or sodium (Na+) translocating V-type ATPase (V-ATPase), subunit E	K02121 V/A-type H+/Na+-transporting ATPase subunit E	15.7683	6.8793	10.4652	14.0121	18.2137	4.56459	5.9999	6.91219
1002	62	+	atpC	OG1RF_11211	proton (H+) or sodium (Na+) translocating V-type ATPase (V-ATPase), subunit C	K02119 V/A-type H+/Na+-transporting ATPase subunit C	18.0209	14.384	20.2327	17.126	38.7041	47.9282	41.9993	40.0907
312	17	+	atpF2	OG1RF_11212	V-type ATP synthase subunit F	K02122 V/A-type H+/Na+-transporting ATPase subunit F	0.563152	2.50156	2.79072	0	2.27671	5.70574	0	0
1800	96	+	atpA	OG1RF_11213	ATP synthase F1 subcomplex subunit alpha	K02117 V/A-type H+/Na+-transporting ATPase subunit A [EC:7.1.2.2 7.2.2.1]	123.893	114.447	107.443	270.901	261.822	306.969	272.995	288.929
1377	83	+	atpB	OG1RF_11214	proton (H+) or sodium (Na+) translocating V-type ATPase (V-ATPase), subunit B	K02118 V/A-type H+/Na+-transporting ATPase subunit B	90.6674	66.2914	74.6519	133.894	162.785	224.806	205.497	150.686
636	40	+	atpD	OG1RF_11215	V-type ATP synthase subunit D	K02120 V/A-type H+/Na+-transporting ATPase subunit D	6.19467	4.37774	6.97681	24.9105	22.7671	14.8349	11.9998	23.5014
390	20	+	-	OG1RF_11216	hypothetical protein	no KO assigned	0	0	0	0	0	0	0	0
510	43	+	sigW	OG1RF_11217	RNA polymerase sigma factor SigW	no KO assigned	1.1263	6.25391	6.27913	12.4552	4.55342	36.5168	13.4998	17.9717
1098	101	+	-	OG1RF_11218	hypothetical protein	no KO assigned	46.7416	62.5391	57.2098	60.7193	72.8548	28.5287	32.9994	52.5326
948	64	-	-	OG1RF_11219	beta-lactamase	K17836 beta-lactamase class A [EC:3.5.2.6]	5.06837	0.625391	2.79072	12.4552	3.41507	14.8349	7.49987	11.0595
1881	136	-	fbp	OG1RF_11220	fructose-1,6-bisphosphatase	K04041 fructose-1,6-bisphosphatase III [EC:3.1.3.11]	34.9154	52.5328	45.3493	112.097	120.666	160.902	86.9985	109.213
1311	76	+	lysA	OG1RF_11221	diaminopimelate decarboxylase	K01586 diaminopimelate decarboxylase [EC:4.1.1.20]	44.489	48.7805	69.7681	94.9712	79.6849	87.8684	118.498	77.4165
999	65	+	-	OG1RF_11222	family S9 peptidase	K06889 uncharacterized protein	5.06837	6.8793	3.4884	45.1502	30.7356	36.5168	5.9999	20.7366
534	46	-	-	OG1RF_11223	hypothetical protein	no KO assigned	20.8366	31.8949	18.8374	60.7193	91.0685	75.3158	79.4986	64.9746
855	67	+	-	OG1RF_11224	hypothetical protein	no KO assigned	5.63152	17.5109	1.39536	6.22762	12.5219	7.98804	25.4996	23.5014
540	30	+	-	OG1RF_11225	hypothetical protein	no KO assigned	7.88413	6.25391	10.4652	10.8983	11.3836	1.14115	2.99995	2.76488
345	26	-	yitW	OG1RF_11226	N-6 adenine-specific DNA methylase YitW	no KO assigned	0	0	0.697681	0	0	0	0	0
1065	67	+	clcB	OG1RF_11227	L-alanine-DL-glutamate epimerase	K19802 L-Ala-D/L-Glu epimerase [EC:5.1.1.20]	72.6466	71.2946	46.7446	140.121	153.678	155.196	197.997	301.371
1377	75	+	-	OG1RF_11228	transglutaminase domain-containing protein	no KO assigned	10.6999	16.8856	12.5583	14.0121	22.7671	31.9522	23.9996	47.0029
1653	112	+	-	OG1RF_11229	oligopeptide ABC superfamily ATP binding cassette transporter, binding protein	K15580 oligopeptide transport system substrate-binding protein	47.3048	64.4153	61.3959	157.247	105.867	143.785	101.998	139.626
834	66	+	sacT	OG1RF_11230	SacPA operon antiterminator	K03488 beta-glucoside operon transcriptional antiterminator	61.3836	46.9043	56.5122	175.93	161.647	180.301	215.996	99.5355
1998	140	+	ptsG	OG1RF_11231	PTS family glucose porter, IICBA component	K02802 PTS system, N-acetylglucosamine-specific IIA component [EC:2.7.1.193] K02803 PTS system, N-ac	3704.98	3424.64	3508.64	7882.61	8070.94	9403.07	9401.84	9251.27
1482	122	+	-	OG1RF_11232	DNA-binding/PRD domain protein	K02538 activator of the mannose operon, transcriptional antiterminator	30.9734	34.3965	25.1165	66.9469	50.0877	58.1986	89.9985	85.7111
453	29	+	-	OG1RF_11233	PTS family porter component IIA	no KO assigned	0	14.384	6.27913	10.8983	6.83013	7.98804	8.99985	0
318	19	+	frwB	OG1RF_11234	PTS family fructose porter, IIB component	K02769 PTS system, fructose-specific IIB component [EC:2.7.1.202]	27.0313	20.0125	20.2327	45.1502	29.5972	61.622	49.4992	52.5326
450	34	+	-	OG1RF_11235	PTS family porter component IIA	K02768 PTS system, fructose-specific IIA component [EC:2.7.1.202]	32.6628	21.2633	33.4887	68.5038	67.163	37.6579	82.4986	74.6516
1131	101	+	-	OG1RF_11236	PTS system transporter subunit IIC	K02770 PTS system, fructose-specific IIC component	77.1518	59.4121	39.0701	62.2762	100.175	106.127	109.498	111.977
690	46	+	rpe	OG1RF_11237	ribulose-phosphate 3-epimerase	K17195 D-allulose-6-phosphate 3-epimerase [EC:5.1.3.-]	46.1785	48.1551	42.5585	102.756	129.773	118.679	94.4984	105.065
147	14	+	-	OG1RF_11238	hypothetical protein	no KO assigned	0	0	1.39536	0	1.13836	1.14115	0	0
618	48	+	-	OG1RF_11239	transposon family protein	no KO assigned	0.563152	0	0.697681	3.11381	2.27671	2.2823	0	0
2337	164	+	-	OG1RF_11240	E1-E2 family cation-transporting ATPase	K12952 cation-transporting P-type ATPase E [EC:7.2.2.-]	1.68946	2.50156	0.697681	7.78452	3.41507	4.56459	7.49987	6.91219
1887	99	+	dnaG	OG1RF_11241	DNA primase	K02316 DNA primase [EC:2.7.7.101]	0.563152	2.50156	0.697681	0	1.13836	0	0	0
1107	63	+	rpoD	OG1RF_11242	RNA polymerase sigma factor rpoD	K03086 RNA polymerase primary sigma factor	6.75782	8.13008	5.58145	1.5569	4.55342	0	2.99995	1.38244
2076	96	+	-	OG1RF_11243	hypothetical protein	no KO assigned	34.3523	25.0156	32.791	49.821	50.0877	44.5048	67.4989	40.0907
882	57	+	-	OG1RF_11244	S1 RNA binding domain-containing protein	K00243 uncharacterized protein	39.4206	60.6629	43.2562	65.39	102.452	128.95	146.998	135.479
450	29	+	fur	OG1RF_11245	ferric uptake regulation protein	K03711 Fur family transcriptional regulator, ferric uptake regulator	1.1263	5.62852	3.4884	9.34143	4.55342	5.70574	5.9999	9.67706
1011	58	-	gap	OG1RF_11246	glyceraldehyde-3-phosphate dehydrogenase	K00134 glyceraldehyde 3-phosphate dehydrogenase [EC:1.2.1.12]	6.75782	10.0063	5.58145	23.3536	20.4904	11.4115	14.9997	16.5893
1317	73	+	cgtA	OG1RF_11247	obg family GTPase CgtA	K03979 GTPase [EC:3.6.5.-]	0	0	0	1.5569	1.13836	1.14115	0	1.38244
303	26	+	-	OG1RF_11248	hypothetical protein	no KO assigned	0.563152	1.25078	1.39536	0	1.13836	0	0	0
1299	96	+	-	OG1RF_11249	PTS system transporter subunit IIC	K02761 PTS system, cellobiose-specific IIC component	32.6628	48.1551	29.3026	40.4795	36.4274	81.0216	53.9991	87.0936
546	54	+	-	OG1RF_11250	TetR family transcriptional regulator	no KO assigned	15.2051	9.38086	16.7443	45.1502	33.0123	38.7991	65.9989	30.4136
144	12	+	-	OG1RF_11251	hypothetical protein	no KO assigned	0	0	0	0	0	0	0	0
375	29	+	-	OG1RF_11252	hypothetical protein	no KO assigned	0	0	0	0	0	1.14115	1.49997	0
798	47	-	tig2	OG1RF_11253	peptidyl-prolyl isomerase	K03767 peptidyl-prolyl cis-trans isomerase A (cyclophilin A) [EC:5.2.1.8]	0	10.0063	3.4884	18.6829	18.2137	3.42345	25.4996	6.91219
1119	86	+	-	OG1RF_11254	outer surface protein	K09963 uncharacterized protein	17.4577	10.6316	11.8606	18.6829	25.0438	35.3756	43.4993	24.8839
930	75	+	-	OG1RF_11255	cell surface hydrolase	K06889 uncharacterized protein	3.94206	3.12695	0.697681	9.34143	11.3836	9.12919	13.4998	26.2663
891	63	+	xerD	OG1RF_11256	tyrosine recombinase XerD	K04763 integrase/recombinase XerD	1.1263	0	0	1.5569	1.13836	0	0	2.76488
795	57	+	scpA	OG1RF_11257	segregation and condensation protein A	K05896 segregation and condensation protein A	3.94206	1.87617	4.88377	10.8983	1.13836	10.2703	8.99985	1.38244
606	45	+	scpB	OG1RF_11258	segregation and condensation protein B	K06024 segregation and condensation protein B	0	0.625391	0	0	1.13836	0	1.49997	0
717	54	+	rluB	OG1RF_11259	ribosomal large subunit pseudouridine synthase B	K06178 23S rRNA pseudouridine2605 synthase [EC:5.4.99.22]	34.3523	24.3902	25.1165	70.0607	64.8863	62.7632	71.9988	84.3287
666	53	+	-	OG1RF_11260	brp/Blh family beta-carotene 15,15'-monooxygenase	K23675 riboflavin transporter	0.563152	0.625391	3.4884	0	4.55342	3.42345	0	1.38244
1407	85	+	-	OG1RF_11261	hypothetical protein	no KO assigned	2827.59	2855.53	2847.24	6249.42	6205.18	7214.34	7342.38	7277.15
222	15	-	fer	OG1RF_11262	ferredoxin	K05337 ferredoxin	0.563152	3.75235	5.58145	3.11381	1.13836	45.6459	5.9999	2.76488
1035	57	+	-	OG1RF_11263	hypothetical protein	no KO assigned	41.6732	41.9012	30.698	82.516	97.8986	75.3158	91.4984	69.1219
1443	94	+	recQ	OG1RF_11264	ATP-dependent helicase RecQ	K03654 ATP-dependent DNA helicase RecQ [EC:3.6.4.12]	23.6524	8.13008	21.6281	32.695	36.4274	36.5168	56.999	13.8244
627	29	+	-	OG1RF_11265	LysM domain-containing protein	no KO assigned	2.81576	1.87617	0	0	0	2.2823	0	1.38244
681	30	+	cmk	OG1RF_11266	cytidylate kinase	K00945 CMP/dCMP kinase [EC:2.7.4.25]	0	0	1.39536	1.5569	0	1.14115	2.99995	1.38244
1212	58	+	rpsA	OG1RF_11267	30S ribosomal protein S1	K02945 small subunit ribosomal protein S1	953.416	928.08	929.311	2223.26	2256.22	2123.68	2360.96	2126.19
1311	94	+	engA	OG1RF_11268	ribosome-associated GTPase EngA	K03977 GTPase	0	3.12695	2.09304	1.5569	1.13836	3.42345	0	0
276	14	+	hup	OG1RF_11269	DNA-binding protein HU	K03530 DNA-binding protein HU-beta	0	0	0	1.5569	0	0	0	0
1041	67	+	-	OG1RF_11270	hypothetical protein	no KO assigned	104.746	160.1	118.606	252.219	280.036	257.9	265.495	290.312
1257	86	+	-	OG1RF_11271	hypothetical protein	no KO assigned	0	0	0.697681	1.5569	1.13836	0	4.49992	0
540	35	+	-	OG1RF_11272	IDEAL domain protein	no KO assigned	29.847	35.6473	19.5351	54.4917	53.5027	58.1986	58.499	87.0936
885	67	-	-	OG1RF_11273	YitT family protein	no KO assigned	6.75782	13.7586	15.349	29.5812	37.5657	25.1053	41.9993	33.1785
351	18	+	ypjD	OG1RF_11274	MazG family protein	no KO assigned	0	0	0.697681	1.5569	1.13836	0	0	1.38244
780	37	+	dapB	OG1RF_11275	dihydrodipicolinate reductase	K00215 4-hydroxy-tetrahydrodipicolinate reductase [EC:1.17.1.8]	0	1.25078	0.697681	0	1.13836	1.14115	0	0
1275	71	+	cca	OG1RF_11276	tRNA adenylyltransferase	K00974 tRNA nucleotidyltransferase (CCA-adding enzyme) [EC:2.7.7.72 3.1.3.- 3.1.4.-]	0	0	1.39536	6.22762	0	3.42345	2.99995	1.38244
375	17	+	-	OG1RF_11277	hypothetical protein	no KO assigned	10957.2	10035.6	11220.8	26543.7	25187.3	32215.8	33434.4	38216.1
456	34	+	-	OG1RF_11278	hypothetical protein	no KO assigned	58.0046	38.7742	50.9307	154.134	179.86	176.878	125.998	183.864
132	7	-	-	OG1RF_11279	hypothetical protein	no KO assigned	0	0	0	0	0	0	0	0
867	56	+	aroE	OG1RF_11280	shikimate dehydrogenase	K00014 shikimate dehydrogenase [EC:1.1.1.25]	11.263	12.5078	7.67449	10.8983	14.7986	44.5048	28.4995	9.67706
1026	60	+	aroF	OG1RF_11281	phospho-2-dehydro-3-deoxyheptonate aldolase	K03856 3-deoxy-7-phosphoheptulonate synthase [EC:2.5.1.54]	239.903	230.144	197.444	267.788	232.225	328.651	400.493	411.966
1077	66	+	aroB	OG1RF_11282	3-dehydroquinate synthase	K01735 3-dehydroquinate synthase [EC:4.2.3.4]	75.4623	88.8055	94.8846	182.158	198.074	227.089	260.996	192.159
1167	66	+	aroC	OG1RF_11283	chorismate synthase	K01736 chorismate synthase [EC:4.2.3.5]	6.75782	8.13008	6.97681	20.2398	15.937	12.5526	10.4998	34.5609
1107	80	+	tyrA	OG1RF_11284	prephenate dehydrogenase	K04517 prephenate dehydrogenase [EC:1.3.1.12]	27.5944	26.2664	28.6049	43.5933	67.163	66.1866	85.4985	45.6204
1287	75	+	aroA	OG1RF_11285	3-phosphoshikimate 1-carboxyvinyltransferase	K00800 3-phosphoshikimate 1-carboxyvinyltransferase [EC:2.5.1.19]	15.7683	21.8887	15.349	32.695	12.5219	27.3876	40.4993	56.6799
507	29	+	aroK	OG1RF_11286	shikimate kinase	K00891 shikimate kinase [EC:2.7.1.71]	2.81576	0	0	0	0	0	2.99995	0
849	51	+	pheA	OG1RF_11287	prephenate dehydratase	K04518 prephenate dehydratase [EC:4.2.1.51]	7.32097	8.75547	9.06985	17.126	26.1822	11.4115	26.9995	12.4419
1173	66	+	psr	OG1RF_11288	transcriptional regulator	no KO assigned	10.1367	15.0094	15.349	17.126	22.7671	19.3995	17.9997	12.4419
849	55	+	-	OG1RF_11289	DegV family protein	no KO assigned	36.6049	12.5078	23.7212	38.9226	42.1192	31.9522	55.4991	48.3853
195	15	+	-	OG1RF_11290	hypothetical protein	no KO assigned	9.01043	3.75235	9.06985	12.4552	12.5219	10.2703	11.9998	34.5609
477	39	+	-	OG1RF_11291	hypothetical protein	no KO assigned	5.63152	4.37774	4.18609	10.8983	4.55342	11.4115	17.9997	6.91219
333	19	+	-	OG1RF_11292	hypothetical protein	no KO assigned	0	0	0	1.5569	1.13836	0	0	1.38244
2055	134	+	-	OG1RF_11293	CPA1 family monovalent cation:proton (H+) antiporter-1	K03316 monovalent cation:H+ antiporter, CPA1 family	109.251	120.075	121.396	283.357	275.482	302.404	329.994	327.638
1896	112	+	-	OG1RF_11294	ABC superfamily ATP binding cassette transporter, ABC protein	K15738 ABC transport system ATP-binding/permease protein	28.1576	20.0125	32.791	51.3779	47.8109	43.3636	59.999	56.6799
948	60	+	thyA	OG1RF_11295	thymidylate synthase	K00560 thymidylate synthase [EC:2.1.1.45]	1.1263	0	1.39536	0	2.27671	1.14115	0	4.14731
495	23	+	folA	OG1RF_11296	dihydrofolate reductase	K00287 dihydrofolate reductase [EC:1.5.1.3]	0	0	1.39536	1.5569	2.27671	2.2823	0	1.38244
1170	62	+	-	OG1RF_11297	iron-sulfur cluster-binding protein	K18979 epoxyqueuosine reductase [EC:1.17.99.6]	1.68946	16.2602	2.09304	14.0121	21.6288	13.6938	16.4997	16.5893
630	46	-	lexA	OG1RF_11298	repressor lexA	K01356 repressor LexA [EC:3.4.21.88]	0.563152	0.625391	0	3.11381	1.13836	1.14115	2.99995	5.52975
243	13	+	-	OG1RF_11299	hypothetical protein	no KO assigned	0	0	0	0	0	0	0	0
2004	118	+	tkt	OG1RF_11300	transketolase	K00615 transketolase [EC:2.2.1.1]	72.0834	58.1614	60.0006	93.4143	87.6534	151.773	119.998	80.1814
1191	81	-	-	OG1RF_11301	major facilitator family transporter	no KO assigned	14.0788	16.2602	20.2327	20.2398	15.937	37.6579	26.9995	20.7366
861	63	+	amiD3	OG1RF_11302	N-acetylmuramoyl-L-alanine amidase	no KO assigned	109.815	93.8086	98.373	194.613	182.137	238.5	289.495	261.281
933	55	+	srpG2	OG1RF_11303	cysteine synthase	K01738 cysteine synthase [EC:2.5.1.47]	38.2943	40.6504	41.8609	62.2762	72.8548	90.1507	92.9984	85.7111
444	34	+	-	OG1RF_11304	fur family transcriptional regulator	K09825 Fur family transcriptional regulator, peroxide stress response regulator	0	0	0	0	1.13836	1.14115	0	0
1362	96	+	ndh	OG1RF_11305	NADH dehydrogenase	no KO assigned	60.8204	70.0438	65.582	85.6298	72.8548	165.467	112.498	89.8584
609	45	-	-	OG1RF_11306	MutT/NUDIX family protein	no KO assigned	2.81576	5.62852	2.09304	1.5569	11.3836	3.42345	10.4998	15.2068
471	43	+	-	OG1RF_11307	GNAT family acetyltransferase	no KO assigned	28.1576	28.768	32.791	73.1745	43.2575	70.7512	65.9989	66.357
528	41	+	-	OG1RF_11308	N-acetyltransferase	K22441 diamine N-acetyltransferase [EC:2.3.1.57]	204.424	185.741	191.862	306.71	299.388	360.603	361.494	299.989
819	61	-	-	OG1RF_11309	AraC family transcriptional regulator	no KO assigned	4.50521	10.0063	6.97681	12.4552	12.5219	10.2703	25.4996	0
1749	107	+	-	OG1RF_11310	multidrug ABC superfamily ATP binding cassette transporter, ABC protein	K06147 ATP-binding cassette, subfamily B, bacterial	24.2155	22.5141	27.9072	37.3657	42.1192	57.0574	61.499	47.0029
1779	141	+	-	OG1RF_11311	ABC superfamily ATP binding cassette transporter, ABC/membrane protein	K06147 ATP-binding cassette, subfamily B, bacterial	35.4786	21.2633	30.698	54.4917	66.0246	60.4809	50.9991	40.0907
441	20	+	-	OG1RF_11312	MutT/NUDIX family protein	K03574 8-oxo-dGTP diphosphatase [EC:3.6.1.55]	0.563152	0	0	0	0	1.14115	0	0
1011	59	+	-	OG1RF_11313	putative lipoprotein	no KO assigned	5.06837	0	3.4884	1.5569	5.69178	4.56459	2.99995	0
1437	87	+	katA	OG1RF_11314	catalase	K03781 catalase [EC:1.11.1.6]	337.891	344.59	320.933	787.794	786.604	886.673	851.986	1140.51
1434	91	-	phrB	OG1RF_11315	deoxyribodipyrimidine photolyase	K01669 deoxyribodipyrimidine photo-lyase [EC:4.1.99.3]	90.6674	97.561	68.3727	140.121	162.785	133.514	176.997	188.012
882	88	-	-	OG1RF_11316	cro/CI family TPR domain transcriptional regulator	no KO assigned	45.0521	20.6379	31.3956	80.9591	78.5465	62.7632	79.4986	78.7989
1929	149	-	scrA	OG1RF_11317	PTS family beta-glucosides porter, IIABC component	K02808 PTS system, sucrose-specific IIA component [EC:2.7.1.211] K02809 PTS system, sucrose-specific	80.5307	75.6723	50.9307	121.439	135.464	134.656	170.997	192.159
1674	116	-	malL2	OG1RF_11318	oligo-1,6-glucosidase	K01187 alpha-glucosidase [EC:3.2.1.20]	22.5261	20.0125	13.2559	21.7967	33.0123	51.3517	41.9993	45.6204
1473	96	+	scrB	OG1RF_11319	sucrose-6-phosphate dehydrogenase	K01193 beta-fructofuranosidase [EC:3.2.1.26]	1.68946	1.25078	1.39536	3.11381	9.10685	7.98804	25.4996	0
981	69	+	scrR	OG1RF_11320	sucrose operon repressor ScrR	K03484 LacI family transcriptional regulator, sucrose operon repressor	11.263	1.25078	4.88377	6.22762	6.83013	20.5407	16.4997	11.0595
162	15	-	-	OG1RF_11321	hypothetical protein	no KO assigned	2.81576	10.6316	5.58145	6.22762	0	15.9761	8.99985	13.8244
1410	92	-	yckE2	OG1RF_11322	beta-glucosidase	K01223 6-phospho-beta-glucosidase [EC:3.2.1.86]	21.3998	38.7742	32.791	71.6176	67.163	103.845	92.9984	84.3287
1881	120	-	bglP2	OG1RF_11323	phosphotransferase system (PTS) beta-glucoside-specific enzyme IIBCA component	K02755 PTS system, beta-glucoside-specific IIA component [EC:2.7.1.-] K02756 PTS system, beta-glucos	45.0521	35.0219	25.8142	82.516	78.5465	93.5742	109.498	62.2097
1461	103	-	cls2	OG1RF_11324	cardiolipin synthetase	K06131 cardiolipin synthase A/B [EC:2.7.8.-]	18.584	24.3902	16.7443	59.1624	47.8109	84.445	22.4996	67.7394
552	49	+	-	OG1RF_11325	integral membrane protein	no KO assigned	21.9629	19.3871	32.791	80.9591	67.163	49.0694	67.4989	80.1814
885	58	-	-	OG1RF_11326	hypothetical protein	no KO assigned	16.3314	26.2664	9.06985	46.7071	56.9178	45.6459	17.9997	37.3258
927	72	-	ppaC	OG1RF_11327	inorganic diphosphatase	K15986 manganese-dependent inorganic pyrophosphatase [EC:3.6.1.1]	0.563152	0.625391	0.697681	1.5569	1.13836	0	0	0
765	60	-	pflA	OG1RF_11328	pyruvate formate-lyase activating enzyme	K04069 pyruvate formate lyase activating enzyme [EC:1.97.1.4]	32.6628	44.4028	35.5817	73.1745	83.1	98.1388	73.4988	96.7706
2247	176	-	pflB	OG1RF_11329	formate acetyltransferase	K00656 formate C-acetyltransferase [EC:2.3.1.54]	2531.93	2620.39	2483.74	5315.27	5871.64	7304.49	7339.38	7140.29
2472	172	-	gyrA2	OG1RF_11330	DNA topoisomerase subunit A	K02621 topoisomerase IV subunit A [EC:5.6.2.2]	4.50521	1.25078	1.39536	0	3.41507	10.2703	8.99985	2.76488
2058	129	-	parE	OG1RF_11331	DNA topoisomerase (ATP-hydrolyzing) ParE	K02622 topoisomerase IV subunit B [EC:5.6.2.2]	1.68946	0	2.79072	3.11381	0	4.56459	7.49987	2.76488
429	20	-	-	OG1RF_11332	CoA-binding protein	K06929 uncharacterized protein	0	0	2.09304	1.5569	2.27671	0	0	0
444	28	-	eutQ	OG1RF_11333	ethanolamine utilization protein EutQ	K04030 ethanolamine utilization protein EutQ	60.8204	56.9106	53.7214	144.792	153.678	204.266	142.498	210.131
1101	87	-	eutH	OG1RF_11334	ethanolamine utilization protein EutH	K04023 ethanolamine transporter	42.2364	36.2727	26.5119	104.313	103.59	92.433	82.4986	149.303
264	11	-	eutN	OG1RF_11335	ethanolamine utilization protein EutN	K04028 ethanolamine utilization protein EutN	2.25261	3.75235	6.97681	14.0121	10.2452	20.5407	13.4998	2.76488
600	32	-	-	OG1RF_11336	ethanolamine utilization protein	no KO assigned	1.1263	5.00313	0	4.67071	2.27671	1.14115	4.49992	12.4419
636	33	-	pduL	OG1RF_11337	ethanolamine utilization protein	no KO assigned	3.94206	5.62852	2.09304	9.34143	15.937	2.2823	16.4997	4.14731
570	39	-	-	OG1RF_11338	hypothetical protein	no KO assigned	3.94206	1.25078	10.4652	12.4552	15.937	7.98804	14.9997	20.7366
291	19	-	rnc	OG1RF_11339	ribonuclease III	K04027 ethanolamine utilization protein EutM	25.905	24.3902	23.7212	28.0243	43.2575	76.457	58.499	51.1502
1479	80	-	-	OG1RF_11340	acetaldehyde dehydrogenase	no KO assigned	34.9154	44.4028	53.0237	113.654	87.6534	84.445	134.998	98.1531
519	28	-	-	OG1RF_11341	microcompartment protein	no KO assigned	0	1.25078	4.88377	9.34143	6.83013	3.42345	0	0
654	38	-	eutL	OG1RF_11342	ethanolamine utilization protein EutL	K04026 ethanolamine utilization protein EutL	18.584	6.8793	24.4188	28.0243	36.4274	29.6699	31.4995	40.0907
912	57	-	eutC	OG1RF_11343	ethanolamine ammonia-lyase small subunit	K03736 ethanolamine ammonia-lyase small subunit [EC:4.3.1.7]	34.3523	29.3934	25.1165	42.0364	62.6096	54.7751	35.9994	64.9746
1365	73	-	eutB	OG1RF_11344	ethanolamine ammonia-lyase large subunit	K03735 ethanolamine ammonia-lyase large subunit [EC:4.3.1.7]	35.4786	21.8887	39.7678	46.7071	67.163	106.127	70.4988	96.7706
1449	99	-	eutA	OG1RF_11345	ethanolamine utilization protein EutA	K04019 ethanolamine utilization protein EutA	118.825	104.44	98.373	174.373	180.999	233.935	220.496	248.839
1434	96	-	-	OG1RF_11346	sensor histidine kinase	K00936 two-component system, sensor histidine kinase PdtaS [EC:2.7.13.3]	48.4311	51.2821	44.6516	96.5281	129.773	94.7153	94.4984	147.921
582	52	-	-	OG1RF_11347	response regulator	K22010 two-component system, response regulator PdtaR	48.4311	68.793	78.1403	182.158	163.923	139.22	193.497	199.071
348	25	-	pduU	OG1RF_11348	propanediol utilization protein PduU	K04031 ethanolamine utilization protein EutS	2.25261	0	0	4.67071	0	4.56459	0	0
1131	63	-	pduQ	OG1RF_11349	propanol dehydrogenase	no KO assigned	6.75782	6.25391	6.97681	15.569	21.6288	108.409	28.4995	38.7083
582	35	-	-	OG1RF_11350	ATP:cob(I)alamin adenosyltransferase	K00798 cob(I)alamin adenosyltransferase [EC:2.5.1.17]	10.6999	10.0063	15.349	17.126	18.2137	14.8349	28.4995	5.52975
531	32	-	eutP	OG1RF_11351	ethanolamine utilization protein	K04029 ethanolamine utilization protein EutP	18.0209	17.5109	23.7212	45.1502	92.2068	89.0096	80.9986	45.6204
768	49	-	-	OG1RF_11352	ABC superfamily ATP binding cassette transporter, ABC protein	K02013 iron complex transport system ATP-binding protein [EC:7.2.2.-]	0.563152	1.87617	0.697681	3.11381	9.10685	1.14115	2.99995	1.38244
1008	63	-	-	OG1RF_11353	iron (Fe) ABC superfamily ATP binding cassette transporter, membrane protein	K02015 iron complex transport system permease protein	9.57358	16.8856	7.67449	20.2398	31.874	19.3995	19.4997	20.7366
1029	62	-	-	OG1RF_11354	iron (Fe) ABC superfamily ATP binding cassette transporter, binding protein	K02016 iron complex transport system substrate-binding protein	20.8366	15.0094	17.442	46.7071	35.289	37.6579	31.4995	55.2975
630	54	+	plsY	OG1RF_11355	acyl-phosphate glycerol 3-phosphate acyltransferase	K08591 acyl phosphate:glycerol-3-phosphate acyltransferase [EC:2.3.1.275]	1.1263	0	0	0	0	1.14115	0	0
876	56	-	-	OG1RF_11356	aldose epimerase	no KO assigned	77.715	56.2852	73.9542	132.337	122.942	179.16	170.997	200.453
783	61	-	codY	OG1RF_11357	GTP-sensing transcriptional pleiotropic repressor CodY	K03706 transcriptional pleiotropic repressor	39.9838	35.6473	40.4655	40.4795	50.0877	53.634	62.9989	85.7111
1404	95	-	hslU	OG1RF_11358	ATP-dependent hsl protease ATP-binding subunit HslU	K03667 ATP-dependent HslUV protease ATP-binding subunit HslU	2.81576	1.25078	2.79072	7.78452	2.27671	2.2823	5.9999	1.38244
585	37	-	hslV	OG1RF_11359	ATP-dependent protease HslVU	K01419 ATP-dependent HslUV protease, peptidase subunit HslV [EC:3.4.25.2]	4.50521	1.87617	4.18609	1.5569	1.13836	9.12919	8.99985	8.29463
900	58	-	xerC	OG1RF_11360	tyrosine recombinase XerC	K03733 integrase/recombinase XerC	1.68946	0	0	0	0	0	0	0
1308	77	-	trmFO	OG1RF_11361	tRNA:M(5)U-54 methyltransferase	K04094 methylenetetrahydrofolate--tRNA-(uracil-5-)-methyltransferase [EC:2.1.1.74]	45.6153	26.8918	32.791	62.2762	52.3644	78.7393	52.4991	114.742
2079	123	-	topA	OG1RF_11362	DNA topoisomerase TopA	K03168 DNA topoisomerase I [EC:5.6.2.1]	1.1263	1.25078	2.79072	1.5569	1.13836	3.42345	1.49997	2.76488
654	41	-	-	OG1RF_11363	abortive infection protein	K07052 uncharacterized protein	25.3418	33.7711	22.3258	45.1502	38.7041	57.0574	56.999	40.0907
864	69	-	dprA	OG1RF_11364	DNA protecting protein DprA	K04096 DNA processing protein	5.06837	1.87617	5.58145	10.8983	18.2137	12.5526	17.9997	29.0312
768	49	-	rnhB	OG1RF_11365	ribonuclease H	K03470 ribonuclease HII [EC:3.1.26.4]	7.88413	5.00313	4.18609	10.8983	7.96849	2.2823	10.4998	11.0595
879	55	-	ylqF	OG1RF_11366	ribosome biogenesis GTP-binding protein YlqF	K14540 ribosome biogenesis GTPase A	0	0	1.39536	1.5569	0	1.14115	1.49997	1.38244
1035	84	-	panE	OG1RF_11367	2-dehydropantoate 2-reductase	K00077 2-dehydropantoate 2-reductase [EC:1.1.1.169]	29.2839	18.7617	23.0235	59.1624	43.2575	49.0694	46.4992	64.9746
891	70	+	-	OG1RF_11368	LysR family transcriptional regulator	no KO assigned	9.01043	18.1363	14.6513	23.3536	20.4904	33.0933	19.4997	12.4419
1053	63	-	-	OG1RF_11369	regulatory protein	K07035 uncharacterized protein	5.63152	5.62852	13.2559	29.5812	22.7671	13.6938	35.9994	31.7961
1299	77	-	bkdC	OG1RF_11370	branched-chain alpha-keto acid	K09699 2-oxoisovalerate dehydrogenase E2 component (dihydrolipoyl transacylase) [EC:2.3.1.168]	7.32097	18.1363	23.0235	26.4674	29.5972	46.7871	46.4992	84.3287
987	64	-	bkdB	OG1RF_11371	3-methyl-2-oxobutanoate dehydrogenase	K00167 2-oxoisovalerate dehydrogenase E1 component beta subunit [EC:1.2.4.4]	10.6999	11.257	15.349	37.3657	27.3205	33.0933	5.9999	20.7366
993	49	-	bkdA	OG1RF_11372	3-methyl-2-oxobutanoate dehydrogenase	K00166 2-oxoisovalerate dehydrogenase E1 component alpha subunit [EC:1.2.4.4]	2.81576	3.12695	0	0	2.27671	4.56459	5.9999	2.76488
1419	107	-	lpd2	OG1RF_11373	dihydrolipoyl dehydrogenase	K00382 dihydrolipoamide dehydrogenase [EC:1.8.1.4]	28.1576	16.2602	25.1165	54.4917	31.874	73.0335	61.499	48.3853
1083	69	-	buk	OG1RF_11374	butyrate kinase	K00929 butyrate kinase [EC:2.7.2.7]	6.19467	5.62852	4.18609	4.67071	7.96849	10.2703	5.9999	5.52975
822	42	-	ptb	OG1RF_11375	branched-chain phosphotransacylase	K00634 phosphate butyryltransferase [EC:2.3.1.19]	0	0.625391	0.697681	1.5569	0	1.14115	1.49997	1.38244
1035	88	+	-	OG1RF_11376	hypothetical protein	no KO assigned	69.2677	80.05	68.3727	140.121	147.986	133.514	112.498	157.598
723	61	-	-	OG1RF_11377	hypothetical protein	no KO assigned	3.94206	3.12695	2.79072	9.34143	6.83013	10.2703	1.49997	5.52975
753	67	-	-	OG1RF_11378	hypothetical protein	no KO assigned	51.2468	41.9012	43.2562	68.5038	59.1945	69.6101	80.9986	69.1219
795	40	+	-	OG1RF_11379	short chain dehydrogenase	K00059 3-oxoacyl-[acyl-carrier protein] reductase [EC:1.1.1.100]	28.1576	13.1332	13.2559	56.0486	30.7356	21.6818	26.9995	31.7961
519	39	+	-	OG1RF_11380	MarR family transcriptional regulator	K15973 MarR family transcriptional regulator, 2-MHQ and catechol-resistance regulon repressor	4.50521	7.50469	1.39536	3.11381	13.6603	9.12919	1.49997	8.29463
987	63	+	-	OG1RF_11381	glyoxylase	K15975 glyoxalase family protein	80.5307	52.5328	76.0472	174.373	145.71	243.065	194.997	199.071
603	39	+	-	OG1RF_11382	phospholipase/carboxylesterase	K06999 phospholipase/carboxylesterase	9.01043	15.6348	4.18609	18.6829	15.937	15.9761	43.4993	33.1785
969	47	-	cryZ	OG1RF_11383	putative NADPH:quinone reductase	no KO assigned	149.235	139.462	149.304	288.027	339.23	349.191	347.994	389.847
1284	100	-	-	OG1RF_11384	permease protein	K02004 putative ABC transport system permease protein	18.0209	31.8949	34.1864	28.0243	53.5027	62.7632	68.9988	77.4165
681	51	-	-	OG1RF_11385	ABC superfamily ATP binding cassette transporter, ABC protein	K02003 putative ABC transport system ATP-binding protein	34.3523	30.0188	29.3026	63.8331	64.8863	82.1627	112.498	121.655
147	10	-	-	OG1RF_11386	hypothetical protein	no KO assigned	2.81576	0.625391	0	0	3.41507	10.2703	11.9998	4.14731
732	55	-	-	OG1RF_11387	brp/Blh family beta-carotene 15,15'-monooxygenase	no KO assigned	69.8308	77.5485	87.9078	166.589	145.71	249.912	200.997	211.513
855	71	-	-	OG1RF_11388	ABC superfamily ATP binding cassette transporter, ABC protein	K01990 ABC-2 type transport system ATP-binding protein	12.9525	18.1363	6.97681	24.9105	27.3205	34.2345	23.9996	33.1785
369	23	-	-	OG1RF_11389	GntR family transcriptional regulator	no KO assigned	1783.5	1818.64	1669.55	2626.5	2596.59	2535.63	2473.46	2863.03
450	32	-	-	OG1RF_11390	putative lipoprotein	no KO assigned	9.57358	3.12695	7.67449	24.9105	20.4904	14.8349	23.9996	38.7083
555	39	-	sipV	OG1RF_11391	signal peptidase I	K03100 signal peptidase I [EC:3.4.21.89]	19.1472	6.8793	9.76753	21.7967	27.3205	25.1053	8.99985	26.2663
1443	86	-	-	OG1RF_11392	S41A family carboxy-terminal peptidase	K03797 carboxyl-terminal processing protease [EC:3.4.21.102]	21.9629	16.8856	18.1397	34.2519	34.1507	33.0933	20.9996	35.9434
219	15	-	-	OG1RF_11393	hypothetical protein	no KO assigned	28.7207	31.8949	29.3026	87.1867	113.836	114.115	124.498	71.8868
516	33	-	msrA2	OG1RF_11394	peptide-methionine-(S)-S-oxide reductase	K07304 peptide-methionine (S)-S-oxide reductase [EC:1.8.4.11]	110.941	93.8086	63.489	60.7193	54.6411	37.6579	49.4992	56.6799
654	47	-	-	OG1RF_11395	hypothetical protein	no KO assigned	23.0892	31.2695	23.7212	54.4917	52.3644	31.9522	83.9986	34.5609
900	54	-	-	OG1RF_11396	GDSL family lipase/acylhydrolase	no KO assigned	14.0788	14.384	5.58145	21.7967	14.7986	21.6818	10.4998	23.5014
843	59	-	-	OG1RF_11397	DegV family protein	no KO assigned	6.19467	18.1363	12.5583	15.569	12.5219	23.9641	34.4994	11.0595
663	57	+	hlyIII	OG1RF_11398	hemolysin III	K11068 hemolysin III	74.8992	75.0469	88.6055	140.121	140.018	180.301	170.997	152.068
198	19	+	-	OG1RF_11399	hypothetical protein	no KO assigned	19.7103	6.8793	19.5351	9.34143	14.7986	45.6459	31.4995	29.0312
513	34	-	apt	OG1RF_11400	adenine phosphoribosyltransferase	K00759 adenine phosphoribosyltransferase [EC:2.4.2.7]	3.37891	5.00313	0.697681	1.5569	5.69178	4.56459	5.9999	8.29463
2313	142	-	recJ	OG1RF_11401	single-stranded-DNA-specific exonuclease RecJ	K07462 single-stranded-DNA-specific exonuclease [EC:3.1.-.-]	36.6049	28.768	31.3956	54.4917	47.8109	57.0574	98.9983	64.9746
468	32	-	-	OG1RF_11402	hypothetical protein	no KO assigned	14.0788	8.75547	13.2559	15.569	11.3836	19.3995	23.9996	16.5893
789	47	-	-	OG1RF_11403	short-chain dehydrogenase	K07124 uncharacterized protein	47.3048	45.6535	57.2098	74.7314	76.2698	84.445	83.9986	139.626
942	54	-	rnz	OG1RF_11404	ribonuclease Z	K00784 ribonuclease Z [EC:3.1.26.11]	3.37891	5.00313	2.09304	6.22762	10.2452	11.4115	16.4997	1.38244
567	29	-	-	OG1RF_11405	hypothetical protein	no KO assigned	34.3523	41.2758	40.4655	54.4917	88.7917	95.8565	91.4984	103.683
246	19	-	-	OG1RF_11406	KH domain-containing protein	K06960 uncharacterized protein	773.207	804.253	774.426	1510.2	1567.52	2100.85	2171.96	2005.92
294	26	-	rpsP	OG1RF_11407	30S ribosomal protein S16	K02959 small subunit ribosomal protein S16	0	0.625391	0	0	0	0	0	0
804	43	-	-	OG1RF_11408	GNAT family acetyltransferase	no KO assigned	75.4623	68.1676	39.0701	122.995	166.2	146.067	133.498	143.774
555	37	+	-	OG1RF_11409	NADPH-dependent FMN reductase domain protein	K19784 chromate reductase, NAD(P)H dehydrogenase (quinone)	6.19467	8.75547	6.97681	38.9226	11.3836	18.2584	43.4993	34.5609
756	46	+	-	OG1RF_11410	MerR family transcriptional regulator	no KO assigned	5.63152	3.75235	5.58145	18.6829	15.937	14.8349	1.49997	9.67706
1419	78	-	ffh	OG1RF_11411	signal recognition particle protein	K03106 signal recognition particle subunit SRP54 [EC:3.6.5.4]	6.75782	10.6316	9.06985	9.34143	9.10685	5.70574	1.49997	0
384	32	-	-	OG1RF_11412	transcriptional regulator	K09787 uncharacterized protein	83.9096	106.942	117.21	189.942	203.766	241.924	190.497	215.66
465	27	-	-	OG1RF_11413	hypothetical protein	no KO assigned	11.8262	14.384	9.06985	24.9105	10.2452	12.5526	19.4997	26.2663
711	44	+	phoP	OG1RF_11414	response regulator	K07658 two-component system, OmpR family, alkaline phosphatase synthesis response regulator PhoP	28.1576	29.3934	20.9304	46.7071	36.4274	53.634	65.9989	74.6516
1776	109	+	-	OG1RF_11415	sensor histidine kinase	K07636 two-component system, OmpR family, phosphate regulon sensor histidine kinase PhoR [EC:2.7.13.	28.1576	40.025	35.5817	84.0729	113.836	85.5862	76.4987	105.065
891	47	-	pstS	OG1RF_11416	phosphate ABC transporter ATP-binding protein	K02040 phosphate transport system substrate-binding protein	47.3048	43.152	38.3724	88.7436	104.729	91.2919	101.998	41.4731
1179	77	-	aspC2	OG1RF_11417	aminotransferase	K00841 aminotransferase [EC:2.6.1.-]	104.183	78.1739	108.838	130.78	141.156	230.512	203.997	157.598
2691	150	-	-	OG1RF_11418	family 38 glycosyl hydrolase	K01191 alpha-mannosidase [EC:3.2.1.24]	17.4577	18.1363	23.7212	40.4795	29.5972	38.7991	47.9992	30.4136
1290	85	-	-	OG1RF_11419	hypothetical protein	K09704 uncharacterized protein	38.2943	54.409	46.7446	102.756	107.005	261.323	199.497	111.977
1047	67	+	-	OG1RF_11420	GntR family sugar-binding transcriptional regulator	no KO assigned	12.9525	13.7586	15.349	35.8088	43.2575	31.9522	34.4994	29.0312
945	72	-	-	OG1RF_11421	LysR family transcriptional regulator	no KO assigned	92.9201	86.9293	85.8148	165.032	191.244	280.723	298.495	241.927
714	47	-	cah	OG1RF_11422	carbonate dehydratase	K01674 carbonic anhydrase [EC:4.2.1.1]	9.01043	5.00313	3.4884	17.126	7.96849	9.12919	16.4997	29.0312
678	49	-	pyrE	OG1RF_11423	orotate phosphoribosyltransferase	K00762 orotate phosphoribosyltransferase [EC:2.4.2.10]	23.0892	33.1457	22.3258	43.5933	43.2575	66.1866	47.9992	59.4448
714	37	-	pyrF	OG1RF_11424	orotidine-5'-phosphate decarboxylase	K01591 orotidine-5'-phosphate decarboxylase [EC:4.1.1.23]	8.44728	1.87617	4.18609	7.78452	14.7986	11.4115	10.4998	16.5893
939	57	-	pyrDB	OG1RF_11425	dihydroorotate oxidase	K17828 dihydroorotate dehydrogenase (NAD+) catalytic subunit [EC:1.3.1.14]	35.4786	17.5109	18.1397	65.39	69.4397	42.2225	55.4991	53.9151
792	41	-	pyrK	OG1RF_11426	dihydroorotate dehydrogenase electron transfer subunit	K02823 dihydroorotate dehydrogenase electron transfer subunit	11.8262	10.0063	17.442	43.5933	28.4589	22.823	22.4996	29.0312
3201	175	-	carB	OG1RF_11427	carbamoyl-phosphate synthase large subunit	K01955 carbamoyl-phosphate synthase large subunit [EC:6.3.5.5]	41.1101	31.8949	27.2096	57.6055	52.3644	38.7991	77.9987	89.8584
1104	54	-	carA	OG1RF_11428	carbamoyl-phosphate synthase small subunit	K01956 carbamoyl-phosphate synthase small subunit [EC:6.3.5.5]	3.94206	1.87617	2.09304	6.22762	6.83013	7.98804	22.4996	6.91219
1284	65	-	pyrC	OG1RF_11429	dihydroorotase	K01465 dihydroorotase [EC:3.5.2.3]	29.847	23.1395	24.4188	42.0364	55.7794	81.0216	49.4992	92.6233
927	58	-	pyrB	OG1RF_11430	aspartate carbamoyltransferase	K00609 aspartate carbamoyltransferase catalytic subunit [EC:2.1.3.2]	2.25261	2.50156	0.697681	1.5569	0	0	1.49997	16.5893
1281	99	-	pyrP	OG1RF_11431	NCS family uracil:cation symporter	K02824 uracil permease	15.7683	23.7649	26.5119	21.7967	45.5342	19.3995	35.9994	49.7678
537	38	-	upp	OG1RF_11432	uracil phosphoribosyltransferase	K02825 pyrimidine operon attenuation protein / uracil phosphoribosyltransferase [EC:2.4.2.9]	55.752	40.6504	53.7214	68.5038	40.9808	81.0216	53.9991	41.4731
933	58	-	rluD	OG1RF_11433	ribosomal large subunit pseudouridine synthase D	K06180 23S rRNA pseudouridine1911/1915/1917 synthase [EC:5.4.99.23]	3.37891	1.87617	4.88377	0	1.13836	0	5.9999	1.38244
486	44	-	lspA	OG1RF_11434	signal peptidase II	K03101 signal peptidase II [EC:3.4.23.36]	15.7683	10.6316	15.349	15.569	22.7671	22.823	26.9995	34.5609
705	34	-	-	OG1RF_11435	hypothetical protein	no KO assigned	1.68946	6.25391	0	14.0121	6.83013	5.70574	4.49992	0
1671	103	-	fhs	OG1RF_11436	formate--tetrahydrofolate ligase	K01938 formate--tetrahydrofolate ligase [EC:6.3.4.3]	16.8946	8.75547	20.9304	31.1381	33.0123	34.2345	41.9993	26.2663
207	12	+	cspA2	OG1RF_11437	cold shock protein CspA	K03704 cold shock protein	2.25261	8.13008	0	12.4552	13.6603	6.84689	5.9999	8.29463
462	32	-	ebsa	OG1RF_11438	EbsA protein	no KO assigned	0.563152	0.625391	0	0	0	0	0	2.76488
408	26	+	rnhA	OG1RF_11439	ribonuclease HI	K03469 ribonuclease HI [EC:3.1.26.4]	6.19467	2.50156	12.5583	3.11381	9.10685	20.5407	13.4998	12.4419
516	30	-	ybaK	OG1RF_11440	hypothetical protein	K03976 Cys-tRNA(Pro)/Cys-tRNA(Cys) deacylase [EC:3.1.1.-]	23.0892	13.7586	18.8374	24.9105	28.4589	37.6579	37.4994	33.1785
801	50	-	aroD	OG1RF_11441	3-dehydroquinate dehydratase	K03785 3-dehydroquinate dehydratase I [EC:4.2.1.10]	7.88413	8.13008	11.8606	15.569	11.3836	17.1172	44.9992	29.0312
1785	131	-	mdlB	OG1RF_11442	multidrug ABC superfamily ATP binding cassette transporter, ABC protein	K18890 ATP-binding cassette, subfamily B, multidrug efflux pump	117.699	96.9356	122.792	247.548	235.64	294.416	286.495	305.519
1752	102	-	mdlA	OG1RF_11443	multidrug ABC superfamily ATP binding cassette transporter, ABC protein	K18889 ATP-binding cassette, subfamily B, multidrug efflux pump	65.3256	48.1551	26.5119	85.6298	103.59	160.902	155.997	107.83
219	15	-	yneF	OG1RF_11444	hypothetical protein	K09976 uncharacterized protein	3.37891	0.625391	0.697681	0	1.13836	0	0	0
894	63	-	nfo	OG1RF_11445	deoxyribonuclease IV (phage-T(4)-induced)	K01151 deoxyribonuclease IV [EC:3.1.21.2]	95.7358	109.443	122.792	210.182	195.797	199.701	193.497	228.102
468	32	-	-	OG1RF_11446	hypothetical protein	no KO assigned	79.9676	91.9325	83.024	199.284	195.797	147.208	170.997	182.482
663	44	-	-	OG1RF_11447	hypothetical protein	no KO assigned	324.939	372.733	343.957	555.815	540.719	661.866	578.99	576.476
180	16	-	-	OG1RF_11448	hypothetical protein	no KO assigned	113.194	119.45	129.071	249.105	302.803	199.701	248.996	297.224
1263	82	-	tyrS2	OG1RF_11449	tyrosine--tRNA ligase	K01866 tyrosyl-tRNA synthetase [EC:6.1.1.1]	7910.03	7743.59	7794.49	15986.3	16534.6	18980.7	20000.7	19995.6
2412	155	+	pbp1B	OG1RF_11450	penicillin-binding protein 1B	K03693 penicillin-binding protein 1B	20.2735	20.0125	13.9536	28.0243	27.3205	39.9402	31.4995	59.4448
1101	93	-	-	OG1RF_11451	ABC superfamily ATP binding cassette, membrane protein	K01992 ABC-2 type transport system permease protein	24.7787	31.2695	34.884	63.8331	72.8548	85.5862	73.4988	100.918
693	79	-	ccmA	OG1RF_11452	ABC superfamily ATP binding cassette transporter, binding protein	K01990 ABC-2 type transport system ATP-binding protein	21.3998	20.0125	20.2327	66.9469	73.9931	69.6101	67.4989	59.4448
1002	76	-	ccpA	OG1RF_11453	catabolite control protein A	K02529 LacI family transcriptional regulator	4242.79	4049.41	4131.67	7846.8	8133.55	8275.61	8189.86	8497.84
1104	71	+	pepQ2	OG1RF_11454	xaa-Pro dipeptidase	K01271 Xaa-Pro dipeptidase [EC:3.4.13.9]	3.94206	3.75235	2.09304	7.78452	1.13836	13.6938	8.99985	2.76488
603	28	-	-	OG1RF_11455	general stress protein	no KO assigned	34.3523	35.6473	32.0933	63.8331	45.5342	51.3517	53.9991	45.6204
495	37	-	-	OG1RF_11456	methyl-accepting chemotaxis family protein	no KO assigned	0	0.625391	0.697681	3.11381	1.13836	6.84689	0	1.38244
897	60	-	cap4C	OG1RF_11457	UTP--glucose-1-phosphate uridylyltransferase	K00963 UTP--glucose-1-phosphate uridylyltransferase [EC:2.7.7.9]	0	0.625391	0	1.5569	1.13836	1.14115	1.49997	1.38244
1023	69	-	gpsA	OG1RF_11458	glycerol-3-phosphate dehydrogenase (NAD(P)(+))	K00057 glycerol-3-phosphate dehydrogenase (NAD(P)+) [EC:1.1.1.94]	6.19467	11.8824	9.06985	15.569	9.10685	26.2464	13.4998	24.8839
837	59	-	lgt	OG1RF_11459	prolipoprotein diacylglyceryl transferase	K13292 phosphatidylglycerol---prolipoprotein diacylglyceryl transferase [EC:2.5.1.145]	32.6628	21.8887	27.9072	26.4674	47.8109	38.7991	40.4993	47.0029
936	67	-	hprK	OG1RF_11460	HPr(Ser) kinase/phosphatase	K06023 HPr kinase/phosphorylase [EC:2.7.11.- 2.7.4.-]	0.563152	2.50156	2.09304	0	0	0	0	0
963	63	+	-	OG1RF_11461	endo/excinuclease amino domain-containing protein	K03703 excinuclease ABC subunit C	46.7416	29.3934	29.3026	93.4143	85.3767	86.7273	74.9987	45.6204
357	23	-	-	OG1RF_11462	hypothetical protein	K08972 putative membrane protein	3.94206	6.8793	3.4884	18.6829	20.4904	5.70574	19.4997	30.4136
324	19	-	-	OG1RF_11463	PspC domain-containing protein	no KO assigned	5.06837	5.00313	4.88377	12.4552	18.2137	26.2464	4.49992	19.3541
1686	97	-	-	OG1RF_11464	hypothetical protein	no KO assigned	26910.8	29278.3	31097.7	55318.4	42601.8	71655	71431.8	80204.9
678	52	-	phoU	OG1RF_11465	phosphate transport system regulatory protein PhoU	K02039 phosphate transport system protein	92.3569	88.8055	92.7916	230.422	184.414	191.713	178.497	237.779
759	53	-	pstB	OG1RF_11466	ABC superfamily ATP binding cassette transporter, ABC protein	K02036 phosphate transport system ATP-binding protein [EC:7.3.2.1]	0.563152	1.25078	1.39536	0	4.55342	1.14115	0	4.14731
810	53	-	pstB2	OG1RF_11467	ABC superfamily ATP binding cassette transporter, ABC protein	K02036 phosphate transport system ATP-binding protein [EC:7.3.2.1]	1.1263	1.87617	1.39536	1.5569	3.41507	10.2703	0	1.38244
885	65	-	pstA	OG1RF_11468	phosphate ABC superfamily ATP binding cassette transporter, membrane protein	K02038 phosphate transport system permease protein	1.68946	1.87617	2.09304	9.34143	6.83013	9.12919	1.49997	6.91219
942	63	-	pstC	OG1RF_11469	phosphate ABC superfamily ATP binding cassette transporter, membrane protein	K02037 phosphate transport system permease protein	5.63152	2.50156	6.97681	4.67071	2.27671	3.42345	10.4998	0
855	53	-	pstS2	OG1RF_11470	phosphate ABC transporter ATP-binding protein	K02040 phosphate transport system substrate-binding protein	42.2364	40.025	48.8377	107.426	127.496	92.433	65.9989	123.037
120	11	+	-	OG1RF_11471	hypothetical protein	no KO assigned	3.37891	4.37774	0.697681	10.8983	12.5219	5.70574	4.49992	6.91219
885	55	-	ftsX	OG1RF_11472	cell division protein FtsX	K09811 cell division transport system permease protein	3.94206	2.50156	0.697681	4.67071	4.55342	9.12919	5.9999	9.67706
687	43	-	ftsE	OG1RF_11473	ABC superfamily ATP binding cassette transporter, ABC protein	K09812 cell division transport system ATP-binding protein	7.32097	0.625391	0	0	0	3.42345	4.49992	2.76488
984	57	-	prfB	OG1RF_11474	peptide chain release factor RF2	K02836 peptide chain release factor 2	1.68946	3.12695	2.09304	3.11381	4.55342	10.2703	8.99985	4.14731
123	7	-	-	OG1RF_11475	hypothetical protein	no KO assigned	0.563152	0	0	0	0	0	0	0
2559	169	-	secA	OG1RF_11476	preprotein translocase subunit SecA	K03070 preprotein translocase subunit SecA [EC:7.4.2.8]	2.81576	5.00313	6.97681	10.8983	10.2452	7.98804	13.4998	15.2068
570	38	-	yfiA	OG1RF_11477	ribosomal subunit interface protein	no KO assigned	24.2155	9.38086	11.8606	9.34143	15.937	21.6818	11.9998	23.5014
687	40	-	comFC	OG1RF_11478	competence protein ComFC	K02242 competence protein ComFC	0	0	1.39536	3.11381	0	3.42345	4.49992	0
1317	69	-	comFA	OG1RF_11479	competence protein ComFA	K02240 competence protein ComFA	25.3418	31.8949	22.3258	73.1745	87.6534	30.811	53.9991	66.357
717	60	+	-	OG1RF_11480	ABC superfamily ATP binding cassette transporter, ABC protein	no KO assigned	10.1367	5.00313	17.442	18.6829	23.9055	30.811	38.9993	38.7083
357	26	-	celA5	OG1RF_11481	PTS system cellobiose transporter subunit IIA	K02760 PTS system, cellobiose-specific IIB component [EC:2.7.1.196 2.7.1.205]	15.2051	13.7586	16.7443	26.4674	18.2137	22.823	25.4996	33.1785
288	23	-	-	OG1RF_11482	hypothetical protein	no KO assigned	0	0	0	3.11381	5.69178	0	0	6.91219
735	51	+	-	OG1RF_11483	hypothetical protein	no KO assigned	7.88413	7.50469	15.349	21.7967	35.289	51.3517	32.9994	51.1502
234	13	+	metG2	OG1RF_11484	methionine--tRNA ligase	no KO assigned	0	0.625391	4.18609	0	1.13836	0	1.49997	0
786	49	+	fabG2	OG1RF_11485	3-oxoacyl-ACP reductase	K00059 3-oxoacyl-[acyl-carrier protein] reductase [EC:1.1.1.100]	7.32097	3.12695	6.97681	12.4552	12.5219	9.12919	32.9994	16.5893
522	38	+	-	OG1RF_11486	hypothetical protein	no KO assigned	3.37891	2.50156	6.97681	18.6829	18.2137	11.4115	2.99995	23.5014
759	37	-	-	OG1RF_11487	hypothetical protein	no KO assigned	3.94206	6.25391	9.06985	4.67071	12.5219	10.2703	13.4998	20.7366
330	26	-	-	OG1RF_11488	hypothetical protein	no KO assigned	5.63152	4.37774	9.76753	29.5812	15.937	21.6818	1.49997	0
1248	65	-	purD	OG1RF_11489	phosphoribosylamine--glycine ligase	K01945 phosphoribosylamine---glycine ligase [EC:6.3.4.13]	7.32097	0	11.8606	6.22762	4.55342	21.6818	0	15.2068
1542	79	-	purH	OG1RF_11490	bifunctional purine biosynthesis protein PurH	K00602 phosphoribosylaminoimidazolecarboxamide formyltransferase / IMP cyclohydrolase [EC:2.1.2.3 3.	48.4311	53.1582	50.9307	66.9469	55.7794	78.7393	116.998	62.2097
573	30	-	purN	OG1RF_11491	phosphoribosylglycinamide formyltransferase	K11175 phosphoribosylglycinamide formyltransferase 1 [EC:2.1.2.2]	2.81576	1.87617	2.79072	7.78452	9.10685	11.4115	7.49987	2.76488
1032	58	-	purM	OG1RF_11492	phosphoribosylaminoimidazole synthetase	K01933 phosphoribosylformylglycinamidine cyclo-ligase [EC:6.3.3.1]	15.2051	22.5141	10.4652	28.0243	14.7986	34.2345	29.9995	26.2663
1440	86	-	purF	OG1RF_11493	amidophosphoribosyltransferase	K00764 amidophosphoribosyltransferase [EC:2.4.2.14]	41.1101	40.025	38.3724	42.0364	44.3959	49.0694	76.4987	81.5638
2220	111	-	purL	OG1RF_11494	phosphoribosylformylglycinamidine synthase	K23269 phosphoribosylformylglycinamidine synthase subunit PurL [EC:6.3.5.3]	24.2155	22.5141	45.3493	79.4021	75.1315	59.3397	64.4989	84.3287
675	31	-	purL2	OG1RF_11495	phosphoribosylformylglycinamidine synthase	K23265 phosphoribosylformylglycinamidine synthase subunit PurQ / glutaminase [EC:6.3.5.3 3.5.1.2]	0.563152	0.625391	2.09304	3.11381	0	1.14115	1.49997	0
252	18	-	purS	OG1RF_11496	phosphoribosylformylglycinamidine synthase subunit PurS	K23264 phosphoribosylformylglycinamidine synthase subunit PurS [EC:6.3.5.3]	9.01043	0	0	0	0	0	7.49987	1.38244
714	47	-	purC	OG1RF_11497	phosphoribosylaminoimidazolesuccinocarboxamide synthase	K01923 phosphoribosylaminoimidazole-succinocarboxamide synthase [EC:6.3.2.6]	6.19467	5.00313	2.09304	17.126	10.2452	11.4115	14.9997	5.52975
1125	64	-	purK	OG1RF_11498	phosphoribosylaminoimidazole carboxylase ATPase subunit PurK	K01589 5-(carboxyamino)imidazole ribonucleotide synthase [EC:6.3.4.18]	21.3998	23.7649	31.3956	35.8088	35.289	66.1866	56.999	52.5326
489	24	-	purE	OG1RF_11499	phosphoribosylaminoimidazole carboxylase catalytic subunit PurE	K01588 5-(carboxyamino)imidazole ribonucleotide mutase [EC:5.4.99.18]	2.81576	10.0063	16.7443	20.2398	23.9055	10.2703	37.4994	30.4136
867	70	-	-	OG1RF_11500	hypothetical protein	no KO assigned	6.19467	9.38086	6.97681	23.3536	9.10685	17.1172	14.9997	6.91219
876	53	+	-	OG1RF_11501	carbohydrate kinase	K17758 ADP-dependent NAD(P)H-hydrate dehydratase [EC:4.2.1.136]	0.563152	0.625391	0	4.67071	4.55342	3.42345	1.49997	0
1665	107	-	oppA2	OG1RF_11502	oligopeptide ABC superfamily ATP binding cassette transporter, binding protein	K15580 oligopeptide transport system substrate-binding protein	136.283	171.982	138.141	213.296	224.256	228.23	277.495	291.694
291	17	-	-	OG1RF_11503	hypothetical protein	no KO assigned	2.25261	1.87617	0	9.34143	3.41507	2.2823	7.49987	2.76488
1020	71	-	ilvE	OG1RF_11504	branched-chain-amino-acid transaminase	K00826 branched-chain amino acid aminotransferase [EC:2.6.1.42]	88.978	66.2914	92.0939	135.451	142.294	184.866	161.997	98.1531
453	29	-	-	OG1RF_11505	hypothetical protein	no KO assigned	5.06837	8.75547	4.18609	15.569	25.0438	1.14115	10.4998	12.4419
612	46	+	-	OG1RF_11506	putative lipoprotein	no KO assigned	50.6837	53.7836	76.0472	115.211	119.527	103.845	127.498	100.918
645	57	-	-	OG1RF_11507	hypothetical protein	no KO assigned	10.6999	5.62852	9.06985	15.569	22.7671	20.5407	41.9993	37.3258
1155	97	-	-	OG1RF_11508	hypothetical protein	no KO assigned	37.7312	51.9074	26.5119	59.1624	37.5657	60.4809	37.4994	47.0029
3975	242	-	-	OG1RF_11509	hypothetical protein	K17624 endo-alpha-N-acetylgalactosaminidase [EC:3.2.1.97]	39.9838	41.2758	39.7678	73.1745	77.4082	87.8684	118.498	82.9463
408	30	-	-	OG1RF_11510	PTS system mannose/fructose/sorbose transporter subunit IIA	K02793 PTS system, mannose-specific IIA component [EC:2.7.1.191]	6.75782	13.1332	4.88377	21.7967	21.6288	13.6938	14.9997	16.5893
810	56	-	-	OG1RF_11511	PTS system mannose/fructose/sorbose transporter subunit IID	K02796 PTS system, mannose-specific IID component	8.44728	24.3902	27.9072	46.7071	64.8863	214.536	140.998	58.0624
900	62	-	-	OG1RF_11512	PTS family mannose/fructose/sorbose porter component IIC	K02795 PTS system, mannose-specific IIC component	10.6999	13.7586	19.5351	42.0364	67.163	44.5048	52.4991	59.4448
480	29	-	levE	OG1RF_11513	PTS family mannose/fructose/sorbose porter, IIB component	K02794 PTS system, mannose-specific IIB component [EC:2.7.1.191]	2.25261	8.13008	8.37217	1.5569	10.2452	0	1.49997	1.38244
1815	115	-	bgaL2	OG1RF_11514	beta-galactosidase	K12308 beta-galactosidase [EC:3.2.1.23]	66.4519	51.9074	56.5122	116.768	145.71	156.337	184.497	153.451
957	57	-	lacC	OG1RF_11515	tagatose-6-phosphate kinase	K00917 tagatose 6-phosphate kinase [EC:2.7.1.144]	456.153	465.916	429.074	906.119	897.024	1136.58	1306.48	1292.58
1032	67	-	lacD2	OG1RF_11516	tagatose-bisphosphate aldolase 2	K01635 tagatose 1,6-diphosphate aldolase [EC:4.1.2.40]	707.882	662.289	635.587	1384.09	1524.26	1818.99	1732.47	1569.07
1173	72	-	agaS	OG1RF_11517	sugar isomerase protein AgaS	K02082 tagatose-6-phosphate ketose/aldose isomerase [EC:5.-.-.-]	50.1205	36.2727	36.9771	66.9469	61.4712	69.6101	46.4992	76.0341
732	50	-	-	OG1RF_11518	GntR family transcriptional regulator	K03710 GntR family transcriptional regulator	68.1414	90.6817	93.4892	154.134	223.118	152.914	202.497	215.66
903	61	-	gspA1	OG1RF_11519	general stress protein A	no KO assigned	14.6419	21.8887	27.9072	37.3657	43.2575	53.634	35.9994	81.5638
846	64	-	gspA2	OG1RF_11520	general stress protein A	no KO assigned	114.883	111.32	87.2101	160.361	207.181	168.89	263.996	298.607
2061	147	-	-	OG1RF_11521	phosphatidylglycerol--membrane-oligosaccharide glycerophosphotransferase	K19005 lipoteichoic acid synthase [EC:2.7.8.20]	38.8575	43.152	38.3724	63.8331	70.5781	58.1986	37.4994	44.238
1389	115	-	-	OG1RF_11522	EmrB/QacA family drug resistance transporter	no KO assigned	93.4832	78.1739	94.8846	149.463	136.603	172.313	148.497	134.096
855	58	-	-	OG1RF_11523	LysR family transcriptional regulator	no KO assigned	11.8262	13.1332	8.37217	38.9226	38.7041	22.823	26.9995	11.0595
831	66	+	-	OG1RF_11524	hypothetical protein	K06167 phosphoribosyl 1,2-cyclic phosphate phosphodiesterase [EC:3.1.4.55]	9.57358	9.38086	18.1397	26.4674	21.6288	13.6938	52.4991	59.4448
879	50	-	sprE	OG1RF_11525	SprE protein	no KO assigned	25.3418	33.7711	47.4423	59.1624	56.9178	78.7393	76.4987	102.3
1530	103	-	gelE	OG1RF_11526	gelatinase	K08605 coccolysin [EC:3.4.24.30]	29.847	26.8918	28.6049	108.983	127.496	103.845	59.999	92.6233
1344	110	-	fsrC	OG1RF_11527	sensor histidine kinase FsrC	K07706 two-component system, LytTR family, sensor histidine kinase AgrC [EC:2.7.13.3]	34.9154	15.6348	30.0003	43.5933	79.6849	76.457	118.498	40.0907
729	61	-	fsrB	OG1RF_11528	FsrB protein	K07813 accessory gene regulator B	16.8946	18.7617	25.1165	98.085	125.219	38.7991	85.4985	207.366
744	68	-	fsrA	OG1RF_11529	FsrA response regulator	K07707 two-component system, LytTR family, response regulator AgrA	76.0255	61.9137	70.4658	137.008	113.836	231.653	266.995	225.337
1950	116	-	amiD4	OG1RF_11530	N-acetylmuramoyl-L-alanine amidase	no KO assigned	49.5574	55.6598	50.9307	126.109	91.0685	159.761	119.998	99.5355
5628	340	-	-	OG1RF_11531	glycosyl hydrolase	no KO assigned	146.983	123.202	115.815	275.572	253.853	324.086	278.995	348.374
396	31	-	-	OG1RF_11532	hypothetical protein	no KO assigned	3.94206	0.625391	2.09304	4.67071	0	11.4115	7.49987	1.38244
1050	53	-	adhA	OG1RF_11533	alcohol dehydrogenase	K13953 alcohol dehydrogenase, propanol-preferring [EC:1.1.1.1]	4.50521	6.25391	9.06985	18.6829	10.2452	41.0814	14.9997	40.0907
981	72	-	-	OG1RF_11534	membrane protein	no KO assigned	136.846	141.338	115.117	258.446	330.123	292.134	350.994	272.34
552	42	-	-	OG1RF_11535	WxL domain surface protein	no KO assigned	39.9838	41.2758	33.4887	68.5038	63.7479	59.3397	103.498	60.8273
360	24	-	-	OG1RF_11536	hypothetical protein	no KO assigned	7.88413	5.00313	9.06985	18.6829	3.41507	3.42345	5.9999	11.0595
2661	190	-	-	OG1RF_11537	hypothetical protein	no KO assigned	400.964	367.104	424.19	828.273	977.848	1051	1004.98	1039.59
1458	135	+	-	OG1RF_11538	hypothetical protein	no KO assigned	598.067	585.366	636.983	725.518	746.761	834.18	941.984	794.902
1923	159	+	-	OG1RF_11539	membrane protein	no KO assigned	54.6257	52.5328	60.0006	94.9712	85.3767	109.55	175.497	190.776
837	63	-	-	OG1RF_11540	PP-loop family protein	K06864 pyridinium-3,5-biscarboxylic acid mononucleotide sulfurtransferase [EC:4.4.1.37]	68.7045	70.6692	87.2101	169.703	178.722	201.983	193.497	183.864
714	56	-	cbiO	OG1RF_11541	ABC superfamily ATP binding cassette transporter, ABC protein	K02006 cobalt/nickel transport system ATP-binding protein	112.63	109.443	104.652	225.751	244.746	238.5	284.995	295.842
786	75	-	-	OG1RF_11542	ABC superfamily ATP binding cassette transporter, membrane protein	K02008 cobalt/nickel transport system permease protein	33.226	46.9043	42.5585	46.7071	51.226	57.0574	65.9989	76.0341
987	79	-	cbiM	OG1RF_11543	ABC superfamily ATP binding cassette transporter, membrane protein	K02007 cobalt/nickel transport system permease protein	95.7358	107.567	113.722	185.272	217.426	301.263	250.496	185.247
711	69	-	ntcA2	OG1RF_11544	global nitrogen regulator NtcA	no KO assigned	72.6466	67.5422	64.1866	165.032	161.647	151.773	250.496	197.689
1284	79	+	-	OG1RF_11545	hypothetical protein	K22373 lactate racemase [EC:5.1.2.1]	10.1367	16.2602	16.7443	45.1502	43.2575	12.5526	26.9995	16.5893
744	51	+	-	OG1RF_11546	phosphoribosylaminoimidazole carboxylase catalytic subunit	K06898 pyridinium-3,5-biscarboxylic acid mononucleotide synthase [EC:2.5.1.143]	16.3314	7.50469	12.5583	34.2519	22.7671	28.5287	47.9992	34.5609
1275	87	+	-	OG1RF_11547	hypothetical protein	K09121 pyridinium-3,5-bisthiocarboxylic acid mononucleotide nickel chelatase [EC:4.99.1.12]	21.9629	23.1395	20.9304	51.3779	59.1945	52.4928	40.4993	49.7678
711	46	+	glpF	OG1RF_11548	MIP family glycerol uptake facilitator protein GlpF	K02440 glycerol uptake facilitator protein	27.5944	36.8981	37.6748	60.7193	80.8233	115.256	133.498	74.6516
870	67	-	-	OG1RF_11549	PTS system mannose/fructose/sorbose transporter subunit IID	no KO assigned	3.37891	4.37774	2.79072	10.8983	11.3836	12.5526	2.99995	2.76488
852	57	-	-	OG1RF_11550	PTS system transporter subunit IIC	K02795 PTS system, mannose-specific IIC component	1087.45	1130.08	1088.38	2483.26	2507.8	2817.5	2626.46	2585.16
504	31	-	-	OG1RF_11551	phospotransferase system PTS, mannose-specific IIB component	no KO assigned	76.5887	98.1864	88.6055	146.349	185.552	148.349	130.498	136.861
447	38	-	-	OG1RF_11552	PTS family porter, mannose/fructose-specific component IIA	K02744 PTS system, N-acetylgalactosamine-specific IIA component [EC:2.7.1.-]	9.01043	13.7586	21.6281	10.8983	20.4904	5.70574	7.49987	11.0595
138	10	-	-	OG1RF_11553	hypothetical protein	no KO assigned	0	1.25078	0	0	0	1.14115	0	4.14731
288	35	+	-	OG1RF_11554	hypothetical protein	no KO assigned	36.6049	18.1363	44.6516	65.39	99.037	135.797	62.9989	99.5355
522	33	-	lacB	OG1RF_11555	galactose-6-phosphate isomerase LacB subunit	K01819 galactose-6-phosphate isomerase [EC:5.3.1.26]	27.0313	19.3871	13.2559	31.1381	21.6288	35.3756	10.4998	51.1502
510	38	-	lacA	OG1RF_11556	galactose-6-phosphate isomerase subunit LacA	K01819 galactose-6-phosphate isomerase [EC:5.3.1.26]	42.7995	45.6535	71.8611	91.8574	91.0685	84.445	152.997	160.363
495	40	+	-	OG1RF_11557	PTS family fructose/mannitol porter component IIA	K20112 PTS system, galactose-specific IIA component [EC:2.7.1.204]	188.656	134.459	182.095	325.393	360.859	356.038	397.493	418.879
303	19	+	-	OG1RF_11558	PTS system transporter subunit IIB	K20113 PTS system, galactose-specific IIB component [EC:2.7.1.204]	0	3.75235	0.697681	0	2.27671	0	1.49997	0
1404	123	+	-	OG1RF_11559	PTS system galactitol (gat) transporter subunit IIC	K20114 PTS system, galactose-specific IIC component	647.061	606.004	657.215	1360.73	1381.96	1452.68	1489.47	1546.95
759	66	-	lacR2	OG1RF_11560	lactose PTS family porter repressor LacR	K02530 DeoR family transcriptional regulator, lactose phosphotransferase system repressor	5.06837	4.37774	7.67449	23.3536	14.7986	10.2703	23.9996	23.5014
993	61	-	-	OG1RF_11561	hypothetical protein	no KO assigned	9.57358	14.384	12.5583	12.4552	25.0438	27.3876	29.9995	22.119
585	54	-	-	OG1RF_11562	HD domain-containing protein	no KO assigned	19.1472	35.6473	12.5583	34.2519	38.7041	38.7991	95.9984	23.5014
906	69	+	-	OG1RF_11563	polysaccharide deacetylase	no KO assigned	21.3998	23.7649	15.349	42.0364	37.5657	101.562	103.498	66.357
348	25	-	rplS	OG1RF_11564	50S ribosomal protein L19	K02884 large subunit ribosomal protein L19	0	0	0.697681	3.11381	1.13836	6.84689	4.49992	0
741	48	-	trmD	OG1RF_11565	tRNA (guanine-N(1)-)-methyltransferase	K00554 tRNA (guanine37-N1)-methyltransferase [EC:2.1.1.228]	13.5156	23.1395	16.0467	54.4917	27.3205	43.3636	32.9994	45.6204
525	23	-	rimM	OG1RF_11566	16S rRNA processing protein RimM	K02860 16S rRNA processing protein RimM	0	0	0	0	1.13836	0	0	0
1362	110	-	-	OG1RF_11567	NRAMP family Mn2+/Fe2+ transporter	K03322 manganese transport protein	148.109	135.084	159.071	245.991	288.004	365.168	436.493	340.08
375	24	+	-	OG1RF_11568	glyoxylase	no KO assigned	3.37891	9.38086	8.37217	10.8983	18.2137	33.0933	8.99985	22.119
609	55	+	-	OG1RF_11569	integral membrane protein	no KO assigned	35.4786	22.5141	51.6284	79.4021	100.175	157.479	133.498	120.272
1803	140	+	-	OG1RF_11570	glycerophosphoryl diester phosphodiesterase	K01126 glycerophosphoryl diester phosphodiesterase [EC:3.1.4.46]	7.32097	12.5078	18.8374	23.3536	26.1822	20.5407	40.4993	20.7366
687	60	-	-	OG1RF_11571	membrane protein	K06890 uncharacterized protein	41.6732	46.2789	28.6049	104.313	127.496	152.914	61.499	78.7989
486	24	-	-	OG1RF_11572	MaoC family protein	no KO assigned	284.955	178.862	227.444	443.718	500.877	454.177	568.49	518.414
1371	92	-	murC	OG1RF_11573	UDP-N-acetylmuramate--L-alanine ligase	K01924 UDP-N-acetylmuramate--alanine ligase [EC:6.3.2.8]	3.37891	4.37774	6.97681	12.4552	6.83013	14.8349	23.9996	8.29463
954	55	-	-	OG1RF_11574	hypothetical protein	no KO assigned	314.239	247.655	291.631	314.495	295.972	401.684	415.493	333.167
960	78	-	-	OG1RF_11575	hypothetical protein	no KO assigned	47.8679	55.0344	41.1632	77.8452	68.3013	38.7991	80.9986	64.9746
612	42	+	-	OG1RF_11576	hypothetical protein	no KO assigned	992.837	963.102	926.52	326.95	323.293	203.124	268.495	308.284
882	46	-	-	OG1RF_11577	ROK family protein	no KO assigned	79.4044	75.0469	78.8379	141.678	112.697	167.749	121.498	118.89
303	20	-	-	OG1RF_11578	alpha-hemolysin-like protein	K08998 uncharacterized protein	7.88413	7.50469	2.09304	9.34143	1.13836	9.12919	13.4998	2.76488
153	7	+	-	OG1RF_11579	hypothetical protein	no KO assigned	0	0	0	0	0	0	0	0
582	40	-	ysxC	OG1RF_11580	ribosome biogenesis GTP-binding protein YsxC	K03978 GTP-binding protein	0	0	0.697681	3.11381	0	0	1.49997	0
1254	81	-	clpX	OG1RF_11581	ATP-dependent Clp protease ATP-binding subunit	K03544 ATP-dependent Clp protease ATP-binding subunit ClpX	73.2097	63.7899	46.0469	71.6176	78.5465	65.0455	80.9986	82.9463
1062	66	+	-	OG1RF_11582	6-phosphogluconolactonase	K07404 6-phosphogluconolactonase [EC:3.1.1.31]	2.25261	7.50469	4.18609	14.0121	0	18.2584	2.99995	5.52975
489	33	-	-	OG1RF_11583	GNAT family acetyltransferase	no KO assigned	163.314	184.49	176.513	384.556	354.029	486.129	427.493	440.998
1374	104	-	-	OG1RF_11584	C4-dicarboxylate anaerobic carrier	K03326 C4-dicarboxylate transporter, DcuC family	2045.37	2087.55	1835.6	884.322	973.294	722.347	895.485	783.842
954	58	-	-	OG1RF_11585	putative ribosylpyrimidine nucleosidase	K12700 non-specific riboncleoside hydrolase [EC:3.2.-.-]	2.25261	4.37774	0.697681	6.22762	3.41507	7.98804	4.49992	5.52975
1914	162	+	-	OG1RF_11586	transcriptional regulator	K00852 ribokinase [EC:2.7.1.15]	311.423	255.159	334.189	193.056	177.583	181.443	181.497	192.159
1509	124	+	-	OG1RF_11587	M protein trans-acting positive regulator	no KO assigned	229.203	166.354	172.327	368.986	351.752	353.756	388.493	346.992
846	69	-	-	OG1RF_11588	hypothetical protein	no KO assigned	34.9154	42.5266	28.6049	96.5281	71.7164	74.1747	73.4988	98.1531
540	48	-	-	OG1RF_11589	hypothetical protein	no KO assigned	105.873	100.063	78.1403	180.601	187.829	213.395	157.497	182.482
720	55	-	glpF2	OG1RF_11590	MIP family glycerol uptake facilitator protein GlpF	K02440 glycerol uptake facilitator protein	3.37891	1.87617	6.97681	12.4552	6.83013	13.6938	16.4997	9.67706
1830	111	-	glpO	OG1RF_11591	glycerol-3-phosphate oxidase	K00105 alpha-glycerophosphate oxidase [EC:1.1.3.21]	39.9838	46.2789	26.5119	68.5038	43.2575	83.3039	146.998	82.9463
1506	82	-	glpK	OG1RF_11592	glycerol kinase	K00864 glycerol kinase [EC:2.7.1.30]	3.37891	5.62852	20.2327	52.9348	27.3205	67.3278	74.9987	49.7678
1467	109	-	-	OG1RF_11593	M protein trans-acting positive regulator	no KO assigned	888.654	886.804	780.705	667.912	645.448	665.29	565.49	580.624
1335	80	-	-	OG1RF_11594	pyridine nucleotide-disulfide family oxidoreductase	no KO assigned	25.3418	36.8981	39.7678	73.1745	96.7602	69.6101	163.497	132.714
357	24	+	-	OG1RF_11595	hypothetical protein	no KO assigned	0	1.25078	0.697681	9.34143	6.83013	9.12919	1.49997	5.52975
162	10	+	-	OG1RF_11596	hypothetical protein	no KO assigned	0.563152	0	0.697681	1.5569	0	0	2.99995	0
1668	132	-	treA	OG1RF_11597	alpha,alpha-phosphotrehalase	K01226 trehalose-6-phosphate hydrolase [EC:3.2.1.93]	95.1727	58.7867	76.7449	115.211	180.999	148.349	145.498	197.689
1755	133	-	yedF	OG1RF_11598	PTS family porter component IIABC	no KO assigned	399.275	450.907	417.911	762.883	768.39	799.945	809.986	774.165
708	64	-	-	OG1RF_11599	GntR family transcriptional regulator	K03486 GntR family transcriptional regulator, trehalose operon transcriptional repressor	88.978	55.0344	57.9075	110.54	86.515	125.526	133.498	89.8584
441	28	-	-	OG1RF_11600	hypothetical protein	no KO assigned	12.3893	27.5172	12.5583	29.5812	43.2575	44.5048	62.9989	69.1219
537	32	-	-	OG1RF_11601	GNAT family acetyltransferase	no KO assigned	13.5156	6.25391	10.4652	38.9226	37.5657	26.2464	13.4998	15.2068
2706	164	-	-	OG1RF_11602	putative calcium-transporting ATPase	K01537 P-type Ca2+ transporter type 2C [EC:7.2.2.10]	23.6524	10.6316	22.3258	51.3779	39.8425	33.0933	26.9995	23.5014
651	48	-	-	OG1RF_11603	hypothetical protein	K07149 uncharacterized protein	247.224	221.388	213.49	488.868	479.248	435.919	506.991	552.975
666	50	+	-	OG1RF_11604	cyclic AMP receptor protein	no KO assigned	7.88413	12.5078	23.7212	28.0243	31.874	35.3756	32.9994	22.119
396	24	+	-	OG1RF_11605	hypothetical protein	no KO assigned	57.4415	53.1582	44.6516	70.0607	88.7917	107.268	104.998	114.742
1182	91	+	-	OG1RF_11606	bicyclomycin resistance protein	no KO assigned	48.4311	63.1645	34.1864	84.0729	80.8233	98.1388	73.4988	64.9746
1836	148	-	-	OG1RF_11607	membrane-oligosaccharide glycerophosphotransferase	no KO assigned	287.771	223.89	263.723	538.689	528.197	492.976	602.99	577.859
150	10	+	-	OG1RF_11608	hypothetical protein	no KO assigned	0	0.625391	2.09304	10.8983	7.96849	5.70574	0	8.29463
351	22	+	-	OG1RF_11609	hypothetical protein	no KO assigned	0	0	0	0	1.13836	2.2823	1.49997	2.76488
351	20	-	-	OG1RF_11610	hypothetical protein	no KO assigned	38.8575	34.3965	28.6049	63.8331	55.7794	73.0335	55.4991	56.6799
1005	65	-	-	OG1RF_11611	phosphosugar isomerase	K19510 fructoselysine-6-phosphate deglycase	973.69	916.198	911.869	384.556	409.808	364.026	278.995	353.904
1077	70	-	-	OG1RF_11612	phosphosugar-binding protein	K19504 glucoselysine-6-phosphate deglycase	13.5156	12.5078	15.349	37.3657	63.7479	28.5287	29.9995	64.9746
834	57	-	-	OG1RF_11613	PTS system mannose/fructose/sorbose transporter subunit IID	K19509 PTS system, fructoselysine/glucoselysine-specific IID component	73.7729	91.3071	83.7217	168.146	167.338	227.089	140.998	237.779
792	51	-	-	OG1RF_11614	PTS family mannose/fructose/sorbose porter component IIC	K19508 PTS system, fructoselysine/glucoselysine-specific IIC component	24.7787	17.5109	12.5583	21.7967	29.5972	31.9522	43.4993	30.4136
471	34	-	ulaB	OG1RF_11615	PTS family ascorbate porter, IIB component	K19507 PTS system, fructoselysine/glucoselysine-specific IIB component [EC:2.7.1.-]	13.5156	4.37774	7.67449	9.34143	27.3205	22.823	44.9992	45.6204
465	38	-	-	OG1RF_11616	PTS system mannose/fructose/sorbose transporter subunit IIA	K19506 PTS system, fructoselysine/glucoselysine-specific IIA component [EC:2.7.1.-]	15.2051	14.384	17.442	17.126	13.6603	12.5526	11.9998	19.3541
2772	191	-	-	OG1RF_11617	sigma-54 dependent DNA-binding response regulator	K19505 sigma-54 dependent transcriptional regulator, gfr operon transcriptional activator	34.9154	43.152	35.5817	48.2641	64.8863	44.5048	82.4986	100.918
216	9	-	-	OG1RF_11618	hypothetical protein	no KO assigned	1.1263	0.625391	1.39536	6.22762	0	12.5526	8.99985	0
1638	170	-	-	OG1RF_11619	hypothetical protein	no KO assigned	362.67	335.21	274.189	695.936	739.931	777.122	757.487	851.582
129	11	-	-	OG1RF_11620	hypothetical protein	no KO assigned	1.1263	1.87617	0	0	0	0	2.99995	1.38244
987	105	-	-	OG1RF_11621	NgoFVII restriction endonuclease superfamily protein	no KO assigned	341.27	316.448	270.7	719.29	771.805	866.132	775.487	899.967
1092	104	-	bbvIM	OG1RF_11622	DNA (cytosine-5-)-methyltransferase	K00558 DNA (cytosine-5)-methyltransferase 1 [EC:2.1.1.37]	261.302	260.163	260.933	505.994	547.549	568.292	559.49	555.74
1299	99	-	eno	OG1RF_11623	enolase	K01689 enolase [EC:4.2.1.11]	178.519	136.335	164.653	340.962	369.966	384.567	391.493	406.437
756	43	-	tpiA	OG1RF_11624	triose-phosphate isomerase	K01803 triosephosphate isomerase (TIM) [EC:5.3.1.1]	5.06837	0	0.697681	3.11381	6.83013	12.5526	5.9999	5.52975
1194	67	-	pgk	OG1RF_11625	phosphoglycerate kinase	K00927 phosphoglycerate kinase [EC:2.7.2.3]	134.03	136.961	134.652	228.865	218.564	336.639	272.995	311.048
1002	80	-	gap2	OG1RF_11626	glyceraldehyde-3-phosphate dehydrogenase (phosphorylating)	K00134 glyceraldehyde 3-phosphate dehydrogenase [EC:1.2.1.12]	0	0.625391	2.09304	0	0	3.42345	5.9999	4.14731
1038	58	-	cggR	OG1RF_11627	central glycolytic genes regulator	K05311 central glycolytic genes regulator	311.986	318.324	271.398	604.079	546.411	660.725	638.989	637.304
879	58	-	-	OG1RF_11628	YitT family protein	no KO assigned	56.8783	51.2821	47.4423	88.7436	56.9178	148.349	158.997	146.538
570	36	-	ywlG	OG1RF_11629	hypothetical protein	no KO assigned	172.888	189.493	189.072	406.352	405.255	397.12	533.991	446.527
507	38	-	-	OG1RF_11630	hypothetical protein	no KO assigned	221.882	214.509	235.816	521.563	509.983	508.952	647.989	492.148
837	41	-	-	OG1RF_11631	putative phosphomethylpyrimidine kinase	K00868 pyridoxine kinase [EC:2.7.1.35]	5.06837	9.38086	13.9536	20.2398	36.4274	25.1053	35.9994	30.4136
1770	116	-	aspS	OG1RF_11632	aspartate--tRNA ligase	K01876 aspartyl-tRNA synthetase [EC:6.1.1.12]	1.1263	0.625391	0.697681	0	1.13836	2.2823	1.49997	2.76488
1302	80	-	hisS	OG1RF_11633	histidine--tRNA ligase	K01892 histidyl-tRNA synthetase [EC:6.1.1.21]	1.1263	0	0	0	0	0	0	0
222	12	-	-	OG1RF_11634	hypothetical protein	no KO assigned	165.003	159.475	131.164	275.572	290.281	277.299	377.994	287.547
447	22	-	dtd	OG1RF_11635	D-tyrosyl-tRNA(Tyr) deacylase	K07560 D-aminoacyl-tRNA deacylase [EC:3.1.1.96]	0	0	0.697681	0	0	0	0	0
2214	149	-	relA	OG1RF_11636	GTP diphosphokinase	K00951 GTP pyrophosphokinase [EC:2.7.6.5]	6.19467	16.2602	12.5583	26.4674	12.5219	5.70574	19.4997	15.2068
753	34	-	-	OG1RF_11637	RsmE family RNA methyltransferase	K09761 16S rRNA (uracil1498-N3)-methyltransferase [EC:2.1.1.193]	26.4681	16.2602	21.6281	46.7071	35.289	30.811	43.4993	85.7111
948	58	-	prmA	OG1RF_11638	50S ribosomal protein L11 methyltransferase	K02687 ribosomal protein L11 methyltransferase [EC:2.1.1.-]	51.81	44.4028	46.0469	110.54	78.5465	90.1507	128.998	96.7706
495	27	-	-	OG1RF_11639	hypothetical protein	no KO assigned	20.2735	17.5109	34.1864	26.4674	60.3329	33.0933	56.999	56.6799
690	39	-	-	OG1RF_11640	DNA-3-methyladenine glycosylase	K03652 DNA-3-methyladenine glycosylase [EC:3.2.2.21]	58.5678	46.9043	39.7678	124.552	133.188	82.1627	110.998	76.0341
1278	76	+	rarA	OG1RF_11641	replication-associated recombination protein A	K07478 putative ATPase	48.4311	37.5235	57.9075	57.6055	77.4082	111.833	76.4987	82.9463
279	25	+	-	OG1RF_11642	hypothetical protein	no KO assigned	6.19467	8.75547	9.06985	20.2398	14.7986	17.1172	4.49992	9.67706
507	38	+	-	OG1RF_11643	universal stress protein	no KO assigned	4.50521	9.38086	6.27913	15.569	4.55342	7.98804	11.9998	12.4419
1188	91	-	ackA	OG1RF_11644	acetate kinase	K00925 acetate kinase [EC:2.7.2.1]	3.37891	0	0.697681	1.5569	0	6.84689	1.49997	6.91219
1008	63	-	-	OG1RF_11645	adenine-specific methyltransferase	K00571 site-specific DNA-methyltransferase (adenine-specific) [EC:2.1.1.72]	18.584	5.00313	11.1629	29.5812	36.4274	41.0814	49.4992	26.2663
354	28	-	-	OG1RF_11646	hypothetical protein	no KO assigned	0.563152	0	0.697681	1.5569	1.13836	1.14115	8.99985	1.38244
432	29	-	comG6	OG1RF_11647	competence protein	K02248 competence protein ComGF	2.81576	3.12695	2.79072	1.5569	1.13836	5.70574	0	0
327	30	-	-	OG1RF_11648	hypothetical protein	no KO assigned	3.94206	1.25078	9.06985	14.0121	9.10685	14.8349	16.4997	11.0595
447	18	-	-	OG1RF_11649	hypothetical protein	K02246 competence protein ComGD	11.8262	5.00313	11.8606	26.4674	22.7671	33.0933	44.9992	47.0029
276	26	-	comG3	OG1RF_11650	competence protein	K02245 competence protein ComGC	74.8992	55.6598	73.2565	137.008	144.571	267.029	212.996	199.071
1047	77	-	comG2	OG1RF_11651	competence protein	K02244 competence protein ComGB	9.57358	16.2602	13.2559	29.5812	37.5657	21.6818	71.9988	48.3853
969	49	-	comG1	OG1RF_11652	competence protein	K02243 competence protein ComGA	11.8262	20.0125	4.18609	14.0121	7.96849	14.8349	16.4997	24.8839
1341	110	-	-	OG1RF_11653	amino acid permease	K03294 basic amino acid/polyamine antiporter, APA family	143.041	152.595	165.35	298.926	272.067	262.464	401.993	438.233
153	11	-	-	OG1RF_11654	amino acid permease	no KO assigned	16.8946	36.2727	32.0933	46.7071	63.7479	67.3278	70.4988	71.8868
1074	71	-	-	OG1RF_11655	cfr family radical SAM enzyme	K06941 23S rRNA (adenine2503-C2)-methyltransferase [EC:2.1.1.192]	51.81	58.7867	77.4426	82.516	108.144	98.1388	64.4989	73.2692
1830	132	-	-	OG1RF_11656	ABC superfamily ATP binding cassette transporter, permease protein	K11636 putative ABC transport system permease protein	325.502	340.838	274.189	588.51	622.681	828.474	866.985	779.695
750	47	-	-	OG1RF_11657	ABC superfamily ATP binding cassette transporter, ABC protein	K11635 putative ABC transport system ATP-binding protein	30.4102	17.5109	31.3956	42.0364	37.5657	61.622	92.9984	74.6516
702	48	-	-	OG1RF_11658	GntR family transcriptional regulator	no KO assigned	3.37891	3.75235	1.39536	3.11381	9.10685	10.2703	1.49997	6.91219
2424	136	-	-	OG1RF_11659	FtsK/SpoIIIE family cell division protein	K03466 DNA segregation ATPase FtsK/SpoIIIE, S-DNA-T family	9.01043	3.12695	4.18609	10.8983	5.69178	35.3756	11.9998	15.2068
1212	73	-	ndh2	OG1RF_11660	NADH dehydrogenase	K03885 NADH dehydrogenase [EC:1.6.99.3]	140.788	113.821	136.745	245.991	273.205	314.957	340.494	257.133
906	79	-	ubiA	OG1RF_11661	1,4-dihydroxy-2-naphthoate octaprenyltransferase	K02548 1,4-dihydroxy-2-naphthoate polyprenyltransferase [EC:2.5.1.74]	12.3893	30.0188	17.442	21.7967	28.4589	39.9402	62.9989	34.5609
981	57	+	-	OG1RF_11662	putative trans-hexaprenyltranstransferase	K00805 heptaprenyl diphosphate synthase [EC:2.5.1.30]	61.3836	54.409	44.6516	43.5933	39.8425	59.3397	34.4994	110.595
1767	114	-	-	OG1RF_11663	ABC superfamily ATP binding cassette transporter, ABC/membrane protein	K16012 ATP-binding cassette, subfamily C, bacterial CydC	26.4681	38.1488	25.8142	51.3779	56.9178	55.9163	40.4993	78.7989
1734	103	-	-	OG1RF_11664	ABC superfamily ATP binding cassette transporter, ABC/membrane protein	K16013 ATP-binding cassette, subfamily C, bacterial CydD	66.4519	83.177	61.3959	154.134	96.7602	123.244	113.998	139.626
1014	80	-	cydB	OG1RF_11665	cytochrome D ubiquinol oxidase subunit II	K00426 cytochrome bd ubiquinol oxidase subunit II [EC:7.1.1.7]	387.448	375.235	338.375	644.559	555.518	561.445	653.989	552.975
1446	102	-	cydA	OG1RF_11666	cytochrome D ubiquinol oxidase subunit I	K00425 cytochrome bd ubiquinol oxidase subunit I [EC:7.1.1.7]	384.633	360.851	390.701	513.779	517.952	568.292	616.49	575.094
864	52	-	-	OG1RF_11667	AraC family transcriptional regulator	K13653 AraC family transcriptional regulator	21.3998	32.5203	27.2096	46.7071	55.7794	91.2919	89.9985	114.742
2250	126	-	topB	OG1RF_11668	DNA topoisomerase TopB	K03169 DNA topoisomerase III [EC:5.6.2.1]	19.7103	30.0188	20.2327	48.2641	36.4274	20.5407	31.4995	52.5326
366	22	-	-	OG1RF_11669	superoxide dismutase	no KO assigned	372.807	374.609	363.492	797.135	832.138	843.309	845.986	930.38
570	43	-	-	OG1RF_11670	TetR family transcriptional regulator	no KO assigned	2.81576	0.625391	1.39536	0	2.27671	0	2.99995	12.4419
516	35	+	-	OG1RF_11671	hypothetical protein	no KO assigned	3.37891	4.37774	9.06985	9.34143	7.96849	6.84689	11.9998	9.67706
1233	76	+	-	OG1RF_11672	major facilitator family transporter	K08161 MFS transporter, DHA1 family, multidrug resistance protein	34.9154	32.5203	36.9771	62.2762	67.163	57.0574	73.4988	52.5326
1125	76	-	trmU	OG1RF_11673	tRNA (5-methyl aminomethyl-2-thiouridylate)-methyltransferase	K00566 tRNA-uridine 2-sulfurtransferase [EC:2.8.1.13]	2.25261	2.50156	0.697681	4.67071	12.5219	7.98804	4.49992	12.4419
345	24	-	-	OG1RF_11674	hypothetical protein	no KO assigned	11.8262	10.0063	7.67449	17.126	14.7986	30.811	32.9994	22.119
1146	63	-	iscS2	OG1RF_11675	cysteine desulfurase	K04487 cysteine desulfurase [EC:2.8.1.7]	5.63152	4.37774	11.8606	24.9105	4.55342	13.6938	8.99985	19.3541
1017	72	-	prs2	OG1RF_11676	phosphoribosyl pyrophosphate synthetase	K00948 ribose-phosphate pyrophosphokinase [EC:2.7.6.1]	96.299	113.196	103.257	185.272	237.916	283.005	232.496	351.139
750	51	+	-	OG1RF_11677	ABC superfamily ATP binding cassette transporter, ABC protein	K19973 manganese transport system ATP-binding protein [EC:7.2.2.5]	29.847	20.0125	26.5119	31.1381	47.8109	86.7273	125.998	95.3882
870	65	+	-	OG1RF_11678	ABC superfamily ATP binding cassette transporter, membrane protein	K19976 manganese transport system permease protein	116.572	116.323	130.466	261.56	244.746	261.323	301.495	331.785
927	65	+	-	OG1RF_11679	ABC superfamily ATP binding cassette transporter, binding protein	K19975 manganese transport system substrate-binding protein	23.6524	23.1395	36.9771	52.9348	71.7164	54.7751	56.999	55.2975
1539	104	-	-	OG1RF_11680	ABC superfamily ATP binding cassette transporter, ABC protein	no KO assigned	89.5411	101.939	124.885	297.369	247.023	232.794	266.995	359.434
1194	74	-	hipO2	OG1RF_11681	aminoacylase	no KO assigned	15.7683	18.7617	6.97681	18.6829	20.4904	45.6459	17.9997	15.2068
834	61	-	-	OG1RF_11682	ABC superfamily ATP binding cassette transporter, binding protein	K02073 D-methionine transport system substrate-binding protein	12.3893	5.00313	11.8606	18.6829	7.96849	13.6938	10.4998	8.29463
681	49	-	-	OG1RF_11683	ABC superfamily ATP binding cassette transporter, membrane protein	K02072 D-methionine transport system permease protein	9.57358	15.0094	14.6513	26.4674	22.7671	9.12919	14.9997	11.0595
1071	72	-	-	OG1RF_11684	ABC superfamily ATP binding cassette transporter, binding protein	K02071 D-methionine transport system ATP-binding protein	17.4577	12.5078	12.5583	45.1502	14.7986	45.6459	47.9992	23.5014
207	12	+	-	OG1RF_11685	hypothetical protein	no KO assigned	2.81576	8.75547	8.37217	9.34143	7.96849	5.70574	11.9998	12.4419
1491	131	+	-	OG1RF_11686	hypothetical protein	no KO assigned	97.4253	60.6629	89.3032	205.511	214.011	173.455	236.996	208.748
129	9	-	rpmB	OG1RF_11687	50S ribosomal protein L28	no KO assigned	1.1263	1.25078	4.88377	1.5569	0	0	7.49987	9.67706
180	11	+	-	OG1RF_11688	hypothetical protein	no KO assigned	0	0	0	0	0	0	0	0
966	69	-	-	OG1RF_11689	hypothetical protein	no KO assigned	14.6419	15.0094	2.09304	12.4552	13.6603	22.823	26.9995	9.67706
291	25	-	-	OG1RF_11690	hypothetical protein	no KO assigned	27.5944	23.7649	31.3956	84.0729	54.6411	44.5048	62.9989	78.7989
1281	88	-	-	OG1RF_11691	FemAB family peptidoglycan biosynthesis protein	K12554 alanine adding enzyme [EC:2.3.2.-]	0.563152	1.87617	2.09304	7.78452	1.13836	2.2823	4.49992	0
1809	108	-	glmS	OG1RF_11692	D-fructose-6-phosphate amidotransferase	K00820 glutamine---fructose-6-phosphate transaminase (isomerizing) [EC:2.6.1.16]	2.81576	2.50156	2.09304	3.11381	3.41507	1.14115	11.9998	12.4419
834	71	-	-	OG1RF_11693	cobalt (Co2+) ABC superfamily ATP binding cassette transporter, membrane protein	K16785 energy-coupling factor transport system permease protein	4.50521	1.87617	0	9.34143	0	7.98804	2.99995	1.38244
1707	105	-	-	OG1RF_11694	ABC superfamily ATP binding cassette transporter, ABC protein	K16786 energy-coupling factor transport system ATP-binding protein [EC:3.6.3.-] K16787 energy-coupli	7.32097	6.8793	11.1629	12.4552	10.2452	6.84689	2.99995	31.7961
552	38	-	-	OG1RF_11695	hypothetical protein	K16924 energy-coupling factor transport system substrate-specific component	31.5365	18.7617	30.0003	51.3779	69.4397	57.0574	62.9989	109.213
1356	83	-	glmM	OG1RF_11696	phosphoglucosamine mutase	K03431 phosphoglucosamine mutase [EC:5.4.2.10]	1.1263	0	0	1.5569	6.83013	2.2823	7.49987	0
1164	72	-	-	OG1RF_11697	hypothetical protein	no KO assigned	32.6628	19.3871	27.2096	59.1624	80.8233	55.9163	62.9989	66.357
945	69	-	-	OG1RF_11698	hypothetical protein	K18672 diadenylate cyclase [EC:2.7.7.85]	0.563152	0	4.88377	0	1.13836	1.14115	0	1.38244
3732	218	-	nifJ	OG1RF_11699	pyruvate:ferredoxin oxidoreductase	K03737 pyruvate-ferredoxin/flavodoxin oxidoreductase [EC:1.2.7.1 1.2.7.-]	1584.15	1599.75	1601.88	3548.19	3560.78	3745.25	3862.43	4404.45
1503	164	+	-	OG1RF_11700	hypothetical protein	no KO assigned	99.6779	106.942	89.3032	189.942	184.414	168.89	224.996	228.102
1356	93	-	glnA	OG1RF_11701	glutamate--ammonia ligase	K01915 glutamine synthetase [EC:6.3.1.2]	88.4148	106.942	105.35	62.2762	38.7041	39.9402	62.9989	71.8868
390	23	-	glnR	OG1RF_11702	regulatory protein GlnR	K03713 MerR family transcriptional regulator, glutamine synthetase repressor	30.4102	23.1395	32.0933	37.3657	40.9808	77.5981	58.499	77.4165
1242	62	-	hflX	OG1RF_11703	GTP-binding protein HflX	K03665 GTPase	113.194	113.821	101.164	228.865	196.936	263.605	248.996	194.924
930	57	-	miaA	OG1RF_11704	tRNA isopentenyltransferase	K00791 tRNA dimethylallyltransferase [EC:2.5.1.75]	0.563152	0	0	1.5569	1.13836	0	0	1.38244
747	40	-	glpQ	OG1RF_11705	glycerophosphodiester phosphodiesterase	K01126 glycerophosphoryl diester phosphodiesterase [EC:3.1.4.46]	20.8366	25.0156	15.349	42.0364	27.3205	33.0933	56.999	40.0907
981	87	-	-	OG1RF_11706	group 2 glycosyl transferase	K20534 polyisoprenyl-phosphate glycosyltransferase [EC:2.4.-.-]	97.4253	82.5516	58.6052	140.121	171.892	139.22	169.497	192.159
951	69	-	galE3	OG1RF_11707	NAD-dependent epimerase/dehydratase	K01784 UDP-glucose 4-epimerase [EC:5.1.3.2]	0.563152	1.87617	0	1.5569	2.27671	2.2823	0	1.38244
126	12	-	-	OG1RF_11708	hypothetical protein	no KO assigned	3.37891	0	3.4884	4.67071	9.10685	11.4115	4.49992	0
1425	150	-	-	OG1RF_11709	MOP superfamily multidrug/oligosaccharidyl-lipid/polysaccharide flippase transporter	no KO assigned	2.81576	1.87617	2.79072	4.67071	2.27671	3.42345	2.99995	4.14731
1404	147	-	-	OG1RF_11710	O-antigen polymerase	no KO assigned	10.1367	8.75547	17.442	32.695	25.0438	20.5407	23.9996	29.0312
1212	111	-	-	OG1RF_11711	CDP-glycerol:poly(glycerophosphate) glycerophosphotransferase	K09809 CDP-glycerol glycerophosphotransferase [EC:2.7.8.12]	10.6999	2.50156	6.97681	9.34143	12.5219	12.5526	8.99985	6.91219
402	39	-	tagD	OG1RF_11712	glycerol-3-phosphate cytidylyltransferase	K00980 glycerol-3-phosphate cytidylyltransferase [EC:2.7.7.39]	7.32097	0.625391	1.39536	4.67071	4.55342	11.4115	5.9999	1.38244
1206	114	-	-	OG1RF_11713	CDP-glycerol:poly(glycerophosphate) glycerophosphotransferase	K09809 CDP-glycerol glycerophosphotransferase [EC:2.7.8.12]	0.563152	0.625391	0	1.5569	0	3.42345	1.49997	0
981	103	-	-	OG1RF_11714	group 2 glycosyl transferase	no KO assigned	16.9421	15.6285	17.6745	12.4552	7.96849	6.84689	11.9998	5.52975
978	105	-	-	OG1RF_11715	glycosyltransferase	no KO assigned	0	1.87617	1.39536	1.5569	0	1.14115	0	1.38244
258	35	-	rgpB	OG1RF_11716	group 2 glycosyl transferase	no KO assigned	9.57358	10.0063	6.27913	23.3536	10.2452	17.1172	67.4989	60.8273
174	11	+	-	OG1RF_11717	transposase	no KO assigned	0	0	2.79072	0	0	2.2823	2.99995	0
2457	220	-	-	OG1RF_11718	hypothetical protein	no KO assigned	385.759	402.126	376.05	825.16	783.189	837.603	824.986	706.426
204	16	-	licD	OG1RF_11719	LicD-like protein	K07271 lipopolysaccharide cholinephosphotransferase [EC:2.7.8.-]	6.19467	8.13008	6.97681	31.1381	30.7356	3.42345	11.9998	22.119
759	66	-	-	OG1RF_11720	group 2 glycosyl transferase	no KO assigned	0.563152	0	0	3.11381	0	0	7.49987	0
1452	116	-	-	OG1RF_11721	sugar transferase	no KO assigned	3.94206	11.257	7.67449	23.3536	7.96849	14.8349	4.49992	16.5893
1302	100	-	-	OG1RF_11722	hypothetical protein	no KO assigned	2.81576	3.12695	0	1.5569	2.27671	2.2823	2.99995	5.52975
2004	159	-	-	OG1RF_11723	brp/Blh family beta-carotene 15,15'-monooxygenase	no KO assigned	3.94206	4.37774	5.58145	3.11381	5.69178	5.70574	7.49987	5.52975
2142	149	-	-	OG1RF_11724	group 2 glycosyl transferase	K20444 O-antigen biosynthesis protein [EC:2.4.1.-]	3.94206	11.257	4.18609	6.22762	6.83013	6.84689	0	6.91219
3144	225	-	-	OG1RF_11725	group 2 glycosyl transferase	K20444 O-antigen biosynthesis protein [EC:2.4.1.-]	4.50521	5.62852	2.79072	3.11381	4.55342	3.42345	8.99985	0
1218	78	-	-	OG1RF_11726	ABC superfamily ATP binding cassette transporter, ABC protein	K09693 teichoic acid transport system ATP-binding protein [EC:7.5.2.4]	3.94206	3.75235	5.58145	4.67071	4.55342	10.2703	7.49987	5.52975
795	80	-	-	OG1RF_11727	ABC superfamily ATP binding cassette transporter, membrane protein	K09692 teichoic acid transport system permease protein	3.94206	1.25078	2.09304	1.5569	0	2.2823	2.99995	4.14731
342	35	+	-	OG1RF_11728	hypothetical protein	no KO assigned	45.6153	47.5297	37.6748	54.4917	69.4397	68.4689	29.9995	63.5921
351	28	-	-	OG1RF_11729	hypothetical protein	no KO assigned	16.8946	10.0063	18.1397	54.4917	29.5972	36.5168	49.4992	40.0907
726	43	-	-	OG1RF_11730	group 2 glycosyl transferase	no KO assigned	0.563152	1.25078	0	1.5569	2.27671	4.56459	0	0
900	62	-	rfbD	OG1RF_11731	dTDP-4-dehydrorhamnose reductase	K00067 dTDP-4-dehydrorhamnose reductase [EC:1.1.1.133]	4.50521	0.625391	1.39536	3.11381	3.41507	6.84689	1.49997	0
1029	64	-	rmlB	OG1RF_11732	dTDP glucose 4,6-dehydratase	K01710 dTDP-glucose 4,6-dehydratase [EC:4.2.1.46]	78.2781	100.063	81.6287	59.1624	77.4082	58.1986	53.9991	38.7083
573	35	-	rfbC	OG1RF_11733	dTDP-4-dehydrorhamnose 3,5-epimerase	K01790 dTDP-4-dehydrorhamnose 3,5-epimerase [EC:5.1.3.13]	5.63152	9.38086	6.97681	7.78452	7.96849	10.2703	7.49987	8.29463
867	59	-	rmlA	OG1RF_11734	glucose-1-phosphate thymidylyltransferase	K00973 glucose-1-phosphate thymidylyltransferase [EC:2.7.7.24]	30.9734	29.3934	41.8609	51.3779	48.9493	63.9043	58.499	53.9151
714	52	-	-	OG1RF_11735	group 2 glycosyl transferase	no KO assigned	1.68946	1.25078	0.697681	3.11381	1.13836	1.14115	1.49997	2.76488
828	59	-	-	OG1RF_11736	group 2 glycosyl transferase	no KO assigned	0.563152	1.87617	2.09304	1.5569	0	2.2823	1.49997	2.76488
789	65	-	-	OG1RF_11737	group 2 glycosyl transferase	no KO assigned	0	0	0.697681	0	1.13836	1.14115	1.49997	1.38244
1137	102	-	mraY2	OG1RF_11738	phospho-N-acetylmuramoyl-pentapeptide-transferase	K02851 UDP-GlcNAc:undecaprenyl-phosphate/decaprenyl-phosphate GlcNAc-1-phosphate transferase [EC:2.7	1.68946	1.87617	4.18609	1.5569	1.13836	2.2823	4.49992	1.38244
909	72	-	yihY	OG1RF_11739	YihY family protein	K07058 membrane protein	32.0997	39.3996	27.2096	126.109	121.804	130.091	112.498	41.4731
765	54	-	map2	OG1RF_11740	M24 family methionyl aminopeptidase	K01265 methionyl aminopeptidase [EC:3.4.11.18]	0.563152	2.50156	3.4884	0	0	17.1172	0	0
444	26	+	-	OG1RF_11741	flavodoxin	no KO assigned	0.563152	0.625391	0	0	6.83013	0	0	0
474	49	-	-	OG1RF_11742	transcriptional regulator TspO	K05770 translocator protein	13.5156	7.50469	9.06985	21.7967	18.2137	30.811	38.9993	16.5893
573	44	-	-	OG1RF_11743	TetR family transcriptional regulator	no KO assigned	3.37891	11.257	4.88377	9.34143	4.55342	14.8349	2.99995	4.14731
1263	71	+	pepS	OG1RF_11744	aminopeptidase PepS	K19689 aminopeptidase [EC:3.4.11.-]	63.073	54.409	52.3261	163.475	184.414	138.079	191.997	196.306
381	35	+	-	OG1RF_11745	hypothetical protein	no KO assigned	62.5099	62.5391	87.2101	135.451	129.773	147.208	202.497	189.394
522	26	-	-	OG1RF_11746	cytidine/deoxycytidylate deaminase	K11991 tRNA(adenine34) deaminase [EC:3.5.4.33]	0.563152	0	0	0	0	0	1.49997	0
852	60	+	-	OG1RF_11747	fis family DNA-binding protein	no KO assigned	9.57358	8.75547	1.39536	4.67071	3.41507	11.4115	14.9997	9.67706
846	57	+	phzF2	OG1RF_11748	phenazine biosynthesis protein PhzF family protein	no KO assigned	28.1576	47.5297	27.2096	48.2641	35.289	61.622	46.4992	74.6516
339	22	-	-	OG1RF_11749	hypothetical protein	no KO assigned	18.0209	7.50469	15.349	35.8088	19.352	45.6459	43.4993	41.4731
705	50	-	-	OG1RF_11750	neutral zinc metallopeptidase	K06973 uncharacterized protein	30.4102	56.9106	34.1864	82.516	101.314	115.256	131.998	96.7706
354	29	+	-	OG1RF_11751	hypothetical protein	no KO assigned	25.3418	17.5109	30.698	26.4674	34.1507	33.0933	28.4995	35.9434
1005	74	-	-	OG1RF_11752	hypothetical protein	no KO assigned	38.2943	20.6379	30.698	71.6176	69.4397	73.0335	70.4988	76.0341
1467	81	-	treB	OG1RF_11753	PTS family trehalose porter, IIBC component	K02818 PTS system, trehalose-specific IIB component [EC:2.7.1.201] K02819 PTS system, trehalose-spec	27.0313	21.8887	19.5351	24.9105	44.3959	28.5287	88.4985	123.037
381	23	+	gloA6	OG1RF_11754	lactoylglutathione lyase	K08234 glyoxylase I family protein	5.63152	1.25078	2.09304	4.67071	6.83013	5.70574	0	13.8244
483	27	+	-	OG1RF_11755	hypothetical protein	no KO assigned	1.68946	3.12695	5.58145	7.78452	1.13836	0	0	0
1113	94	-	-	OG1RF_11756	hypothetical protein	no KO assigned	45.6153	65.0407	60.0006	127.666	79.6849	94.7153	124.498	98.1531
2142	137	+	ypdD	OG1RF_11757	cell wall surface anchor family antigen	no KO assigned	221.319	245.153	277.677	470.185	528.197	537.481	553.491	587.536
1482	109	-	-	OG1RF_11758	AraC family DNA-binding response regulator	K07720 two-component system, response regulator YesN	234.271	282.051	251.165	548.031	496.323	651.596	614.99	568.182
1731	137	-	-	OG1RF_11759	sensor histidine kinase	K07718 two-component system, sensor histidine kinase YesM [EC:2.7.13.3]	380.691	380.238	343.957	647.672	777.497	724.629	878.985	746.516
636	57	-	-	OG1RF_11760	hypothetical protein	no KO assigned	3.37891	10.0063	8.37217	15.569	19.352	41.0814	49.4992	8.29463
1467	111	-	-	OG1RF_11761	ABC superfamily ATP binding cassette transporter, binding protein	K17318 putative aldouronate transport system substrate-binding protein	67.5782	79.4246	94.8846	135.451	94.4835	124.385	164.997	175.57
924	63	-	-	OG1RF_11762	carbohydrate ABC superfamily ATP binding cassette transporter, membrane protein	K17320 putative aldouronate transport system permease protein	73.2097	61.9137	62.7913	113.654	135.464	109.55	104.998	127.184
957	81	-	-	OG1RF_11763	ABC superfamily ATP binding cassette transporter, membrane protein	K17319 putative aldouronate transport system permease protein	66.4519	74.4215	74.6519	152.577	169.615	167.749	203.997	183.864
5697	388	-	-	OG1RF_11764	cell wall surface anchor family protein	no KO assigned	372.807	388.368	323.026	692.823	725.133	799.945	821.986	839.14
816	61	-	-	OG1RF_11765	MerR family transcriptional regulator	no KO assigned	7.88413	34.3965	6.97681	40.4795	28.4589	37.6579	50.9991	34.5609
1728	123	+	-	OG1RF_11766	multidrug ABC superfamily ATP binding cassette transporter, ABC protein	K06147 ATP-binding cassette, subfamily B, bacterial	58.0046	70.0438	78.1403	186.829	174.168	232.794	211.496	211.513
1779	119	+	-	OG1RF_11767	ABC superfamily ATP binding cassette transporter, membrane protein	K06147 ATP-binding cassette, subfamily B, bacterial	221.319	237.649	226.746	470.185	497.461	429.072	509.991	546.063
1005	66	-	trpS	OG1RF_11768	tryptophan--tRNA ligase	K01867 tryptophanyl-tRNA synthetase [EC:6.1.1.2]	24.7787	29.3934	47.4423	57.6055	68.3013	71.8924	52.4991	64.9746
3780	256	-	-	OG1RF_11769	hypothetical protein	no KO assigned	594.688	560.35	599.308	1057.14	1121.28	1302.05	1465.48	1295.34
969	70	-	-	OG1RF_11770	hypothetical protein	no KO assigned	88.4148	93.8086	89.3032	188.385	179.86	191.713	281.995	243.309
672	54	-	-	OG1RF_11771	brp/Blh family beta-carotene 15,15'-monooxygenase	no KO assigned	14.6419	16.2602	18.8374	51.3779	34.1507	73.0335	40.4993	41.4731
918	70	-	-	OG1RF_11772	sugar ABC transporter ATP-binding protein	K02026 multiple sugar transport system permease protein	136.846	141.338	133.955	288.027	294.834	346.909	292.495	359.434
903	63	-	-	OG1RF_11773	ABC superfamily ATP binding cassette transporter, membrane protein	K02025 multiple sugar transport system permease protein	5.06837	13.7586	12.5583	24.9105	14.7986	6.84689	14.9997	12.4419
1278	84	-	-	OG1RF_11774	sugar ABC superfamily ATP binding cassette transporter, sugar-binding protein	K02027 multiple sugar transport system substrate-binding protein	21.3998	18.7617	19.5351	65.39	66.0246	28.5287	47.9992	107.83
1143	82	-	-	OG1RF_11775	glucuronyl hydrolase	K18581 unsaturated chondroitin disaccharide hydrolase [EC:3.2.1.180]	9.01043	11.257	9.76753	3.11381	9.10685	15.9761	11.9998	6.91219
1800	118	-	-	OG1RF_11776	hypothetical protein	no KO assigned	20.8366	22.5141	22.3258	32.695	38.7041	58.1986	56.999	53.9151
387	22	-	-	OG1RF_11777	putative lipoprotein	no KO assigned	28.1576	48.1551	46.0469	45.1502	40.9808	20.5407	29.9995	26.2663
1062	66	+	-	OG1RF_11778	LacI family transcriptional regulator	K02529 LacI family transcriptional regulator	78.2781	103.189	102.559	76.2883	94.4835	75.3158	71.9988	99.5355
834	61	-	-	OG1RF_11779	hypothetical protein	no KO assigned	14.6419	10.6316	11.8606	48.2641	34.1507	28.5287	56.999	69.1219
324	23	-	-	OG1RF_11780	PTS family cellobiose porter component IIB	K02760 PTS system, cellobiose-specific IIB component [EC:2.7.1.196 2.7.1.205]	11.8262	12.5078	11.1629	21.7967	14.7986	14.8349	16.4997	4.14731
1488	114	-	-	OG1RF_11781	sodium:solute symporter family protein	K03307 solute:Na+ symporter, SSS family	229.203	223.89	242.793	491.982	478.109	576.28	571.49	511.502
891	46	-	iolE	OG1RF_11782	myo-inositol catabolism protein IolE	K03335 inosose dehydratase [EC:4.2.1.44]	1.1263	2.50156	1.39536	6.22762	19.352	3.42345	0	2.76488
1020	73	-	iolG	OG1RF_11783	inositol 2-dehydrogenase	K00010 myo-inositol 2-dehydrogenase / D-chiro-inositol 1-dehydrogenase [EC:1.1.1.18 1.1.1.369]	18.584	25.641	19.5351	35.8088	37.5657	44.5048	56.999	84.3287
1008	60	-	iolG2	OG1RF_11784	inositol 2-dehydrogenase	K00010 myo-inositol 2-dehydrogenase / D-chiro-inositol 1-dehydrogenase [EC:1.1.1.18 1.1.1.369]	6.19467	10.0063	12.5583	10.8983	10.2452	20.5407	1.49997	13.8244
1458	84	-	iolA2	OG1RF_11785	methylmalonate-semialdehyde dehydrogenase	K00140 malonate-semialdehyde dehydrogenase (acetylating) / methylmalonate-semialdehyde dehydrogenase	5.63152	14.384	7.67449	20.2398	14.7986	17.1172	23.9996	20.7366
840	62	-	iolB	OG1RF_11786	myo-inositol catabolism protein IolB	K03337 5-deoxy-glucuronate isomerase [EC:5.3.1.30]	50.1205	48.7805	55.8145	85.6298	110.421	160.902	125.998	147.921
1917	119	-	iolD	OG1RF_11787	3D-(3,5/4)-trihydroxycyclohexane-1,2-dione hydrolase	K03336 3D-(3,5/4)-trihydroxycyclohexane-1,2-dione acylhydrolase (decyclizing) [EC:3.7.1.22]	54.0626	29.3934	34.1864	73.1745	53.5027	94.7153	41.9993	120.272
1035	73	-	iolC	OG1RF_11788	5-dehydro-2-deoxygluconokinase	K03338 5-dehydro-2-deoxygluconokinase [EC:2.7.1.92]	23.6524	18.7617	14.6513	34.2519	34.1507	42.2225	56.999	48.3853
1017	67	-	-	OG1RF_11789	DNA binding protein	K02529 LacI family transcriptional regulator	56.3152	61.9137	70.4658	82.516	88.7917	57.0574	53.9991	76.0341
1848	116	-	lepA	OG1RF_11790	GTP-binding protein LepA	K03596 GTP-binding protein LepA	87.8517	85.0532	69.0704	157.247	203.766	171.172	242.996	255.751
1221	78	+	-	OG1RF_11791	GNAT family acetyltransferase	no KO assigned	37.7312	33.1457	33.4887	85.6298	87.6534	91.2919	115.498	89.8584
480	29	+	-	OG1RF_11792	nucleoside 2-deoxyribosyltransferase superfamily protein	no KO assigned	5.06837	20.6379	6.27913	18.6829	11.3836	22.823	40.4993	59.4448
2607	151	-	clpB	OG1RF_11793	chaperone protein ClpB	K03695 ATP-dependent Clp protease ATP-binding subunit ClpB	16.8946	6.8793	4.88377	15.569	15.937	14.8349	17.9997	31.7961
372	37	-	-	OG1RF_11794	hypothetical protein	K15977 putative oxidoreductase	92.3569	76.2977	76.0472	163.475	147.986	201.983	232.496	158.98
1296	69	-	purB	OG1RF_11795	adenylosuccinate lyase	K01756 adenylosuccinate lyase [EC:4.3.2.2]	103.62	68.793	76.7449	60.7193	63.7479	94.7153	94.4984	67.7394
1116	71	-	purK2	OG1RF_11796	phosphoribosylaminoimidazole carboxylase ATPase subunit PurK	K01589 5-(carboxyamino)imidazole ribonucleotide synthase [EC:6.3.4.18]	5.63152	3.12695	2.79072	1.5569	6.83013	6.84689	4.49992	9.67706
1320	86	-	pbuX	OG1RF_11797	xanthine permease	K16169 xanthine permease	123.33	96.9356	127.676	245.991	299.388	308.11	349.494	288.929
582	42	-	xpt	OG1RF_11798	xanthine phosphoribosyltransferase	K03816 xanthine phosphoribosyltransferase [EC:2.4.2.22]	134.593	129.456	110.234	101.199	96.7602	87.8684	100.498	92.6233
693	49	-	-	OG1RF_11799	TIM-barrel fold family protein	no KO assigned	187.53	190.744	186.281	379.885	387.041	382.285	424.493	493.53
642	42	-	-	OG1RF_11800	family 4 N-acetylmuramoyl-L-alanine amidase	no KO assigned	10.6999	12.5078	9.06985	10.8983	25.0438	23.9641	8.99985	17.9717
219	11	-	-	OG1RF_11801	hypothetical protein	no KO assigned	3.37891	6.25391	4.88377	12.4552	2.27671	14.8349	11.9998	16.5893
525	38	-	-	OG1RF_11802	hypothetical protein	no KO assigned	18.0209	28.768	11.8606	35.8088	66.0246	53.634	22.4996	42.8556
177	15	-	bolA	OG1RF_11803	regulator of penicillin binding proteins and beta lactamase transcription	no KO assigned	0	0	0	10.8983	2.27671	0	2.99995	5.52975
960	58	+	-	OG1RF_11804	gfo/Idh/MocA family oxidoreductase	no KO assigned	33.226	41.9012	37.6748	115.211	110.421	96.9976	83.9986	85.7111
1353	88	-	asnS	OG1RF_11805	asparagine--tRNA ligase	K01893 asparaginyl-tRNA synthetase [EC:6.1.1.22]	1.68946	6.8793	1.39536	3.11381	1.13836	3.42345	11.9998	2.76488
1200	71	-	aspB2	OG1RF_11806	aspartate transaminase	K22457 asparagine---oxo-acid transaminase [EC:2.6.1.14]	65.8888	55.6598	59.3029	82.516	88.7917	175.737	116.998	134.096
519	35	-	-	OG1RF_11807	peptidase propeptide and YPEB domain-containing protein	no KO assigned	1.68946	0.625391	4.18609	3.11381	4.55342	13.6938	8.99985	9.67706
2790	168	-	dnaQ2	OG1RF_11808	DNA-directed DNA polymerase III subunit epsilon	K03722 ATP-dependent DNA helicase DinG [EC:3.6.4.12]	219.066	252.033	205.816	459.287	413.223	531.775	475.492	562.652
1314	80	-	-	OG1RF_11809	hypothetical protein	no KO assigned	199.919	191.37	154.187	359.645	365.412	466.73	469.492	464.499
1500	126	-	-	OG1RF_11810	amino acid permease	no KO assigned	495.01	504.69	507.214	1004.2	1152.02	1336.29	1327.48	1256.64
4356	252	-	polC	OG1RF_11811	DNA polymerase III PolC	K03763 DNA polymerase III subunit alpha, Gram-positive type [EC:2.7.7.7]	18.584	24.3902	28.6049	35.8088	20.4904	30.811	47.9992	24.8839
336	15	-	-	OG1RF_11812	hypothetical protein	no KO assigned	6.19467	1.25078	4.88377	10.8983	13.6603	18.2584	5.9999	8.29463
291	9	-	-	OG1RF_11813	hypothetical protein	no KO assigned	7.32097	16.8856	8.37217	20.2398	6.83013	53.634	19.4997	15.2068
1314	70	-	-	OG1RF_11814	hypothetical protein	no KO assigned	126.146	115.697	124.885	267.788	262.96	259.041	311.995	381.553
567	52	-	-	OG1RF_11815	hypothetical protein	no KO assigned	21.9629	21.2633	23.0235	35.8088	39.8425	27.3876	44.9992	9.67706
342	22	-	-	OG1RF_11816	hypothetical protein	no KO assigned	0.563152	4.37774	0.697681	3.11381	0	0	7.49987	8.29463
537	53	-	-	OG1RF_11817	hypothetical protein	no KO assigned	6.75782	3.12695	12.5583	14.0121	18.2137	11.4115	47.9992	5.52975
1719	105	-	proS	OG1RF_11818	proline--tRNA ligase	K01881 prolyl-tRNA synthetase [EC:6.1.1.15]	1.68946	5.62852	0.697681	3.11381	2.27671	2.2823	4.49992	4.14731
1269	87	-	rseP	OG1RF_11819	RIP metalloprotease RseP	K11749 regulator of sigma E protease [EC:3.4.24.-]	3.94206	14.384	4.18609	37.3657	39.8425	22.823	37.4994	40.0907
780	52	+	gdh	OG1RF_11820	glucose 1-dehydrogenase	K00034 glucose 1-dehydrogenase [EC:1.1.1.47]	2.81576	3.75235	4.18609	10.8983	9.10685	5.70574	25.4996	53.9151
603	44	+	-	OG1RF_11821	brp/Blh family beta-carotene 15,15'-monooxygenase	no KO assigned	9.01043	10.0063	13.2559	17.126	38.7041	29.6699	11.9998	27.6488
2187	174	-	-	OG1RF_11822	ATP-binding protein	no KO assigned	45.0521	31.2695	35.5817	66.9469	50.0877	102.703	101.998	123.037
1275	131	-	-	OG1RF_11823	methyltransferase	no KO assigned	48.4311	45.0281	41.1632	84.0729	87.6534	77.5981	79.4986	59.4448
126	10	-	-	OG1RF_11824	hypothetical protein	no KO assigned	12.3893	12.5078	10.4652	10.8983	18.2137	21.6818	16.4997	26.2663
1395	88	-	sufB	OG1RF_11825	ABC superfamily ATP binding cassette transporter, membrane protein	K09014 Fe-S cluster assembly protein SufB	0.563152	0	0.697681	0	4.55342	0	4.49992	1.38244
468	27	-	-	OG1RF_11826	NifU family SUF system FeS assembly protein	K04488 nitrogen fixation protein NifU and related proteins	1.68946	0.625391	0.697681	3.11381	0	2.2823	0	1.38244
1236	65	-	csd	OG1RF_11827	selenocysteine lyase/cysteine desulfurase	K11717 cysteine desulfurase / selenocysteine lyase [EC:2.8.1.7 4.4.1.16]	1.68946	1.87617	1.39536	3.11381	3.41507	2.2823	1.49997	4.14731
1287	76	-	sufD	OG1RF_11828	iron-sulfur ABC superfamily ATP binding cassette transporter, membrane protein	K09015 Fe-S cluster assembly protein SufD	0.563152	0	0.697681	3.11381	0	2.2823	0	2.76488
819	59	-	sufC	OG1RF_11829	ABC superfamily ATP binding cassette transporter, ABC protein	K09013 Fe-S cluster assembly ATP-binding protein	0	1.87617	0.697681	0	2.27671	2.2823	2.99995	1.38244
558	34	-	frr	OG1RF_11830	ribosome recycling factor	K02838 ribosome recycling factor	0	1.87617	0	0	0	1.14115	0	0
726	46	-	pyrH	OG1RF_11831	UMP kinase	K09903 uridylate kinase [EC:2.7.4.22]	0	1.87617	0.697681	3.11381	2.27671	2.2823	1.49997	0
882	49	-	tsf	OG1RF_11832	elongation factor EF1B	K02357 elongation factor Ts	1.68946	3.12695	3.4884	1.5569	4.55342	2.2823	7.49987	5.52975
786	44	-	rpsB	OG1RF_11833	30S ribosomal protein S2	K02967 small subunit ribosomal protein S2	109.251	82.5516	87.2101	214.853	200.351	344.627	332.994	334.55
474	27	-	-	OG1RF_11834	GNAT family acetyltransferase	K03826 putative acetyltransferase [EC:2.3.1.-]	15.2051	29.3934	24.4188	52.9348	43.2575	50.2105	28.4995	9.67706
777	45	-	-	OG1RF_11835	TrmH family RNA methyltransferase	K03437 RNA methyltransferase, TrmH family	3.37891	0.625391	2.09304	7.78452	11.3836	17.1172	14.9997	17.9717
345	17	+	acyP	OG1RF_11836	acylphosphatase	K01512 acylphosphatase [EC:3.6.1.7]	73.2097	50.0313	60.0006	99.6419	119.527	77.5981	143.998	77.4165
933	67	+	-	OG1RF_11837	Oxa1 family cytochrome oxidase biogenesis protein	K03217 YidC/Oxa1 family membrane protein insertase	9.01043	7.50469	13.9536	17.126	5.69178	10.2703	7.49987	5.52975
192	9	-	-	OG1RF_11838	hypothetical protein	no KO assigned	5.06837	3.75235	2.09304	3.11381	10.2452	15.9761	31.4995	11.0595
2085	130	-	glyS	OG1RF_11839	glycyl-tRNA synthetase subunit beta	K01879 glycyl-tRNA synthetase beta chain [EC:6.1.1.14]	1.1263	3.75235	6.27913	0	2.27671	5.70574	4.49992	5.52975
942	70	-	glyQ	OG1RF_11840	glycyl-tRNA synthetase subunit alpha	K01878 glycyl-tRNA synthetase alpha chain [EC:6.1.1.14]	17.4577	33.1457	22.3258	59.1624	58.0561	57.0574	41.9993	56.6799
789	52	-	recO	OG1RF_11841	recombination protein O	K03584 DNA repair protein RecO (recombination protein O)	0	0	0	0	0	1.14115	1.49997	0
903	57	-	era	OG1RF_11842	GTP-binding protein Era	K03595 GTPase	27.5944	29.3934	32.791	43.5933	46.6726	52.4928	73.4988	102.3
402	25	-	dgkA	OG1RF_11843	diacylglycerol kinase	K00887 undecaprenol kinase [EC:2.7.1.66]	35.4786	34.3965	38.3724	62.2762	70.5781	124.385	106.498	107.83
480	26	-	-	OG1RF_11844	putative metalloprotease	K07042 probable rRNA maturation factor	1.1263	0.625391	3.4884	3.11381	4.55342	2.2823	5.9999	4.14731
2199	146	-	-	OG1RF_11845	metal-dependent phosphohydrolase	K07037 cyclic-di-AMP phosphodiesterase PgpH [EC:3.1.4.-]	19.1472	30.6442	31.3956	59.1624	69.4397	74.1747	37.4994	77.4165
1023	72	-	phoH	OG1RF_11846	PhoH family protein	K06217 phosphate starvation-inducible protein PhoH and related proteins	71.5203	83.8024	78.8379	144.792	138.879	222.524	154.497	200.453
450	24	-	-	OG1RF_11847	GatB/Yqey family protein	K09117 uncharacterized protein	1030.57	956.848	951.637	2034.87	2113.93	2149.92	2236.46	2419.27
240	14	-	rpsU	OG1RF_11848	30S ribosomal protein S21	K02970 small subunit ribosomal protein S21	0	0	0	0	0	0	0	0
441	25	-	zurR	OG1RF_11849	Fur family transcriptional regulator ZurR	K02076 Fur family transcriptional regulator, zinc uptake regulator	466.29	439.024	374.655	836.058	907.27	1149.14	944.984	949.735
858	48	+	-	OG1RF_11850	hypothetical protein	K09773 [pyruvate, water dikinase]-phosphate phosphotransferase / [pyruvate, water dikinase] kinase [	23.6524	21.2633	18.1397	29.5812	36.4274	29.6699	19.4997	24.8839
864	50	-	thrB	OG1RF_11851	homoserine kinase	K00872 homoserine kinase [EC:2.7.1.39]	9.01043	7.50469	6.27913	32.695	27.3205	18.2584	25.4996	27.6488
1056	56	-	thrC	OG1RF_11852	threonine synthase	K01733 threonine synthase [EC:4.2.3.1]	65.3256	72.5453	100.466	143.235	152.54	231.653	194.997	196.306
1305	84	-	hom	OG1RF_11853	homoserine dehydrogenase	K00003 homoserine dehydrogenase [EC:1.1.1.3]	274.818	268.293	225.351	490.425	550.964	607.091	742.487	544.68
309	26	-	czrA	OG1RF_11854	metal transport repressor protein CzrA	K22043 ArsR family transcriptional regulator, zinc-responsive transcriptional repressor	2.25261	3.12695	0.697681	3.11381	1.13836	7.98804	0	1.38244
783	40	-	-	OG1RF_11855	putative pyrroline-5-carboxylate reductase	K00286 pyrroline-5-carboxylate reductase [EC:1.5.1.2]	125.02	141.338	129.071	312.938	314.186	257.9	337.494	342.845
1773	119	-	pgcA	OG1RF_11856	bifunctional phosphoglucomutase/phosphomannomutase	K01835 phosphoglucomutase [EC:5.4.2.2]	38.2943	15.0094	34.1864	29.5812	37.5657	57.0574	31.4995	35.9434
1452	80	-	-	OG1RF_11857	GntR family transcriptional regulator	no KO assigned	89.5411	56.9106	88.6055	155.69	125.219	174.596	248.996	147.921
1029	63	-	-	OG1RF_11858	hypothetical protein	no KO assigned	39.9838	39.3996	37.6748	63.8331	59.1945	74.1747	59.999	113.36
333	25	-	-	OG1RF_11859	PadR family transcriptional regulator	no KO assigned	755.75	712.946	762.565	1097.62	1249.91	1197.06	1400.98	1246.96
978	56	-	guaC	OG1RF_11860	GMP reductase	K00364 GMP reductase [EC:1.7.1.7]	33.7891	27.5172	30.0003	70.0607	55.7794	47.9282	50.9991	48.3853
1332	92	-	-	OG1RF_11861	NCS2 family xanthine/uracil permease	no KO assigned	346.338	351.47	346.05	590.067	640.894	577.421	665.989	594.448
1386	88	-	guaD	OG1RF_11862	guanine deaminase	K01487 guanine deaminase [EC:3.5.4.3]	126.146	111.945	122.094	219.524	216.288	273.876	284.995	205.983
663	51	+	-	OG1RF_11863	metallo-beta-lactamase superfamily protein	K01069 hydroxyacylglutathione hydrolase [EC:3.1.2.6]	52.3731	61.9137	75.3495	140.121	100.175	127.809	155.997	141.009
711	51	+	-	OG1RF_11864	phosphoglycerate mutase	no KO assigned	18.0209	6.25391	26.5119	42.0364	36.4274	63.9043	68.9988	73.2692
849	60	-	-	OG1RF_11865	RpiR family phosphosugar-binding transcriptional regulator	no KO assigned	166.13	203.877	217.676	361.202	398.425	409.672	419.993	352.522
1455	102	-	sacX	OG1RF_11866	PTS system transporter subunit I	K02809 PTS system, sucrose-specific IIB component [EC:2.7.1.211] K02810 PTS system, sucrose-specific	348.028	330.832	293.026	652.343	738.793	627.632	839.986	740.987
891	59	-	murQ2	OG1RF_11867	N-acetylmuramic acid 6-phosphate etherase	K07106 N-acetylmuramic acid 6-phosphate etherase [EC:4.2.1.126]	1108.85	1021.26	1000.47	1994.4	2082.05	2302.84	2681.95	2451.06
1110	70	-	-	OG1RF_11868	outer surface protein	K09963 uncharacterized protein	1385.92	1452.16	1393.97	2201.46	2195.89	2432.93	2363.96	2289.32
561	36	-	-	OG1RF_11869	PTS system transporter subunit IIA	no KO assigned	4.50521	6.25391	2.09304	17.126	13.6603	5.70574	2.99995	5.52975
867	71	+	uppP	OG1RF_11870	undecaprenyl-diphosphatase	K06153 undecaprenyl-diphosphatase [EC:3.6.1.27]	5.63152	5.62852	3.4884	28.0243	10.2452	1.14115	11.9998	33.1785
786	52	-	-	OG1RF_11871	hypothetical protein	no KO assigned	148.672	157.598	166.746	323.836	305.079	302.404	292.495	409.202
624	51	-	-	OG1RF_11872	hypothetical protein	K07220 uncharacterized protein	116.009	121.951	102.559	214.853	183.275	198.56	247.496	219.808
1035	57	-	-	OG1RF_11873	phosphate transporter	K03306 inorganic phosphate transporter, PiT family	106.999	123.827	122.792	189.942	191.244	173.455	206.996	240.544
315	24	+	rpsT	OG1RF_11874	30S ribosomal protein S20	K02968 small subunit ribosomal protein S20	100.804	90.6817	57.2098	152.577	146.848	191.713	238.496	156.215
558	30	-	-	OG1RF_11875	acyl-CoA thioester hydrolase	no KO assigned	124.457	131.957	108.141	274.015	253.853	289.852	346.494	261.281
942	68	+	panE2	OG1RF_11876	2-dehydropantoate 2-reductase	K00077 2-dehydropantoate 2-reductase [EC:1.1.1.169]	147.546	136.335	156.281	270.901	360.859	356.038	370.494	298.607
1029	65	-	holA	OG1RF_11877	DNA-directed DNA polymerase III subunit delta	K02340 DNA polymerase III subunit delta [EC:2.7.7.7]	0	0	0.697681	0	1.13836	0	0	1.38244
2172	133	-	comEC	OG1RF_11878	competence protein ComEC	K02238 competence protein ComEC	86.7254	80.6754	99.7684	211.739	224.256	289.852	188.997	239.162
504	33	-	comEB	OG1RF_11879	ComE operon protein 2	K01493 dCMP deaminase [EC:3.5.4.12]	68.1414	65.0407	61.3959	146.349	152.54	128.95	212.996	128.567
345	16	-	comEA	OG1RF_11880	competence protein comEA	K02237 competence protein ComEA	4.50521	6.25391	5.58145	3.11381	7.96849	5.70574	19.4997	6.91219
300	25	-	-	OG1RF_11881	competence protein	K02237 competence protein ComEA	6.19467	13.1332	7.67449	6.22762	3.41507	19.3995	10.4998	29.0312
1071	68	-	-	OG1RF_11882	PDZ domain protein	K07177 Lon-like protease	36.6049	56.9106	37.6748	107.426	134.326	124.385	143.998	125.802
492	33	-	coaD	OG1RF_11883	pantetheine-phosphate adenylyltransferase	K00954 pantetheine-phosphate adenylyltransferase [EC:2.7.7.3]	0	0	0	0	0	0	0	2.76488
654	47	-	-	OG1RF_11884	RsmD family RNA methyltransferase	no KO assigned	24.2155	15.0094	6.97681	42.0364	35.289	27.3876	47.9992	27.6488
351	28	-	-	OG1RF_11885	hypothetical protein	no KO assigned	10.1367	10.0063	12.5583	23.3536	23.9055	14.8349	16.4997	20.7366
435	25	-	-	OG1RF_11886	hypothetical protein	no KO assigned	0	0	0	0	0	1.14115	0	0
1140	68	-	-	OG1RF_11887	hypothetical protein	no KO assigned	29.2839	15.0094	25.8142	51.3779	52.3644	57.0574	67.4989	66.357
3459	210	-	pycA	OG1RF_11888	pyruvate carboxylase	K01958 pyruvate carboxylase [EC:6.4.1.1]	602.009	677.924	666.983	1113.19	1270.41	1162.83	1223.98	1104.57
1209	111	-	ftsW	OG1RF_11889	FtsW/RodA/SpoVE family cell division protein	K03588 cell division protein FtsW	2.25261	8.75547	5.58145	6.22762	3.41507	14.8349	7.49987	13.8244
306	19	-	-	OG1RF_11890	hypothetical protein	no KO assigned	1.1263	2.50156	0	3.11381	3.41507	4.56459	4.49992	4.14731
1770	116	-	recQ2	OG1RF_11891	ATP-dependent helicase RecQ	K03654 ATP-dependent DNA helicase RecQ [EC:3.6.4.12]	107.562	87.5547	108.141	63.8331	104.729	68.4689	49.4992	87.0936
1836	106	-	typA	OG1RF_11892	GTP-binding protein TypA/BipA	K06207 GTP-binding protein	21.9629	17.5109	23.7212	38.9226	55.7794	58.1986	50.9991	29.0312
783	52	-	suhB	OG1RF_11893	inositol-phosphate phosphatase	K01092 myo-inositol-1(or 4)-monophosphatase [EC:3.1.3.25]	233.145	213.884	203.025	622.762	504.292	593.397	614.99	566.799
279	20	-	-	OG1RF_11894	hypothetical protein	no KO assigned	3.37891	5.62852	4.18609	6.22762	2.27671	10.2703	8.99985	27.6488
1266	84	-	-	OG1RF_11895	voltage-gated chloride channel family protein	no KO assigned	142.477	130.707	160.467	188.385	196.936	235.077	280.495	345.609
1251	89	-	-	OG1RF_11896	hypothetical protein	no KO assigned	55.752	59.4121	64.1866	132.337	100.175	204.266	142.498	132.714
144	11	-	-	OG1RF_11897	hypothetical protein	no KO assigned	0	2.50156	0	0	0	0	0	0
4257	331	-	cnaB	OG1RF_11898	cna protein B-type domain protein	no KO assigned	726.466	636.023	612.564	1292.23	1454.82	1526.86	1547.97	1407.32
354	22	-	-	OG1RF_11899	hypothetical protein	no KO assigned	31.5365	26.8918	23.0235	77.8452	64.8863	57.0574	47.9992	78.7989
333	19	+	-	OG1RF_11900	cro/CI family transcriptional regulator	no KO assigned	6.19467	0	5.58145	6.22762	14.7986	5.70574	10.4998	9.67706
555	41	-	-	OG1RF_11901	HD domain-containing protein	K06950 uncharacterized protein	366.612	323.327	334.887	686.595	726.271	645.89	727.488	746.516
1692	130	-	argS	OG1RF_11902	arginine--tRNA ligase	K01887 arginyl-tRNA synthetase [EC:6.1.1.19]	5.06837	6.25391	0.697681	9.34143	0	10.2703	2.99995	4.14731
1047	63	-	gcp	OG1RF_11903	O-sialoglycoprotein endopeptidase	K01409 N6-L-threonylcarbamoyladenine synthase [EC:2.3.1.234]	4.50521	10.0063	6.97681	4.67071	1.13836	6.84689	16.4997	0
465	35	-	rimI	OG1RF_11904	ribosomal-protein-alanine acetyltransferase	K03789 [ribosomal protein S18]-alanine N-acetyltransferase [EC:2.3.1.266]	9.57358	15.0094	18.1397	45.1502	36.4274	43.3636	19.4997	38.7083
555	37	-	rimI2	OG1RF_11905	ribosomal-protein-alanine acetyltransferase	K03789 [ribosomal protein S18]-alanine N-acetyltransferase [EC:2.3.1.266]	27.5944	31.2695	32.791	63.8331	75.1315	75.3158	64.4989	55.2975
756	42	-	yeaZ	OG1RF_11906	hypothetical protein	no KO assigned	1.68946	0	2.79072	1.5569	1.13836	0	1.49997	0
2043	152	-	-	OG1RF_11907	penicillin-binding protein 4	K18149 penicillin-binding protein	154.867	127.58	131.164	250.662	341.507	409.672	359.994	272.34
1233	74	+	-	OG1RF_11908	hypothetical protein	no KO assigned	3.94206	6.25391	5.58145	17.126	21.6288	13.6938	7.49987	6.91219
1146	66	+	-	OG1RF_11909	hypothetical protein	no KO assigned	20.8366	20.6379	20.9304	38.9226	53.5027	58.1986	35.9994	40.0907
810	56	+	-	OG1RF_11910	hypothetical protein	K06872 uncharacterized protein	51.2468	60.6629	47.4423	110.54	121.804	123.244	106.498	88.476
732	43	-	-	OG1RF_11911	HAD family haloacid dehalogenase hydrolase	K01091 phosphoglycolate phosphatase [EC:3.1.3.18]	54.0626	81.9262	71.8611	172.816	185.552	164.325	161.997	219.808
228	13	-	-	OG1RF_11912	hypothetical protein	no KO assigned	11.8262	11.8824	10.4652	35.8088	14.7986	28.5287	41.9993	35.9434
651	47	-	-	OG1RF_11913	ANH superfamily adenosine nucleotide alpha hydrolase	no KO assigned	23.0892	37.5235	21.6281	46.7071	73.9931	54.7751	47.9992	33.1785
801	64	-	cdsA	OG1RF_11914	phosphatidate cytidylyltransferase	K00981 phosphatidate cytidylyltransferase [EC:2.7.7.41]	1.1263	1.87617	1.39536	0	0	2.2823	0	0
816	47	-	uppS	OG1RF_11915	di-trans,poly-cis-decaprenylcistransferase	K00806 undecaprenyl diphosphate synthase [EC:2.5.1.31]	2.25261	3.12695	0.697681	1.5569	1.13836	5.70574	1.49997	1.38244
819	55	-	metQ	OG1RF_11916	ABC superfamily ATP binding cassette transporter, binding protein	K02073 D-methionine transport system substrate-binding protein	43.9258	36.2727	41.8609	119.882	113.836	60.4809	103.498	77.4165
687	52	-	metI	OG1RF_11917	metal ion ABC superfamily ATP binding cassette transporter, membrane protein	K02072 D-methionine transport system permease protein	76.5887	79.4246	62.7913	140.121	146.848	147.208	170.997	167.275
1089	68	-	metN	OG1RF_11918	ABC superfamily ATP binding cassette transporter, ABC protein	K02071 D-methionine transport system ATP-binding protein	113.757	121.951	90.6985	135.451	166.2	211.113	196.497	197.689
324	19	-	gcvH	OG1RF_11919	glycine cleavage system H protein	K02437 glycine cleavage system H protein	60.8204	43.7774	56.5122	127.666	137.741	127.809	109.498	139.626
360	26	-	arsC	OG1RF_11920	arsenate reductase	K00537 arsenate reductase (glutaredoxin) [EC:1.20.4.1]	7.88413	3.75235	5.58145	4.67071	28.4589	12.5526	25.4996	23.5014
1188	98	-	ftsW2	OG1RF_11921	FtsW/RodA/SpoVE family cell division protein	K05837 rod shape determining protein RodA	1.1263	0	0	1.5569	0	2.2823	2.99995	1.38244
1437	113	-	-	OG1RF_11922	M protein trans-acting positive regulator	no KO assigned	213.435	160.1	171.63	386.112	347.199	448.471	409.493	322.108
702	50	-	-	OG1RF_11923	hypothetical protein	no KO assigned	598.63	542.839	553.959	1335.82	1321.63	1336.29	1531.47	1316.08
4308	292	-	-	OG1RF_11924	cell wall surface anchor family protein	no KO assigned	295.655	296.435	346.747	627.433	640.894	693.818	731.988	659.423
1332	108	-	-	OG1RF_11925	hypothetical protein	no KO assigned	54.6257	78.1739	69.0704	124.552	107.005	127.809	140.998	134.096
552	47	-	-	OG1RF_11926	cro/CI family transcriptional regulator	no KO assigned	681.977	640.4	595.122	1449.48	1451.4	1637.55	1898.97	1889.79
708	50	+	azlC	OG1RF_11927	LIV-E family branched chain amino acid exporter AzlC	no KO assigned	41.6732	21.8887	31.3956	52.9348	58.0561	81.0216	76.4987	70.5043
327	32	+	azlD	OG1RF_11928	LIV-E family branched chain amino acid exporter AzlD	no KO assigned	6.19467	0	2.09304	3.11381	4.55342	6.84689	2.99995	6.91219
249	13	+	-	OG1RF_11929	hypothetical protein	no KO assigned	15.7683	15.6348	11.1629	14.0121	21.6288	49.0694	19.4997	40.0907
273	23	-	-	OG1RF_11930	hypothetical protein	no KO assigned	88.978	91.3071	84.4194	121.439	168.477	178.019	151.497	241.927
630	40	-	upp2	OG1RF_11931	uracil phosphoribosyltransferase	K00761 uracil phosphoribosyltransferase [EC:2.4.2.9]	578.92	496.56	520.47	1195.7	1231.7	1257.55	1303.48	1262.17
1239	86	-	glyA	OG1RF_11932	serine hydroxymethyltransferase	K00600 glycine hydroxymethyltransferase [EC:2.1.2.1]	147.546	144.465	113.722	312.938	290.281	327.51	349.494	366.346
1023	53	-	-	OG1RF_11933	Sua5/YciO/YrdC/YwlC family protein	K07566 L-threonylcarbamoyladenylate synthase [EC:2.7.7.87]	35.4786	35.6473	39.7678	90.3005	68.3013	55.9163	128.998	58.0624
834	56	-	prmC	OG1RF_11934	protein-(glutamine-N5) methyltransferase	K02493 release factor glutamine methyltransferase [EC:2.1.1.297]	8.44728	6.25391	11.8606	9.34143	25.0438	28.5287	14.9997	22.119
1074	65	-	prfA	OG1RF_11935	peptide chain release factor RF1	K02835 peptide chain release factor 1	1.1263	1.87617	2.09304	12.4552	2.27671	10.2703	4.49992	6.91219
585	37	-	tdk	OG1RF_11936	thymidine kinase	K00857 thymidine kinase [EC:2.7.1.21]	2.25261	14.384	0.697681	9.34143	20.4904	7.98804	11.9998	6.91219
135	12	+	-	OG1RF_11937	hypothetical protein	no KO assigned	0	0	0	0	0	0	0	0
1518	78	-	-	OG1RF_11938	fumarate reductase	K00244 fumarate reductase flavoprotein subunit [EC:1.3.5.4]	211.745	224.515	210.7	328.507	341.507	457.601	503.991	449.292
1416	102	+	ntpJ2	OG1RF_11939	Trk family potassium (K+) transporter, membrane protein	no KO assigned	193.724	143.215	177.909	336.291	327.846	455.318	434.993	438.233
3534	217	-	nifJ2	OG1RF_11940	pyruvate:ferredoxin oxidoreductase	K03737 pyruvate-ferredoxin/flavodoxin oxidoreductase [EC:1.2.7.1 1.2.7.-]	201.045	157.598	177.211	387.669	443.959	478.141	473.992	568.182
1419	95	-	gltA	OG1RF_11941	glutamate synthase	K00266 glutamate synthase (NADPH) small chain [EC:1.4.1.13]	50.6837	50.0313	98.373	116.768	122.942	184.866	131.998	114.742
858	48	-	-	OG1RF_11942	ferredoxin--NADP(+) reductase subunit alpha	K00528 ferredoxin/flavodoxin---NADP+ reductase [EC:1.18.1.2 1.19.1.1]	24.2155	36.2727	39.7678	70.0607	62.6096	61.622	86.9985	63.5921
465	24	-	-	OG1RF_11943	flavodoxin	no KO assigned	5.63152	6.8793	2.79072	15.569	6.83013	27.3876	4.49992	16.5893
831	42	-	-	OG1RF_11944	YqeB family selenium-dependent molybdenum hydroxylase system protein	K07402 xanthine dehydrogenase accessory factor	34.9154	36.8981	18.8374	34.2519	38.7041	68.4689	32.9994	53.9151
756	35	-	yqeC	OG1RF_11945	hypothetical protein	no KO assigned	0	1.87617	0	1.5569	0	9.12919	0	0
258	15	-	-	OG1RF_11946	hypothetical protein	no KO assigned	0	3.12695	2.09304	3.11381	1.13836	2.2823	1.49997	1.38244
588	48	-	yedF2	OG1RF_11947	selenium metabolism protein YedF	no KO assigned	6.19467	30.6442	8.37217	20.2398	18.2137	25.1053	29.9995	19.3541
1023	57	-	selD	OG1RF_11948	selenide, water dikinase	K01008 selenide, water dikinase [EC:2.7.9.3]	26.4681	30.0188	22.3258	65.39	66.0246	78.7393	62.9989	95.3882
1149	76	-	-	OG1RF_11949	putative cysteine desulfurase	no KO assigned	18.0209	19.3871	18.8374	51.3779	35.289	73.0335	49.4992	51.1502
582	46	-	ygfJ	OG1RF_11950	YgfJ family molybdenum hydroxylase accessory protein	K07141 molybdenum cofactor cytidylyltransferase [EC:2.7.7.76]	191.472	152.595	166.048	308.267	365.412	329.792	427.493	297.224
2574	155	-	-	OG1RF_11951	selenium-dependent molybdenum hydroxylase 1	no KO assigned	41.1101	61.9137	48.14	157.247	99.037	190.572	181.497	189.394
1008	61	-	-	OG1RF_11952	hypothetical protein	K07402 xanthine dehydrogenase accessory factor	28.1576	18.7617	21.6281	57.6055	51.226	63.9043	29.9995	51.1502
360	24	-	-	OG1RF_11953	molybdenum transport domain protein	K02019 molybdate transport system regulatory protein	5.63152	3.75235	13.2559	14.0121	15.937	15.9761	16.4997	19.3541
1320	86	-	-	OG1RF_11954	xanthine/uracil permease	no KO assigned	67.0151	71.9199	77.4426	155.69	165.062	165.467	169.497	243.309
381	24	-	-	OG1RF_11955	endoribonuclease inhibitor of translation	K09022 2-iminobutanoate/2-iminopropanoate deaminase [EC:3.5.99.10]	7.32097	16.2602	10.4652	37.3657	27.3205	35.3756	26.9995	49.7678
945	48	-	arcC3	OG1RF_11956	carbamate kinase	K00926 carbamate kinase [EC:2.7.2.2]	3.94206	10.6316	16.7443	17.126	38.7041	43.3636	31.4995	33.1785
1242	83	-	ygeW	OG1RF_11957	carbamoyltransferase YgeW	no KO assigned	120.514	128.205	91.3962	66.9469	86.515	216.818	134.998	87.0936
1326	73	-	ygeY	OG1RF_11958	M20/DapE family protein YgeY	no KO assigned	36.6049	36.2727	44.6516	70.0607	55.7794	184.866	151.497	74.6516
1194	71	-	dpaL	OG1RF_11959	diaminopropionate ammonia-lyase	K01751 diaminopropionate ammonia-lyase [EC:4.3.1.15]	144.73	128.831	125.583	247.548	234.501	429.072	308.995	352.522
1374	88	-	hydA	OG1RF_11960	dihydropyrimidinase	K01464 dihydropyrimidinase [EC:3.5.2.2]	38.2943	34.3965	53.0237	154.134	129.773	75.3158	131.998	143.774
3006	212	-	ygfK	OG1RF_11961	selenate reductase subunit YgfK	K12527 putative selenate reductase [EC:1.97.1.9]	144.167	140.713	164.653	302.04	286.866	393.696	302.995	351.139
1371	90	-	mtaD2	OG1RF_11962	S-adenosylhomocysteine deaminase	no KO assigned	121.641	105.066	90.6985	210.182	223.118	247.629	248.996	193.541
639	52	+	-	OG1RF_11963	putative transcriptional regulator	no KO assigned	53.4994	43.152	54.4191	104.313	111.559	131.232	154.497	125.802
1353	102	+	murE2	OG1RF_11964	UDP-N-acetylmuramoylalanyl-D-glutamate--2,6-diaminopimelate ligase	K23393 lipid II isoglutaminyl synthase (glutamine-hydrolysing) [EC:6.3.5.13]	34.3523	20.6379	18.8374	42.0364	48.9493	50.2105	37.4994	37.3258
693	52	+	-	OG1RF_11965	glutamine amidotransferase domain protein	K07009 lipid II isoglutaminyl synthase (glutamine-hydrolysing) [EC:6.3.5.13]	7.32097	0.625391	1.39536	10.8983	13.6603	7.98804	11.9998	20.7366
981	52	+	rihB	OG1RF_11966	purine nucleosidase	K01239 purine nucleosidase [EC:3.2.2.1]	24.2155	33.1457	28.6049	43.5933	44.3959	58.1986	52.4991	74.6516
546	47	+	-	OG1RF_11967	integral membrane protein	K16923 energy-coupling factor transport system substrate-specific component	54.6257	36.8981	46.7446	77.8452	66.0246	109.55	83.9986	103.683
972	57	-	pmi	OG1RF_11968	mannose-6-phosphate isomerase	K01809 mannose-6-phosphate isomerase [EC:5.3.1.8]	10.6999	3.75235	2.09304	14.0121	29.5972	5.70574	8.99985	8.29463
1044	74	-	ampC	OG1RF_11969	beta-lactamase	no KO assigned	155.993	151.97	168.141	373.657	407.531	401.684	526.491	612.42
870	48	-	-	OG1RF_11970	glyoxalase	K07104 catechol 2,3-dioxygenase [EC:1.13.11.2]	25975.4	25582.2	25788.4	43834.7	44068	45267.1	46592.2	46550.8
1869	121	-	-	OG1RF_11971	multidrug resistance ABC superfamily ATP binding cassette transporter, membrane protein	K06147 ATP-binding cassette, subfamily B, bacterial	233.145	217.636	193.258	457.73	497.461	376.579	481.492	470.029
1728	122	-	-	OG1RF_11972	multidrug resistance ABC superfamily ATP binding cassette transporter, ABC/membrane protein	K06147 ATP-binding cassette, subfamily B, bacterial	156.556	141.338	163.955	289.584	317.601	324.086	449.992	326.255
678	41	-	-	OG1RF_11973	TetR family transcriptional regulator	no KO assigned	253.418	188.243	149.304	370.543	356.305	425.648	442.492	371.876
570	40	-	gmk	OG1RF_11974	guanylate kinase	K00942 guanylate kinase [EC:2.7.4.8]	17.4577	23.7649	25.8142	35.8088	45.5342	59.3397	40.4993	35.9434
1446	108	-	bglH	OG1RF_11975	beta-glucosidase	K01223 6-phospho-beta-glucosidase [EC:3.2.1.86]	131.778	94.434	120.699	235.093	259.545	247.629	200.997	228.102
1917	147	-	bglF	OG1RF_11976	PTS system transporter subunit I	K02755 PTS system, beta-glucoside-specific IIA component [EC:2.7.1.-] K02756 PTS system, beta-glucos	90.6674	108.818	99.7684	169.703	163.923	203.124	215.996	171.422
843	52	-	licT2	OG1RF_11977	transcription antiterminator LicT	K03488 beta-glucoside operon transcriptional antiterminator	37.7312	23.1395	24.4188	68.5038	76.2698	54.7751	47.9992	41.4731
270	25	+	-	OG1RF_11978	hypothetical protein	no KO assigned	407.159	447.78	417.213	846.956	810.509	949.436	934.484	1067.24
627	39	+	-	OG1RF_11979	FMN-dependent NADH-azoreductase	K01118 FMN-dependent NADH-azoreductase [EC:1.7.1.17]	30.9734	25.0156	12.5583	46.7071	50.0877	34.2345	52.4991	64.9746
1185	94	-	-	OG1RF_11980	permease protein	no KO assigned	40.5469	50.0313	31.3956	77.8452	73.9931	34.2345	86.9985	55.2975
381	22	-	-	OG1RF_11981	PTS family glucitol/sorbitol porter component IIA	K02781 PTS system, glucitol/sorbitol-specific IIA component [EC:2.7.1.198]	0.563152	0	4.88377	6.22762	1.13836	0	11.9998	15.2068
177	15	-	-	OG1RF_11982	hypothetical protein	no KO assigned	180.772	208.255	202.327	418.807	408.67	535.199	419.993	504.59
1302	79	-	murA2	OG1RF_11983	UDP-N-acetylglucosamine 1-carboxyvinyltransferase	K00790 UDP-N-acetylglucosamine 1-carboxyvinyltransferase [EC:2.5.1.7]	1.1263	1.87617	4.88377	4.67071	5.69178	11.4115	10.4998	6.91219
237	18	-	-	OG1RF_11984	hypothetical protein	no KO assigned	6.75782	5.00313	11.8606	9.34143	5.69178	19.3995	0	2.76488
420	22	-	atpC2	OG1RF_11985	ATP synthase F1 sector epsilon subunit	K02114 F-type H+-transporting ATPase subunit epsilon	1.1263	0	0	0	0	1.14115	0	1.38244
1407	92	-	atpD2	OG1RF_11986	ATP synthase F1 sector beta subunit	K02112 F-type H+/Na+-transporting ATPase subunit beta [EC:7.1.2.2 7.2.2.1]	15.2051	26.2664	29.3026	9.34143	6.83013	6.84689	31.4995	12.4419
909	58	-	atpG	OG1RF_11987	ATP synthase F1 sector gamma subunit	K02115 F-type H+-transporting ATPase subunit gamma	9.01043	5.62852	9.76753	4.67071	7.96849	12.5526	5.9999	6.91219
1557	103	-	atpA2	OG1RF_11988	ATP synthase F1 subcomplex subunit alpha	K02111 F-type H+/Na+-transporting ATPase subunit alpha [EC:7.1.2.2 7.2.2.1]	19.1472	17.5109	19.5351	6.22762	4.55342	5.70574	7.49987	16.5893
543	37	-	atpH	OG1RF_11989	ATP synthase F1 sector delta subunit	K02113 F-type H+-transporting ATPase subunit delta	59.6941	68.793	56.5122	65.39	43.2575	34.2345	52.4991	51.1502
531	30	-	atpF3	OG1RF_11990	ATP synthase F0 subunit B	K02109 F-type H+-transporting ATPase subunit b	0	0.625391	0.697681	0	1.13836	3.42345	0	0
222	14	-	atpE2	OG1RF_11991	ATP synthase F0 subunit C	K02110 F-type H+-transporting ATPase subunit c	0.563152	0.625391	0	0	0	2.2823	0	0
720	52	-	atpB2	OG1RF_11992	ATP synthase F0 subunit A	K02108 F-type H+-transporting ATPase subunit a	50.6837	43.7774	46.0469	14.0121	34.1507	25.1053	23.9996	48.3853
465	40	-	smpB	OG1RF_11993	SsrA-binding protein	K03664 SsrA-binding protein	0	0.625391	1.39536	1.5569	0	2.2823	7.49987	1.38244
2370	126	-	rnr	OG1RF_11994	ribonuclease R	K12573 ribonuclease R [EC:3.1.13.1]	33.226	23.7649	36.9771	71.6176	70.5781	66.1866	62.9989	82.9463
663	35	-	est	OG1RF_11995	lipase/esterase	K03928 carboxylesterase [EC:3.1.1.1]	8.44728	3.12695	10.4652	14.0121	12.5219	19.3995	31.4995	9.67706
237	15	-	secG	OG1RF_11996	preprotein translocase subunit SecG	K03075 preprotein translocase subunit SecG	0	1.25078	0	3.11381	3.41507	4.56459	1.49997	5.52975
276	18	-	-	OG1RF_11997	GNAT family acetyltransferase	K06975 uncharacterized protein	43.3627	40.6504	28.6049	60.7193	102.452	69.6101	92.9984	111.977
285	20	-	-	OG1RF_11998	hypothetical protein	no KO assigned	11.263	5.00313	7.67449	26.4674	26.1822	17.1172	23.9996	9.67706
1830	117	-	-	OG1RF_11999	P-ATPase superfamily P-type ATPase cadmium transporter	no KO assigned	83.9096	80.05	84.4194	185.272	161.647	120.962	134.998	154.833
[truncated: 580 more rows]
