# Supplementary material for: Carbohydrate Metabolism Affects Macrophage-Mediated Killing of Enterococcus faecalis
Source: mSystems. 2021 Sep 7;6(5):e00434-21. doi: 10.1128/mSystems.00434-21 (PMC8547443; doi:10.1128/mSystems.00434-21)
Supplement: TABLE S2 [file msystems.00434-21-st002.xls]

## Sheet: Table S2
gene_id	Exonic.gene.sizes	WT-1	WT-2	PTS1-1	PTS1-2	Chr	Start	End	Strand	GeneSymbol	Description	KO
ENSMUSG00000000001	3262	5135	4872	4555	4374	3	108107280	108146146	-	Gnai3	guanine nucleotide binding protein (G protein)%2C alpha inhibiting 3 [Source:MGI Symbol%3BAcc:MGI:95773]	K04630
ENSMUSG00000000003	902	0	0	0	0	X	77837901	77853623	-	Pbsn	probasin [Source:MGI Symbol%3BAcc:MGI:1860484]	-
ENSMUSG00000000028	3506	987	680	888	721	16	18780447	18811987	-	Cdc45	cell division cycle 45 [Source:MGI Symbol%3BAcc:MGI:1338073]	K06628
ENSMUSG00000000031	2460	0	0	0	0	7	142575529	142578143	-	H19	H19%2C imprinted maternally expressed transcript [Source:MGI Symbol%3BAcc:MGI:95891]	-
ENSMUSG00000000037	6397	0	0	0	0	X	161082525	161258213	+	Scml2	Scm polycomb group protein like 2 [Source:MGI Symbol%3BAcc:MGI:1340042]	K11465
ENSMUSG00000000049	1594	0	0	0	0	11	108343354	108414396	+	Apoh	apolipoprotein H [Source:MGI Symbol%3BAcc:MGI:88058]	K17305
ENSMUSG00000000056	4806	510	435	610	565	11	121237253	121255856	+	Narf	nuclear prelamin A recognition factor [Source:MGI Symbol%3BAcc:MGI:1914858]	-
ENSMUSG00000000058	3335	74	48	67	46	6	17281185	17289115	+	Cav2	caveolin 2 [Source:MGI Symbol%3BAcc:MGI:107571]	K12958
ENSMUSG00000000078	4391	1276	1404	1016	1120	13	5861482	5870394	+	Klf6	Kruppel-like factor 6 [Source:MGI Symbol%3BAcc:MGI:1346318]	K09207
ENSMUSG00000000085	7731	854	748	681	665	4	120405281	120530186	+	Scmh1	sex comb on midleg homolog 1 [Source:MGI Symbol%3BAcc:MGI:1352762]	K11461
ENSMUSG00000000088	2101	6171	4802	5142	4823	9	57521274	57532426	+	Cox5a	cytochrome c oxidase subunit 5A [Source:MGI Symbol%3BAcc:MGI:88474]	K02264
ENSMUSG00000000093	3626	17	11	18	17	11	85832551	85841948	+	Tbx2	T-box 2 [Source:MGI Symbol%3BAcc:MGI:98494]	K10176
ENSMUSG00000000094	3401	3	0	0	0	11	85886422	85916097	+	Tbx4	T-box 4 [Source:MGI Symbol%3BAcc:MGI:102556]	K10178
ENSMUSG00000000103	3107	0	0	0	0	Y	2106015	2170409	-	Zfy2	zinc finger protein 2%2C Y-linked [Source:MGI Symbol%3BAcc:MGI:99213]	-
ENSMUSG00000000120	3446	0	0	0	0	11	95568818	95587735	-	Ngfr	nerve growth factor receptor (TNFR superfamily%2C member 16) [Source:MGI Symbol%3BAcc:MGI:97323]	K02583
ENSMUSG00000000125	3076	0	0	0	0	11	103774150	103817957	+	Wnt3	wingless-type MMTV integration site family%2C member 3 [Source:MGI Symbol%3BAcc:MGI:98955]	K00312
ENSMUSG00000000126	3329	0	0	0	0	11	59306928	59333552	+	Wnt9a	wingless-type MMTV integration site family%2C member 9A [Source:MGI Symbol%3BAcc:MGI:2446084]	K01064
ENSMUSG00000000127	4680	621	551	557	523	17	63863062	64139496	+	Fer	fer (fms/fps related) protein kinase [Source:MGI Symbol%3BAcc:MGI:105917]	K08889
ENSMUSG00000000131	16920	2726	2534	2488	2612	7	126101715	126200501	-	Xpo6	exportin 6 [Source:MGI Symbol%3BAcc:MGI:2429950]	-
ENSMUSG00000000134	9261	2203	1899	2120	1953	X	7762560	7775202	+	Tfe3	transcription factor E3 [Source:MGI Symbol%3BAcc:MGI:98511]	K09105
ENSMUSG00000000142	5506	1	0	0	0	11	108920349	108950783	+	Axin2	axin 2 [Source:MGI Symbol%3BAcc:MGI:1270862]	K04385
ENSMUSG00000000148	6179	449	434	449	401	5	140705011	140719379	+	Brat1	BRCA1-associated ATM activator 1 [Source:MGI Symbol%3BAcc:MGI:1891679]	-
ENSMUSG00000000149	3416	1771	1486	1541	1528	5	140758408	140830431	-	Gna12	guanine nucleotide binding protein%2C alpha 12 [Source:MGI Symbol%3BAcc:MGI:95767]	K04346
ENSMUSG00000000154	1699	7	4	9	5	7	143473736	143499334	+	Slc22a18	solute carrier family 22 (organic cation transporter)%2C member 18 [Source:MGI Symbol%3BAcc:MGI:1336884]	K08214
ENSMUSG00000000157	4324	0	0	0	0	16	96422288	96443619	-	Itgb2l	integrin beta 2-like [Source:MGI Symbol%3BAcc:MGI:1277979]	K06464
ENSMUSG00000000159	2523	0	0	0	0	16	96361668	96422121	+	Igsf5	immunoglobulin superfamily%2C member 5 [Source:MGI Symbol%3BAcc:MGI:1919308]	K06786
ENSMUSG00000000167	2813	55	46	52	66	9	50617321	50625000	+	Pih1d2	PIH1 domain containing 2 [Source:MGI Symbol%3BAcc:MGI:1919864]	-
ENSMUSG00000000168	4886	4376	3852	3640	3554	9	50634633	50659780	-	Dlat	dihydrolipoamide S-acetyltransferase (E2 component of pyruvate dehydrogenase complex) [Source:MGI Symbol%3BAcc:MGI:2385311]	K00627
ENSMUSG00000000171	1231	5414	4272	4899	4467	9	50596357	50603812	-	Sdhd	succinate dehydrogenase complex%2C subunit D%2C integral membrane protein [Source:MGI Symbol%3BAcc:MGI:1914175]	K00237
ENSMUSG00000000182	1814	0	0	0	0	6	127072902	127081408	+	Fgf23	fibroblast growth factor 23 [Source:MGI Symbol%3BAcc:MGI:1891427]	K04358
ENSMUSG00000000183	4657	1	0	4	1	6	127015586	127028187	+	Fgf6	fibroblast growth factor 6 [Source:MGI Symbol%3BAcc:MGI:95520]	K04358
ENSMUSG00000000184	9409	472	405	478	527	6	127125162	127152193	-	Ccnd2	cyclin D2 [Source:MGI Symbol%3BAcc:MGI:88314]	K10151
ENSMUSG00000000194	12766	2430	2025	1920	2032	2	31152316	31218775	+	Gpr107	G protein-coupled receptor 107 [Source:MGI Symbol%3BAcc:MGI:2139054]	K05705
ENSMUSG00000000197	14715	0	0	0	0	14	123276634	123627144	-	Nalcn	sodium leak channel%2C non-selective [Source:MGI Symbol%3BAcc:MGI:2444306]	-
ENSMUSG00000000202	3187	25	7	6	7	11	114791217	114795945	-	Btbd17	BTB (POZ) domain containing 17 [Source:MGI Symbol%3BAcc:MGI:1919264]	-
ENSMUSG00000000204	3964	13580	12202	9616	11751	11	83175186	83190216	+	Slfn4	schlafen 4 [Source:MGI Symbol%3BAcc:MGI:1329010]	-
ENSMUSG00000000214	2364	0	0	0	0	7	142892752	142931128	-	Th	tyrosine hydroxylase [Source:MGI Symbol%3BAcc:MGI:98735]	K00501
ENSMUSG00000000215	1312	0	0	0	0	7	142678656	142743381	-	Ins2	insulin II [Source:MGI Symbol%3BAcc:MGI:96573]	K04526
ENSMUSG00000000216	2991	0	0	0	0	7	121734479	121768475	+	Scnn1g	sodium channel%2C nonvoltage-gated 1 gamma [Source:MGI Symbol%3BAcc:MGI:104695]	K04827
ENSMUSG00000000223	8553	5	2	14	7	X	134404551	134456573	+	Drp2	dystrophin related protein 2 [Source:MGI Symbol%3BAcc:MGI:107432]	-
ENSMUSG00000000244	6234	7	7	3	5	7	143005046	143019644	+	Tspan32	tetraspanin 32 [Source:MGI Symbol%3BAcc:MGI:1350360]	K17359
ENSMUSG00000000247	4393	0	0	1	0	2	38339281	38369733	+	Lhx2	LIM homeobox protein 2 [Source:MGI Symbol%3BAcc:MGI:96785]	K09373
ENSMUSG00000000248	2847	0	0	0	0	6	128934381	128984707	+	Clec2g	C-type lectin domain family 2%2C member g [Source:MGI Symbol%3BAcc:MGI:1918059]	K10072
ENSMUSG00000000253	2323	440	371	276	351	13	45507444	45553800	+	Gmpr	guanosine monophosphate reductase [Source:MGI Symbol%3BAcc:MGI:1913605]	K00364
ENSMUSG00000000263	2414	0	0	0	0	11	55514238	55608198	-	Glra1	glycine receptor%2C alpha 1 subunit [Source:MGI Symbol%3BAcc:MGI:95747]	K05193
ENSMUSG00000000266	8114	0	0	4	0	X	140664599	140767715	+	Mid2	midline 2 [Source:MGI Symbol%3BAcc:MGI:1344333]	K10647
ENSMUSG00000000275	5754	11179	10541	8182	9522	11	88999376	89020293	+	Trim25	tripartite motif-containing 25 [Source:MGI Symbol%3BAcc:MGI:102749]	K10652
ENSMUSG00000000276	8387	387	360	276	311	11	89035179	89066850	-	Dgke	diacylglycerol kinase%2C epsilon [Source:MGI Symbol%3BAcc:MGI:1889276]	K00901
ENSMUSG00000000278	2097	8498	7518	7529	7347	11	88924020	88955465	-	Scpep1	serine carboxypeptidase 1 [Source:MGI Symbol%3BAcc:MGI:1921867]	K09646
ENSMUSG00000000282	4627	463	423	587	460	11	74830920	74845725	+	Mnt	max binding protein [Source:MGI Symbol%3BAcc:MGI:109150]	K09115
ENSMUSG00000000290	3052	5310	4532	4051	4299	10	77530252	77565708	+	Itgb2	integrin beta 2 [Source:MGI Symbol%3BAcc:MGI:96611]	K06464
ENSMUSG00000000295	3508	381	401	364	344	10	31313383	31328204	+	Hddc2	HD domain containing 2 [Source:MGI Symbol%3BAcc:MGI:1916942]	K07023
ENSMUSG00000000296	1323	0	0	2	0	10	31332376	31445958	-	Tpd52l1	tumor protein D52-like 1 [Source:MGI Symbol%3BAcc:MGI:1298386]	-
ENSMUSG00000000301	2104	110	74	99	78	11	59970614	60046489	-	Pemt	phosphatidylethanolamine N-methyltransferase [Source:MGI Symbol%3BAcc:MGI:104535]	K00551
ENSMUSG00000000303	4574	0	0	0	0	8	106603351	106670246	+	Cdh1	cadherin 1 [Source:MGI Symbol%3BAcc:MGI:88354]	K05689
ENSMUSG00000000305	7257	0	0	0	0	2	179442431	179899373	+	Cdh4	cadherin 4 [Source:MGI Symbol%3BAcc:MGI:99218]	K06797
ENSMUSG00000000308	2496	0	0	0	0	2	121357714	121363737	+	Ckmt1	creatine kinase%2C mitochondrial 1%2C ubiquitous [Source:MGI Symbol%3BAcc:MGI:99441]	K00933
ENSMUSG00000000317	3719	54	38	26	30	11	70224128	70229798	-	Bcl6b	B cell CLL/lymphoma 6%2C member B [Source:MGI Symbol%3BAcc:MGI:1278332]	-
ENSMUSG00000000318	2899	262	187	309	276	11	70156197	70170834	+	Clec10a	C-type lectin domain family 10%2C member A [Source:MGI Symbol%3BAcc:MGI:96975]	K06721
ENSMUSG00000000320	4085	2	1	3	4	11	70241457	70255353	-	Alox12	arachidonate 12-lipoxygenase [Source:MGI Symbol%3BAcc:MGI:87998]	K00458
ENSMUSG00000000325	6715	12	8	19	4	16	18348182	18407076	+	Arvcf	armadillo repeat gene deleted in velocardiofacial syndrome [Source:MGI Symbol%3BAcc:MGI:109620]	-
ENSMUSG00000000326	2532	1954	1524	1812	1591	16	18406886	18426852	-	Comt	catechol-O-methyltransferase [Source:MGI Symbol%3BAcc:MGI:88470]	K00545
ENSMUSG00000000339	1880	1743	1458	1356	1395	3	116488963	116508208	-	Rtca	RNA 3'-terminal phosphate cyclase [Source:MGI Symbol%3BAcc:MGI:1913618]	K01974
ENSMUSG00000000340	3348	2171	1990	1685	1675	3	116513070	116549981	+	Dbt	dihydrolipoamide branched chain transacylase E2 [Source:MGI Symbol%3BAcc:MGI:105386]	K09699
ENSMUSG00000000346	2900	4505	3675	3791	3559	15	100615349	100620761	+	Dazap2	DAZ associated protein 2 [Source:MGI Symbol%3BAcc:MGI:1344344]	-
ENSMUSG00000000355	1571	793	657	809	648	X	38600578	38613426	+	Mcts1	malignant T cell amplified sequence 1 [Source:MGI Symbol%3BAcc:MGI:1916245]	K07575
ENSMUSG00000000359	2156	0	3	10	4	2	152626951	152635198	+	Rem1	rad and gem related GTP binding protein 1 [Source:MGI Symbol%3BAcc:MGI:1097696]	K07847
ENSMUSG00000000365	6241	0	0	0	0	14	56402581	56525032	+	Rnf17	ring finger protein 17 [Source:MGI Symbol%3BAcc:MGI:1353419]	K18405
ENSMUSG00000000374	8128	1515	1359	1544	1484	10	78186725	78244641	-	Trappc10	trafficking protein particle complex 10 [Source:MGI Symbol%3BAcc:MGI:1336209]	-
ENSMUSG00000000378	3666	1055	820	938	832	11	6546887	6596744	+	Ccm2	cerebral cavernous malformation 2 [Source:MGI Symbol%3BAcc:MGI:2384924]	-
ENSMUSG00000000381	1008	0	0	0	0	11	6635482	6638637	-	Wap	whey acidic protein [Source:MGI Symbol%3BAcc:MGI:98943]	K17106
ENSMUSG00000000384	3696	2156	2004	2354	2097	11	6615598	6626067	-	Tbrg4	transforming growth factor beta regulated gene 4 [Source:MGI Symbol%3BAcc:MGI:1100868]	K09228
ENSMUSG00000000385	7302	0	1	3	1	16	97564682	97611195	-	Tmprss2	transmembrane protease%2C serine 2 [Source:MGI Symbol%3BAcc:MGI:1354381]	K09633
ENSMUSG00000000386	3785	882	699	680	851	16	97447035	97462907	-	Mx1	MX dynamin-like GTPase 1 [Source:MGI Symbol%3BAcc:MGI:97243]	K14754
ENSMUSG00000000392	5662	7	4	3	9	2	62500943	62574075	-	Fap	fibroblast activation protein [Source:MGI Symbol%3BAcc:MGI:109608]	K08674
ENSMUSG00000000394	1494	0	0	3	0	2	62474530	62483650	-	Gcg	glucagon [Source:MGI Symbol%3BAcc:MGI:95674]	K05259
ENSMUSG00000000399	2101	3024	2422	2686	2421	6	126821721	126849136	-	Ndufa9	NADH:ubiquinone oxidoreductase subunit A9 [Source:MGI Symbol%3BAcc:MGI:1913358]	K03953
ENSMUSG00000000402	2704	0	0	0	0	X	166523007	166585720	-	Egfl6	EGF-like-domain%2C multiple 6 [Source:MGI Symbol%3BAcc:MGI:1858599]	-
ENSMUSG00000000409	2929	471	311	402	415	4	129548344	129573641	-	Lck	lymphocyte protein tyrosine kinase [Source:MGI Symbol%3BAcc:MGI:96756]	K05856
ENSMUSG00000000411	1280	2	2	3	2	4	129489014	129491022	-	Tssk3	testis-specific serine kinase 3 [Source:MGI Symbol%3BAcc:MGI:1929914]	K08811
ENSMUSG00000000416	8829	0	0	0	0	6	18366478	18514843	-	Cttnbp2	cortactin binding protein 2 [Source:MGI Symbol%3BAcc:MGI:1353467]	-
ENSMUSG00000000420	5519	1152	1242	923	917	18	24205344	24286818	+	Galnt1	polypeptide N-acetylgalactosaminyltransferase 1 [Source:MGI Symbol%3BAcc:MGI:894693]	K00710
ENSMUSG00000000435	2083	0	0	0	0	10	107482908	107486134	-	Myf5	myogenic factor 5 [Source:MGI Symbol%3BAcc:MGI:97252]	K18484
ENSMUSG00000000439	7005	736	622	591	551	6	115601902	115622624	+	Mkrn2	makorin%2C ring finger protein%2C 2 [Source:MGI Symbol%3BAcc:MGI:1914277]	K15687
ENSMUSG00000000440	2953	0	0	0	0	6	115360951	115490399	+	Pparg	peroxisome proliferator activated receptor gamma [Source:MGI Symbol%3BAcc:MGI:97747]	K08530
ENSMUSG00000000441	6845	1142	867	1004	980	6	115618067	115676635	-	Raf1	v-raf-leukemia viral oncogene 1 [Source:MGI Symbol%3BAcc:MGI:97847]	K04366
ENSMUSG00000000486	2763	5	12	5	7	7	127214447	127233130	-	2021-09-01	septin 1 [Source:MGI Symbol%3BAcc:MGI:1858916]	K13737
ENSMUSG00000000489	4161	1764	2152	965	1318	15	79995874	80014977	-	Pdgfb	platelet derived growth factor%2C B polypeptide [Source:MGI Symbol%3BAcc:MGI:97528]	K17386
ENSMUSG00000000530	4265	449	448	365	384	15	101128522	101145336	+	Acvrl1	activin A receptor%2C type II-like 1 [Source:MGI Symbol%3BAcc:MGI:1338946]	K13594
ENSMUSG00000000531	2033	20	9	14	14	15	101224188	101232756	+	Grasp	GRP1 (general receptor for phosphoinositides 1)-associated scaffold protein [Source:MGI Symbol%3BAcc:MGI:1860303]	-
ENSMUSG00000000532	4418	635	548	505	542	15	101174067	101213684	+	Acvr1b	activin A receptor%2C type 1B [Source:MGI Symbol%3BAcc:MGI:1338944]	-
ENSMUSG00000000538	8764	1194	1098	1050	1072	11	60226714	60352905	-	Tom1l2	target of myb1-like 2 (chicken) [Source:MGI Symbol%3BAcc:MGI:2443306]	-
ENSMUSG00000000544	2742	0	0	0	0	1	166130238	166166510	+	Gpa33	glycoprotein A33 (transmembrane) [Source:MGI Symbol%3BAcc:MGI:1891703]	K06790
ENSMUSG00000000552	2515	1080	979	1075	1060	15	103313895	103340093	-	Zfp385a	zinc finger protein 385A [Source:MGI Symbol%3BAcc:MGI:1352495]	-
ENSMUSG00000000555	4933	5878	5771	3806	4857	15	103344286	103366763	-	Itga5	integrin alpha 5 (fibronectin receptor alpha) [Source:MGI Symbol%3BAcc:MGI:96604]	K06484
ENSMUSG00000000560	7640	0	0	0	0	5	70957597	71095849	-	Gabra2	gamma-aminobutyric acid (GABA) A receptor%2C subunit alpha 2 [Source:MGI Symbol%3BAcc:MGI:95614]	K05175
ENSMUSG00000000561	4841	1103	890	1158	1088	3	105959369	105970037	+	Wdr77	WD repeat domain 77 [Source:MGI Symbol%3BAcc:MGI:1917715]	K13221
ENSMUSG00000000562	3729	15	5	10	7	3	105870858	105908926	+	Adora3	adenosine A3 receptor [Source:MGI Symbol%3BAcc:MGI:104847]	K04268
ENSMUSG00000000563	4105	7253	6306	6309	5724	3	105942698	105960099	-	Atp5f1	ATP synthase%2C H+ transporting%2C mitochondrial F0 complex%2C subunit B1 [Source:MGI Symbol%3BAcc:MGI:1100495]	K02127
ENSMUSG00000000567	4135	0	0	0	0	11	112782224	112787760	+	Sox9	SRY (sex determining region Y)-box 9 [Source:MGI Symbol%3BAcc:MGI:98371]	K18435
ENSMUSG00000000568	7354	2131	1958	2226	1888	5	99955935	99978938	-	Hnrnpd	heterogeneous nuclear ribonucleoprotein D [Source:MGI Symbol%3BAcc:MGI:101947]	K13044
ENSMUSG00000000579	3777	460	374	364	384	17	6601671	6609774	+	Dynlt1c	dynein light chain Tctex-type 1C [Source:MGI Symbol%3BAcc:MGI:3807476]	K10420
ENSMUSG00000000581	3995	759	708	578	544	11	17257579	17269176	+	C1d	C1D nuclear receptor co-repressor [Source:MGI Symbol%3BAcc:MGI:1927354]	K12592
ENSMUSG00000000594	4127	556	517	563	541	11	55098115	55113029	+	Gm2a	GM2 ganglioside activator protein [Source:MGI Symbol%3BAcc:MGI:95762]	K12383
ENSMUSG00000000600	21853	950	825	1009	1022	5	3803184	3845564	+	Krit1	KRIT1%2C ankyrin repeat containing [Source:MGI Symbol%3BAcc:MGI:1930618]	K17705
ENSMUSG00000000605	8575	607	592	781	591	7	7282309	7300851	-	Clcn4	chloride channel%2C voltage-sensitive 4 [Source:MGI Symbol%3BAcc:MGI:104571]	K05012
ENSMUSG00000000606	4597	0	0	0	0	14	51410820	51420721	+	Vmn2r88	vomeronasal 2%2C receptor 88 [Source:MGI Symbol%3BAcc:MGI:1316662]	K04613
ENSMUSG00000000617	5421	0	0	0	0	11	50850685	50866208	+	Grm6	glutamate receptor%2C metabotropic 6 [Source:MGI Symbol%3BAcc:MGI:1351343]	K04608
ENSMUSG00000000627	5290	0	0	0	0	6	82911885	82939769	-	Sema4f	sema domain%2C immunoglobulin domain (Ig)%2C TM domain%2C and short cytoplasmic domain [Source:MGI Symbol%3BAcc:MGI:1340055]	K06521
ENSMUSG00000000628	5969	2360	2201	1739	1877	6	82725025	82774454	-	Hk2	hexokinase 2 [Source:MGI Symbol%3BAcc:MGI:1315197]	K00844
ENSMUSG00000000631	16037	1825	1774	1716	1726	11	77763246	77865980	+	Myo18a	myosin XVIIIA [Source:MGI Symbol%3BAcc:MGI:2667185]	K10362
ENSMUSG00000000632	5779	0	0	4	0	11	77930800	77979048	+	Sez6	seizure related gene 6 [Source:MGI Symbol%3BAcc:MGI:104745]	-
ENSMUSG00000000673	4681	2	2	10	8	17	83831156	83847963	-	Haao	3-hydroxyanthranilate 3%2C4-dioxygenase [Source:MGI Symbol%3BAcc:MGI:1349444]	K00452
ENSMUSG00000000682	1187	3400	2703	2472	2633	4	134082448	134095082	-	Cd52	CD52 antigen [Source:MGI Symbol%3BAcc:MGI:1346088]	K06488
ENSMUSG00000000686	3035	21	17	19	20	11	77515121	77538607	+	Abhd15	abhydrolase domain containing 15 [Source:MGI Symbol%3BAcc:MGI:1914727]	K13707;K04429
ENSMUSG00000000690	1964	230	268	337	334	11	96292476	96301569	+	Hoxb6	homeobox B6 [Source:MGI Symbol%3BAcc:MGI:96187]	K09306
ENSMUSG00000000693	4603	247	251	213	256	6	83034173	83052562	+	Loxl3	lysyl oxidase-like 3 [Source:MGI Symbol%3BAcc:MGI:1337004]	K00280
ENSMUSG00000000701	1055	0	0	0	0	12	105176344	105181145	+	Tcl1b5	T cell leukemia/lymphoma 1B%2C 5 [Source:MGI Symbol%3BAcc:MGI:1351635]	K16836
ENSMUSG00000000706	4119	0	0	0	0	13	23456992	23465901	-	Btn1a1	butyrophilin%2C subfamily 1%2C member A1 [Source:MGI Symbol%3BAcc:MGI:103118]	K06712
ENSMUSG00000000708	4867	534	527	458	480	17	53566861	53672720	+	Kat2b	K(lysine) acetyltransferase 2B [Source:MGI Symbol%3BAcc:MGI:1343094]	K06062
ENSMUSG00000000711	4201	2306	1974	1969	1994	10	128677175	128696264	-	Rab5b	RAB5B%2C member RAS oncogene family [Source:MGI Symbol%3BAcc:MGI:105938]	K07888
ENSMUSG00000000724	1594	0	0	0	2	11	77718615	77725283	-	Cryba1	crystallin%2C beta A1 [Source:MGI Symbol%3BAcc:MGI:88518]	-
ENSMUSG00000000730	2988	196	203	198	198	10	78041947	78063622	+	Dnmt3l	DNA (cytosine-5-)-methyltransferase 3-like [Source:MGI Symbol%3BAcc:MGI:1859287]	K17400;K10603
ENSMUSG00000000731	3825	0	0	1	0	10	78030022	78043610	-	Aire	autoimmune regulator (autoimmune polyendocrinopathy candidiasis ectodermal dystrophy) [Source:MGI Symbol%3BAcc:MGI:1338803]	K10603
ENSMUSG00000000732	4620	1341	1119	1184	1303	10	78069302	78083913	+	Icosl	icos ligand [Source:MGI Symbol%3BAcc:MGI:1354701]	K06710
ENSMUSG00000000738	4518	2526	2257	2318	2216	8	123062942	123097760	+	Spg7	SPG7%2C paraplegin matrix AAA peptidase subunit [Source:MGI Symbol%3BAcc:MGI:2385906]	K09552
ENSMUSG00000000739	4419	0	0	0	0	8	123140192	123158315	-	Sult5a1	sulfotransferase family 5A%2C member 1 [Source:MGI Symbol%3BAcc:MGI:1931463]	K01015
ENSMUSG00000000740	2595	1435	1181	1466	1285	8	123102350	123105244	+	Rpl13	ribosomal protein L13 [Source:MGI Symbol%3BAcc:MGI:105922]	K02873
ENSMUSG00000000743	3272	3125	2611	2806	2774	8	123204264	123212763	-	Chmp1a	charged multivesicular body protein 1A [Source:MGI Symbol%3BAcc:MGI:1920159]	K12197
ENSMUSG00000000751	5578	1029	962	1041	960	11	75298166	75348324	-	Rpa1	replication protein A1 [Source:MGI Symbol%3BAcc:MGI:1915525]	K07466
ENSMUSG00000000753	2359	62	54	45	58	11	75409769	75422701	-	Serpinf1	serine (or cysteine) peptidase inhibitor%2C clade F%2C member 1 [Source:MGI Symbol%3BAcc:MGI:108080]	K19614
ENSMUSG00000000759	8568	1296	1035	1315	1192	8	12614277	12672248	-	Tubgcp3	tubulin%2C gamma complex associated protein 3 [Source:MGI Symbol%3BAcc:MGI:2183752]	K16570
ENSMUSG00000000766	8037	0	0	0	0	10	6758506	7038198	+	Oprm1	opioid receptor%2C mu 1 [Source:MGI Symbol%3BAcc:MGI:97441]	K04215
ENSMUSG00000000776	2854	1275	1099	1159	1064	14	70438757	70443447	-	Polr3d	polymerase (RNA) III (DNA directed) polypeptide D [Source:MGI Symbol%3BAcc:MGI:1914315]	K03026
ENSMUSG00000000782	2625	0	0	0	1	11	52252371	52283014	-	Tcf7	transcription factor 7%2C T cell specific [Source:MGI Symbol%3BAcc:MGI:98507]	K02620
ENSMUSG00000000787	5277	9441	8690	8075	8213	X	13280970	13294052	+	Ddx3x	DEAD/H (Asp-Glu-Ala-Asp/His) box polypeptide 3%2C X-linked [Source:MGI Symbol%3BAcc:MGI:103064]	K11594
ENSMUSG00000000791	4105	125	105	108	106	8	70808449	70821424	+	Il12rb1	interleukin 12 receptor%2C beta 1 [Source:MGI Symbol%3BAcc:MGI:104579]	K05063
ENSMUSG00000000792	2928	1	1	8	0	8	70882889	70892757	-	Slc5a5	solute carrier family 5 (sodium iodide symporter)%2C member 5 [Source:MGI Symbol%3BAcc:MGI:2149330]	K14385
ENSMUSG00000000794	10451	1	0	1	0	3	89520164	89675132	+	Kcnn3	potassium intermediate/small conductance calcium-activated channel%2C subfamily N%2C member 3 [Source:MGI Symbol%3BAcc:MGI:2153183]	K04944
ENSMUSG00000000804	7680	1398	1295	1209	1292	11	84984442	85140161	-	Usp32	ubiquitin specific peptidase 32 [Source:MGI Symbol%3BAcc:MGI:2144475]	K11837
ENSMUSG00000000805	1966	0	0	0	1	11	84957786	84966044	+	Car4	carbonic anhydrase 4 [Source:MGI Symbol%3BAcc:MGI:1096574]	K18246
ENSMUSG00000000811	2836	51	39	49	44	6	89643988	89675529	+	Txnrd3	thioredoxin reductase 3 [Source:MGI Symbol%3BAcc:MGI:2386711]	K00384
ENSMUSG00000000817	1937	0	0	0	0	1	161780689	161788495	-	Fasl	Fas ligand (TNF superfamily%2C member 6) [Source:MGI Symbol%3BAcc:MGI:99255]	K04389
ENSMUSG00000000823	6810	711	642	804	737	2	181582103	181592803	-	Zfp512b	zinc finger protein 512B [Source:MGI Symbol%3BAcc:MGI:2685478]	-
ENSMUSG00000000826	6953	2663	2191	2547	2437	2	181520485	181555133	+	Dnajc5	DnaJ heat shock protein family (Hsp40) member C5 [Source:MGI Symbol%3BAcc:MGI:892995]	K09525
ENSMUSG00000000827	4982	1745	1300	1513	1439	2	181497142	181517966	+	Tpd52l2	tumor protein D52-like 2 [Source:MGI Symbol%3BAcc:MGI:1913564]	-
ENSMUSG00000000838	8966	1184	1181	1165	1061	X	68678541	68717963	+	Fmr1	fragile X mental retardation 1 [Source:MGI Symbol%3BAcc:MGI:95564]	K15516
ENSMUSG00000000861	13175	0	1	2	1	11	24078056	24174123	+	Bcl11a	B cell CLL/lymphoma 11A (zinc finger protein) [Source:MGI Symbol%3BAcc:MGI:106190]	-
ENSMUSG00000000869	1227	16	5	17	21	11	53602982	53618669	-	Il4	interleukin 4 [Source:MGI Symbol%3BAcc:MGI:96556]	K05430
ENSMUSG00000000876	3114	357	246	285	271	2	154585758	154603708	-	Pxmp4	peroxisomal membrane protein 4 [Source:MGI Symbol%3BAcc:MGI:1891701]	K13350
ENSMUSG00000000881	5844	86	101	137	93	X	100767722	100818410	+	Dlg3	discs large MAGUK scaffold protein 3 [Source:MGI Symbol%3BAcc:MGI:1888986]	K12075
ENSMUSG00000000884	4219	115	136	138	101	16	18498713	18566679	+	Gnb1l	guanine nucleotide binding protein (G protein)%2C beta polypeptide 1-like [Source:MGI Symbol%3BAcc:MGI:1338057]	-
ENSMUSG00000000889	2692	0	0	0	0	2	27165233	27183200	+	Dbh	dopamine beta hydroxylase [Source:MGI Symbol%3BAcc:MGI:94864]	K00503
ENSMUSG00000000901	2778	3	2	2	5	10	75923222	75936496	-	Mmp11	matrix metallopeptidase 11 [Source:MGI Symbol%3BAcc:MGI:97008]	K07993
ENSMUSG00000000902	7930	1384	1063	1582	1388	10	75896769	75921617	-	Smarcb1	SWI/SNF related%2C matrix associated%2C actin dependent regulator of chromatin%2C subfamily b%2C member 1 [Source:MGI Symbol%3BAcc:MGI:1328366]	K11648
ENSMUSG00000000903	859	1	0	0	0	10	75943057	75949657	+	Vpreb3	pre-B lymphocyte gene 3 [Source:MGI Symbol%3BAcc:MGI:98938]	K06553
ENSMUSG00000000915	7369	53	38	35	41	5	123973628	124005558	+	Hip1r	huntingtin interacting protein 1 related [Source:MGI Symbol%3BAcc:MGI:1352504]	-
ENSMUSG00000000916	4317	311	264	344	365	5	135369953	135376805	+	Nsun5	NOL1/NOP2/Sun domain family%2C member 5 [Source:MGI Symbol%3BAcc:MGI:2140844]	K15264
ENSMUSG00000000934	2043	757	689	649	618	15	75657035	75678800	-	Top1mt	DNA topoisomerase 1%2C mitochondrial [Source:MGI Symbol%3BAcc:MGI:1920210]	K03163
ENSMUSG00000000938	3270	0	0	0	0	6	52231197	52240854	-	Hoxa10	homeobox A10 [Source:MGI Symbol%3BAcc:MGI:96171]	K17443
ENSMUSG00000000942	1594	18	8	20	11	6	52189671	52191753	-	Hoxa4	homeobox A4 [Source:MGI Symbol%3BAcc:MGI:96176]	K09304
ENSMUSG00000000948	5216	0	0	0	0	7	59974149	60005064	-	Gm38393	predicted gene%2C 38393 [Source:MGI Symbol%3BAcc:MGI:5613898]	K11100
ENSMUSG00000000957	5960	11	1	0	4	14	54431612	54445364	+	Mmp14	matrix metallopeptidase 14 (membrane-inserted) [Source:MGI Symbol%3BAcc:MGI:101900]	K07763
ENSMUSG00000000958	3315	886	760	712	707	14	54369442	54417780	-	Slc7a7	solute carrier family 7 (cationic amino acid transporter%2C y+ system)%2C member 7 [Source:MGI Symbol%3BAcc:MGI:1337120]	K13867
ENSMUSG00000000959	4457	1976	1544	1840	1693	14	54360834	54369673	+	Oxa1l	oxidase assembly 1-like [Source:MGI Symbol%3BAcc:MGI:1916339]	K03217
ENSMUSG00000000976	6419	1966	1858	1439	1628	11	83753696	83783754	+	Heatr6	HEAT repeat containing 6 [Source:MGI Symbol%3BAcc:MGI:1919790]	-
ENSMUSG00000000982	766	65316	61893	26855	42959	11	83647844	83649355	-	Ccl3	chemokine (C-C motif) ligand 3 [Source:MGI Symbol%3BAcc:MGI:98260]	K05408
ENSMUSG00000000983	1220	7	33	7	5	11	83709015	83711348	+	Wfdc18	WAP four-disulfide core domain 18 [Source:MGI Symbol%3BAcc:MGI:107506]	-
ENSMUSG00000001014	1110	0	0	0	0	9	21029373	21030595	+	Icam4	intercellular adhesion molecule 4%2C Landsteiner-Wiener blood group [Source:MGI Symbol%3BAcc:MGI:1925619]	K06581
ENSMUSG00000001016	8580	964	871	866	763	3	90476126	90488379	+	Ilf2	interleukin enhancer binding factor 2 [Source:MGI Symbol%3BAcc:MGI:1915031]	K13089
ENSMUSG00000001017	3637	5915	5000	5357	4837	3	90498956	90509498	-	Chtop	chromatin target of PRMT1 [Source:MGI Symbol%3BAcc:MGI:1913761]	-
ENSMUSG00000001018	2290	1075	923	960	938	3	90488026	90491033	-	Snapin	SNAP-associated protein [Source:MGI Symbol%3BAcc:MGI:1333745]	-
ENSMUSG00000001020	584	1879	1270	2538	1653	3	90603771	90606045	+	S100a4	S100 calcium binding protein A4 [Source:MGI Symbol%3BAcc:MGI:1330282]	-
ENSMUSG00000001021	2670	2	2	4	4	3	90584659	90602702	+	S100a3	S100 calcium binding protein A3 [Source:MGI Symbol%3BAcc:MGI:1338849]	-
ENSMUSG00000001023	432	1	0	0	0	3	90608523	90611780	+	S100a5	S100 calcium binding protein A5 [Source:MGI Symbol%3BAcc:MGI:1338915]	-
ENSMUSG00000001025	1367	5014	4295	4643	4446	3	90612882	90624181	+	S100a6	S100 calcium binding protein A6 (calcyclin) [Source:MGI Symbol%3BAcc:MGI:1339467]	-
ENSMUSG00000001027	7041	0	7	0	6	11	106318592	106353288	-	Scn4a	sodium channel%2C voltage-gated%2C type IV%2C alpha [Source:MGI Symbol%3BAcc:MGI:98250]	K04837
ENSMUSG00000001029	1904	302	257	299	267	11	106377656	106388075	-	Icam2	intercellular adhesion molecule 2 [Source:MGI Symbol%3BAcc:MGI:96394]	K06523
ENSMUSG00000001034	4394	949	858	1047	946	11	61488812	61494406	-	Mapk7	mitogen-activated protein kinase 7 [Source:MGI Symbol%3BAcc:MGI:1346347]	K04464
ENSMUSG00000001036	5228	210	169	104	144	11	61517249	61579687	-	Epn2	epsin 2 [Source:MGI Symbol%3BAcc:MGI:1333766]	K12471
ENSMUSG00000001039	1593	173	110	125	99	11	61505144	61512931	+	B9d1	B9 protein domain 1 [Source:MGI Symbol%3BAcc:MGI:1351471]	K16744
ENSMUSG00000001052	6020	1522	1180	1467	1496	3	129982759	130061553	-	Sec24b	Sec24 related gene family%2C member B (S. cerevisiae) [Source:MGI Symbol%3BAcc:MGI:2139764]	K14007
ENSMUSG00000001053	2728	34	33	25	35	11	51643063	51650842	-	N4bp3	NEDD4 binding protein 3 [Source:MGI Symbol%3BAcc:MGI:2442218]	-
ENSMUSG00000001054	2161	484	369	517	518	11	51623671	51635896	-	Rmnd5b	required for meiotic nuclear division 5 homolog B [Source:MGI Symbol%3BAcc:MGI:1913339]	-
ENSMUSG00000001056	1146	2916	2370	2725	2396	11	51619735	51623714	+	Nhp2	NHP2 ribonucleoprotein [Source:MGI Symbol%3BAcc:MGI:1098547]	K11129
ENSMUSG00000001062	5153	764	713	764	732	8	123242356	123254348	-	Vps9d1	VPS9 domain containing 1 [Source:MGI Symbol%3BAcc:MGI:1914143]	-
ENSMUSG00000001065	5530	547	469	706	688	8	123254195	123269745	+	Zfp276	zinc finger protein (C2H2 type) 276 [Source:MGI Symbol%3BAcc:MGI:1888495]	K10888
ENSMUSG00000001076	1474	4	0	0	0	15	99084086	99087817	-	C1ql4	complement component 1%2C q subcomponent-like 4 [Source:MGI Symbol%3BAcc:MGI:3579909]	-
ENSMUSG00000001082	2894	1678	1577	1640	1541	5	34633642	34637212	-	Mfsd10	major facilitator superfamily domain containing 10 [Source:MGI Symbol%3BAcc:MGI:1915544]	-
ENSMUSG00000001089	8112	1560	1441	1292	1360	4	136469761	136554780	+	Luzp1	leucine zipper protein 1 [Source:MGI Symbol%3BAcc:MGI:107629]	-
ENSMUSG00000001095	2412	16	3	11	10	11	78397087	78422217	-	Slc13a2	solute carrier family 13 (sodium-dependent dicarboxylate transporter)%2C member 2 [Source:MGI Symbol%3BAcc:MGI:1276558]	K14445
ENSMUSG00000001098	4039	1493	1182	1201	1140	5	114363567	114380508	-	Kctd10	potassium channel tetramerisation domain containing 10 [Source:MGI Symbol%3BAcc:MGI:2141207]	K15074
ENSMUSG00000001100	3783	1621	1253	1366	1314	11	78512193	78522736	+	Poldip2	polymerase (DNA-directed)%2C delta interacting protein 2 [Source:MGI Symbol%3BAcc:MGI:1915061]	K17809
ENSMUSG00000001103	1359	0	0	0	0	11	78503447	78505081	+	Sebox	SEBOX homeobox [Source:MGI Symbol%3BAcc:MGI:108012]	-
ENSMUSG00000001105	1525	957	799	978	788	11	78536361	78541737	+	Ift20	intraflagellar transport 20 [Source:MGI Symbol%3BAcc:MGI:1915585]	K16473
ENSMUSG00000001119	4380	2	0	1	0	10	76708792	76726168	-	Col6a1	collagen%2C type VI%2C alpha 1 [Source:MGI Symbol%3BAcc:MGI:88459]	K06238
ENSMUSG00000001120	2933	3	0	3	3	10	76761857	76961887	-	Pcbp3	poly(rC) binding protein 3 [Source:MGI Symbol%3BAcc:MGI:1890470]	K13162
ENSMUSG00000001123	2137	6996	5454	5803	6057	11	78962974	78984946	-	Lgals9	lectin%2C galactose binding%2C soluble 9 [Source:MGI Symbol%3BAcc:MGI:109496]	K10093
ENSMUSG00000001127	6541	2517	2171	2546	2627	X	20797814	20860519	+	Araf	Araf proto-oncogene%2C serine/threonine kinase [Source:MGI Symbol%3BAcc:MGI:88065]	K08845
ENSMUSG00000001128	1736	9356	8136	8190	7956	X	20925454	20931555	-	Cfp	complement factor properdin [Source:MGI Symbol%3BAcc:MGI:97545]	K15412
ENSMUSG00000001131	888	9	2	14	13	X	20870166	20874735	+	Timp1	tissue inhibitor of metalloproteinase 1 [Source:MGI Symbol%3BAcc:MGI:98752]	K16451
ENSMUSG00000001134	1639	351	287	379	334	X	20941722	20962017	-	Uxt	ubiquitously expressed prefoldin like chaperone [Source:MGI Symbol%3BAcc:MGI:1277988]	K04375
ENSMUSG00000001138	6420	309	321	334	326	1	36511867	36528237	+	Cnnm3	cyclin M3 [Source:MGI Symbol%3BAcc:MGI:2151055]	K16302
ENSMUSG00000001143	7359	2148	2019	1725	1864	1	36419871	36445271	-	Lman2l	lectin%2C mannose-binding 2-like [Source:MGI Symbol%3BAcc:MGI:2443010]	K10083
ENSMUSG00000001150	7197	1481	1360	1325	1374	10	76468927	76515857	+	Mcm3ap	minichromosome maintenance complex component 3 associated protein [Source:MGI Symbol%3BAcc:MGI:1930089]	-
ENSMUSG00000001151	12154	1125	979	1289	1254	10	76351263	76442786	-	Pcnt	pericentrin (kendrin) [Source:MGI Symbol%3BAcc:MGI:102722]	K16481
ENSMUSG00000001155	3192	0	0	0	0	10	76575648	76590338	+	Ftcd	formiminotransferase cyclodeaminase [Source:MGI Symbol%3BAcc:MGI:1339962]	K13990
ENSMUSG00000001156	7072	774	734	418	501	6	86647042	86669161	-	Mxd1	MAX dimerization protein 1 [Source:MGI Symbol%3BAcc:MGI:96908]	K09114
ENSMUSG00000001157	6493	663	594	577	505	6	86691768	86733383	-	Gmcl1	germ cell-less%2C spermatogenesis associated 1 [Source:MGI Symbol%3BAcc:MGI:1345156]	K10485
ENSMUSG00000001158	1837	848	697	636	660	6	86675151	86684522	-	Snrnp27	small nuclear ribonucleoprotein 27 (U4/U6.U5) [Source:MGI Symbol%3BAcc:MGI:1913868]	K12846
ENSMUSG00000001166	2405	454	343	344	322	5	120800194	120812514	-	Oas1c	2'-5' oligoadenylate synthetase 1C [Source:MGI Symbol%3BAcc:MGI:2149633]	K14216
ENSMUSG00000001168	1703	62	43	104	86	5	120861421	120873506	+	Oas1h	2'-5' oligoadenylate synthetase 1H [Source:MGI Symbol%3BAcc:MGI:2180853]	K14216
ENSMUSG00000001173	9486	1329	1308	1219	1244	X	47912387	47965868	+	Ocrl	OCRL%2C inositol polyphosphate-5-phosphatase [Source:MGI Symbol%3BAcc:MGI:109589]	K01099
ENSMUSG00000001175	4706	14233	12746	11271	11272	12	100199435	100209814	+	Calm1	calmodulin 1 [Source:MGI Symbol%3BAcc:MGI:88251]	K02183
ENSMUSG00000001211	7790	1825	1652	1758	1706	10	78269178	78352489	-	Agpat3	1-acylglycerol-3-phosphate O-acyltransferase 3 [Source:MGI Symbol%3BAcc:MGI:1336186]	K13523
ENSMUSG00000001225	6369	0	0	1	0	12	31390871	31473917	+	Slc26a3	solute carrier family 26%2C member 3 [Source:MGI Symbol%3BAcc:MGI:107181]	K14078
ENSMUSG00000001227	3968	694	754	799	789	17	56123085	56140343	-	Sema6b	sema domain%2C transmembrane domain (TM)%2C and cytoplasmic domain%2C (semaphorin) 6B [Source:MGI Symbol%3BAcc:MGI:1202889]	K06842
ENSMUSG00000001228	4259	1387	1258	1265	1191	17	56303321	56323486	+	Uhrf1	ubiquitin-like%2C containing PHD and RING finger domains%2C 1 [Source:MGI Symbol%3BAcc:MGI:1338889]	K10638
ENSMUSG00000001229	7883	1735	1523	1845	1669	17	56186807	56218905	-	Dpp9	dipeptidylpeptidase 9 [Source:MGI Symbol%3BAcc:MGI:2443967]	K08656
ENSMUSG00000001240	3301	1	0	0	0	11	101246028	101259546	+	Ramp2	receptor (calcitonin) activity modifying protein 2 [Source:MGI Symbol%3BAcc:MGI:1859650]	K08448;K12189
ENSMUSG00000001247	2172	16	6	13	6	7	30957770	30973464	-	Lsr	lipolysis stimulated lipoprotein receptor [Source:MGI Symbol%3BAcc:MGI:1927471]	-
ENSMUSG00000001248	5239	3939	3572	3064	3630	7	31130127	31155896	-	Gramd1a	GRAM domain containing 1A [Source:MGI Symbol%3BAcc:MGI:105490]	-
ENSMUSG00000001249	4101	36	35	61	63	7	31098725	31115290	-	Hpn	hepsin [Source:MGI Symbol%3BAcc:MGI:1196620]	K08665
ENSMUSG00000001260	7869	0	0	0	0	5	70751047	70842617	-	Gabrg1	gamma-aminobutyric acid (GABA) A receptor%2C subunit gamma 1 [Source:MGI Symbol%3BAcc:MGI:103156]	K05186
ENSMUSG00000001270	2895	3613	3135	3719	3377	12	111669361	111672338	-	Ckb	creatine kinase%2C brain [Source:MGI Symbol%3BAcc:MGI:88407]	K00933
ENSMUSG00000001280	8262	2315	2174	2057	2090	15	102406143	102436404	+	Sp1	trans-acting transcription factor 1 [Source:MGI Symbol%3BAcc:MGI:98372]	K04684
ENSMUSG00000001281	2770	752	594	389	396	15	102215995	102231944	-	Itgb7	integrin beta 7 [Source:MGI Symbol%3BAcc:MGI:96616]	K06590
ENSMUSG00000001285	2823	1069	825	1012	951	15	102331709	102338139	+	Myg1	melanocyte proliferating gene 1 [Source:MGI Symbol%3BAcc:MGI:1929864]	-
ENSMUSG00000001288	4261	452	450	474	423	15	102234938	102257517	-	Rarg	retinoic acid receptor%2C gamma [Source:MGI Symbol%3BAcc:MGI:97858]	K08529
ENSMUSG00000001289	1394	2569	1943	2298	2083	15	102326116	102331873	+	Pfdn5	prefoldin 5 [Source:MGI Symbol%3BAcc:MGI:1928753]	K04797
ENSMUSG00000001300	6855	3	3	9	5	8	8617434	8661242	-	Efnb2	ephrin B2 [Source:MGI Symbol%3BAcc:MGI:105097]	K05463
ENSMUSG00000001305	3239	1178	1093	1177	1069	1	186720978	186749358	-	Rrp15	ribosomal RNA processing 15 homolog (S. cerevisiae) [Source:MGI Symbol%3BAcc:MGI:1914473]	K09228
ENSMUSG00000001313	1990	131	102	117	109	11	101464999	101471853	+	Rnd2	Rho family GTPase 2 [Source:MGI Symbol%3BAcc:MGI:1338755]	K07858
ENSMUSG00000001323	4560	528	448	465	492	11	74906359	74925948	-	Srr	serine racemase [Source:MGI Symbol%3BAcc:MGI:1351636]	K12235
ENSMUSG00000001333	2862	2	0	0	6	4	129287617	129308559	+	Sync	syncoilin [Source:MGI Symbol%3BAcc:MGI:1916078]	K10377
ENSMUSG00000001334	2763	2	0	4	0	4	129136999	129144593	+	Fndc5	fibronectin type III domain containing 5 [Source:MGI Symbol%3BAcc:MGI:1917614]	-
ENSMUSG00000001348	2030	75	47	82	72	9	22126727	22135711	-	Acp5	acid phosphatase 5%2C tartrate resistant [Source:MGI Symbol%3BAcc:MGI:87883]	K14379
ENSMUSG00000001349	2736	0	0	0	0	9	22099216	22109630	+	Cnn1	calponin 1 [Source:MGI Symbol%3BAcc:MGI:104979]	-
ENSMUSG00000001366	3103	794	664	726	627	9	78081499	78109065	-	Fbxo9	f-box protein 9 [Source:MGI Symbol%3BAcc:MGI:1918788]	K10295
ENSMUSG00000001376	10856	1435	1335	1286	1136	6	3498382	3603531	+	Vps50	VPS50 EARP/GARPII complex subunit [Source:MGI Symbol%3BAcc:MGI:1920538]	-
ENSMUSG00000001380	2447	3854	3478	3197	3037	18	36766528	36783205	-	Hars	histidyl-tRNA synthetase [Source:MGI Symbol%3BAcc:MGI:108087]	K01892
ENSMUSG00000001383	2592	1704	1504	1529	1368	18	36793876	36799666	+	Zmat2	zinc finger%2C matrin type 2 [Source:MGI Symbol%3BAcc:MGI:1913742]	K12848
ENSMUSG00000001403	2600	1713	1294	2141	1652	2	164769898	164778822	+	Ube2c	ubiquitin-conjugating enzyme E2C [Source:MGI Symbol%3BAcc:MGI:1915862]	K06688
ENSMUSG00000001415	6956	3840	3498	3573	3485	3	88336260	88362338	+	Smg5	Smg-5 homolog%2C nonsense mediated mRNA decay factor (C. elegans) [Source:MGI Symbol%3BAcc:MGI:2447364]	K11125
ENSMUSG00000001416	6370	14628	12115	12768	11670	3	88297116	88321767	+	Cct3	chaperonin containing Tcp1%2C subunit 3 (gamma) [Source:MGI Symbol%3BAcc:MGI:104708]	K09495
ENSMUSG00000001418	6291	5061	4218	4249	3926	3	88325023	88331313	+	Glmp	glycosylated lysosomal membrane protein [Source:MGI Symbol%3BAcc:MGI:1913318]	-
ENSMUSG00000001419	5985	2969	3180	2554	2573	3	88142372	88172086	+	Mef2d	myocyte enhancer factor 2D [Source:MGI Symbol%3BAcc:MGI:99533]	K09262
ENSMUSG00000001420	2912	73	66	69	72	3	88328655	88336148	-	Tmem79	transmembrane protein 79 [Source:MGI Symbol%3BAcc:MGI:1919163]	-
ENSMUSG00000001424	9757	9346	8357	9094	8526	6	28475139	28935162	+	Snd1	staphylococcal nuclease and tudor domain containing 1 [Source:MGI Symbol%3BAcc:MGI:1929266]	K15979
ENSMUSG00000001435	7021	34	41	42	57	10	77052178	77166548	-	Col18a1	collagen%2C type XVIII%2C alpha 1 [Source:MGI Symbol%3BAcc:MGI:88451]	K06823
ENSMUSG00000001436	4644	1404	1277	1320	1311	10	77032241	77061002	+	Slc19a1	solute carrier family 19 (folate transporter)%2C member 1 [Source:MGI Symbol%3BAcc:MGI:103182]	K14609
ENSMUSG00000001440	6590	8762	7976	8206	7549	11	97159714	97187881	-	Kpnb1	karyopherin (importin) beta 1 [Source:MGI Symbol%3BAcc:MGI:107532]	K14293
ENSMUSG00000001441	7206	1647	1536	1424	1493	11	97205842	97280638	-	Npepps	aminopeptidase puromycin sensitive [Source:MGI Symbol%3BAcc:MGI:1101358]	K08776
ENSMUSG00000001444	2488	2	2	1	2	11	97098071	97115331	-	Tbx21	T-box 21 [Source:MGI Symbol%3BAcc:MGI:1888984]	K10166
ENSMUSG00000001445	1708	1147	1057	1077	1038	11	97041560	97049213	+	Mrpl10	mitochondrial ribosomal protein L10 [Source:MGI Symbol%3BAcc:MGI:1333801]	K02864
ENSMUSG00000001467	4415	1117	1121	855	761	5	4081145	4104746	-	Cyp51	cytochrome P450%2C family 51 [Source:MGI Symbol%3BAcc:MGI:106040]	K05917
ENSMUSG00000001472	5390	9097	7939	9894	8973	8	123373753	123403835	+	Tcf25	transcription factor 25 (basic helix-loop-helix) [Source:MGI Symbol%3BAcc:MGI:1914105]	-
ENSMUSG00000001473	2437	2496	1873	2303	2336	18	67390717	67402749	+	Tubb6	tubulin%2C beta 6 class V [Source:MGI Symbol%3BAcc:MGI:1915201]	K07375
ENSMUSG00000001482	4408	772	689	665	711	8	123423527	123463270	+	Def8	differentially expressed in FDCP 8 [Source:MGI Symbol%3BAcc:MGI:1346331]	K09228
ENSMUSG00000001493	2228	0	0	0	0	11	101877510	101894374	-	Meox1	mesenchyme homeobox 1 [Source:MGI Symbol%3BAcc:MGI:103220]	K09322
ENSMUSG00000001494	2066	0	0	0	0	11	101962458	101967015	-	Sost	sclerostin [Source:MGI Symbol%3BAcc:MGI:1921749]	K16834
ENSMUSG00000001496	2842	0	0	0	0	12	56531958	56536908	-	Nkx2-1	NK2 homeobox 1 [Source:MGI Symbol%3BAcc:MGI:108067]	K09342
ENSMUSG00000001497	5056	0	0	0	0	12	56691767	56712822	+	Pax9	paired box 9 [Source:MGI Symbol%3BAcc:MGI:97493]	K09382
ENSMUSG00000001504	3282	1171	1257	754	961	13	72628820	72634198	+	Irx2	Iroquois homeobox 2 [Source:MGI Symbol%3BAcc:MGI:1197526]	-
ENSMUSG00000001506	6563	0	3	3	1	11	94936224	94953042	+	Col1a1	collagen%2C type I%2C alpha 1 [Source:MGI Symbol%3BAcc:MGI:88467]	K06236
ENSMUSG00000001507	5710	0	0	1	2	11	95044474	95076801	-	Itga3	integrin alpha 3 [Source:MGI Symbol%3BAcc:MGI:96602]	K06482
ENSMUSG00000001508	1735	0	1	0	0	11	94962791	94976327	-	Sgca	sarcoglycan%2C alpha (dystrophin-associated glycoprotein) [Source:MGI Symbol%3BAcc:MGI:894698]	K12565
ENSMUSG00000001510	2607	0	0	0	0	11	95120119	95125296	+	Dlx3	distal-less homeobox 3 [Source:MGI Symbol%3BAcc:MGI:94903]	K09315
ENSMUSG00000001517	5754	1620	1345	1726	1317	6	128362967	128376146	+	Foxm1	forkhead box M1 [Source:MGI Symbol%3BAcc:MGI:1347487]	K09406
ENSMUSG00000001518	7096	763	572	651	596	6	128409444	128424931	-	Itfg2	integrin alpha FG-GAP repeat containing 2 [Source:MGI Symbol%3BAcc:MGI:1915450]	-
ENSMUSG00000001520	3757	6	7	22	13	6	128399296	128416427	+	Nrip2	nuclear receptor interacting protein 2 [Source:MGI Symbol%3BAcc:MGI:1891884]	K13215
ENSMUSG00000001521	9342	1186	1137	1042	1062	6	128321161	128355851	-	Tulp3	tubby-like protein 3 [Source:MGI Symbol%3BAcc:MGI:1329045]	K09228
ENSMUSG00000001524	3313	662	550	587	594	17	35667730	35673739	-	Gtf2h4	general transcription factor II H%2C polypeptide 4 [Source:MGI Symbol%3BAcc:MGI:1338799]	K03144
ENSMUSG00000001525	3327	3861	3216	4185	3518	17	35833921	35838306	-	Tubb5	tubulin%2C beta 5 class I [Source:MGI Symbol%3BAcc:MGI:107812]	K07375
ENSMUSG00000001542	9828	3532	3871	2008	2608	13	75706757	75772364	+	Ell2	elongation factor RNA polymerase II 2 [Source:MGI Symbol%3BAcc:MGI:2183438]	K15183
ENSMUSG00000001552	6436	9	5	2	5	11	100368958	100397763	-	Jup	junction plakoglobin [Source:MGI Symbol%3BAcc:MGI:96650]	K10056
ENSMUSG00000001555	2935	1	0	0	0	11	100415697	100424824	+	Fkbp10	FK506 binding protein 10 [Source:MGI Symbol%3BAcc:MGI:104769]	K09575
ENSMUSG00000001558	2161	2	1	8	0	11	100441917	100457022	+	Klhl10	kelch-like 10 [Source:MGI Symbol%3BAcc:MGI:2181067]	K10448
ENSMUSG00000001566	2250	0	0	0	1	5	29473034	29478470	-	Mnx1	motor neuron and pancreas homeobox 1 [Source:MGI Symbol%3BAcc:MGI:109160]	K08025
ENSMUSG00000001569	9232	882	777	838	727	5	29434664	29457843	+	Nom1	nucleolar protein with MIF4G domain 1 [Source:MGI Symbol%3BAcc:MGI:1861749]	K17583
ENSMUSG00000001576	8888	2088	1595	1792	1609	17	26561489	26656934	+	Ergic1	endoplasmic reticulum-golgi intermediate compartment (ERGIC) 1 [Source:MGI Symbol%3BAcc:MGI:1914708]	-
ENSMUSG00000001583	3329	0	2	4	0	11	69851005	69858730	-	Tnk1	tyrosine kinase%2C non-receptor%2C 1 [Source:MGI Symbol%3BAcc:MGI:1930958]	K08885
ENSMUSG00000001588	4878	60	35	75	83	11	69881567	69895539	-	Acap1	ArfGAP with coiled-coil%2C ankyrin repeat and PH domains 1 [Source:MGI Symbol%3BAcc:MGI:2388270]	K12489
ENSMUSG00000001604	1400	0	1	0	0	4	136247729	136274898	+	Tcea3	transcription elongation factor A (SII)%2C 3 [Source:MGI Symbol%3BAcc:MGI:1196908]	-
ENSMUSG00000001622	4152	6	4	9	3	5	87925579	87932665	+	Csn3	casein kappa [Source:MGI Symbol%3BAcc:MGI:107461]	K17282
ENSMUSG00000001627	5858	5683	5433	5142	4794	12	40201567	40248504	-	Ifrd1	interferon-related developmental regulator 1 [Source:MGI Symbol%3BAcc:MGI:1316717]	-
ENSMUSG00000001630	4880	403	448	334	362	6	146724995	146778812	+	Stk38l	serine/threonine kinase 38 like [Source:MGI Symbol%3BAcc:MGI:1922250]	K08790
ENSMUSG00000001632	6779	2326	1946	2230	2213	6	113307137	113324860	+	Brpf1	bromodomain and PHD finger containing%2C 1 [Source:MGI Symbol%3BAcc:MGI:1926033]	K11348
ENSMUSG00000001642	8384	2430	2001	2329	2006	6	34302434	34317478	-	Akr1b3	aldo-keto reductase family 1%2C member B3 (aldose reductase) [Source:MGI Symbol%3BAcc:MGI:1353494]	K00011
ENSMUSG00000001655	2461	0	0	0	0	15	102921103	102928814	+	Hoxc13	homeobox C13 [Source:MGI Symbol%3BAcc:MGI:99560]	K09298
ENSMUSG00000001656	2021	0	0	1	0	15	102954427	102957708	+	Hoxc11	homeobox C11 [Source:MGI Symbol%3BAcc:MGI:96193]	K09296
ENSMUSG00000001657	2832	0	0	0	0	15	102990607	102994111	+	Hoxc8	homeobox C8 [Source:MGI Symbol%3BAcc:MGI:96198]	K09308
ENSMUSG00000001661	2408	44	30	28	43	15	102998257	103011881	+	Hoxc6	homeobox C6 [Source:MGI Symbol%3BAcc:MGI:96197]	K09306
ENSMUSG00000001663	1528	180	183	214	286	10	75783813	75798584	-	Gstt1	glutathione S-transferase%2C theta 1 [Source:MGI Symbol%3BAcc:MGI:107379]	K00799
ENSMUSG00000001665	3842	352	312	360	382	10	75774115	75781414	-	Gstt3	glutathione S-transferase%2C theta 3 [Source:MGI Symbol%3BAcc:MGI:2143526]	K00799
ENSMUSG00000001666	773	671	730	706	837	10	75771230	75773414	-	Ddt	D-dopachrome tautomerase [Source:MGI Symbol%3BAcc:MGI:1298381]	K10028
ENSMUSG00000001670	2405	0	0	0	0	8	109990437	109999803	+	Tat	tyrosine aminotransferase [Source:MGI Symbol%3BAcc:MGI:98487]	K00815
ENSMUSG00000001672	3284	0	3	0	1	8	109947914	109962203	-	Marveld3	MARVEL (membrane-associating) domain containing 3 [Source:MGI Symbol%3BAcc:MGI:1920858]	-
ENSMUSG00000001674	2483	1819	1704	1733	1656	1	121553835	121567989	-	Ddx18	DEAD (Asp-Glu-Ala-Asp) box polypeptide 18 [Source:MGI Symbol%3BAcc:MGI:1914192]	K13179
ENSMUSG00000001687	8098	1912	1775	1691	1579	5	148504635	148552789	-	Ubl3	ubiquitin-like 3 [Source:MGI Symbol%3BAcc:MGI:1344373]	-
ENSMUSG00000001700	5679	15	14	4	13	18	56400337	56503792	+	Gramd3	GRAM domain containing 3 [Source:MGI Symbol%3BAcc:MGI:1914815]	-
ENSMUSG00000001707	3257	1329	1166	1319	1251	13	38644207	38659058	-	Eef1e1	eukaryotic translation elongation factor 1 epsilon 1 [Source:MGI Symbol%3BAcc:MGI:1913393]	K15439
ENSMUSG00000001729	4098	5019	4011	4787	4347	12	112653821	112674884	-	Akt1	thymoma viral proto-oncogene 1 [Source:MGI Symbol%3BAcc:MGI:87986]	K04456
ENSMUSG00000001739	2124	4	4	5	5	5	136966616	136975858	+	Cldn15	claudin 15 [Source:MGI Symbol%3BAcc:MGI:1913103]	K06087
ENSMUSG00000001741	7865	1051	845	1241	1043	7	83642825	83745726	-	Il16	interleukin 16 [Source:MGI Symbol%3BAcc:MGI:1270855]	-
ENSMUSG00000001750	4603	13835	11774	11516	11725	19	3896050	3907133	-	Tcirg1	T cell%2C immune regulator 1%2C ATPase%2C H+ transporting%2C lysosomal V0 protein A3 [Source:MGI Symbol%3BAcc:MGI:1350931]	K02154
ENSMUSG00000001751	2658	1791	1737	1386	1566	11	101070012	101077672	+	Naglu	alpha-N-acetylglucosaminidase (Sanfilippo disease IIIB) [Source:MGI Symbol%3BAcc:MGI:1351641]	K01205
ENSMUSG00000001755	2867	1731	1591	1786	1635	11	101082565	101086619	+	Coasy	Coenzyme A synthase [Source:MGI Symbol%3BAcc:MGI:1918993]	K02318
ENSMUSG00000001761	5621	7	7	6	3	6	29735503	29761365	+	Smo	smoothened%2C frizzled class receptor [Source:MGI Symbol%3BAcc:MGI:108075]	K06226
ENSMUSG00000001763	5195	2	1	2	0	6	29694222	29718559	+	Tspan33	tetraspanin 33 [Source:MGI Symbol%3BAcc:MGI:1919012]	K17346
ENSMUSG00000001767	3844	936	833	805	788	2	145917479	145935014	-	Crnkl1	crooked neck pre-mRNA splicing factor 1 [Source:MGI Symbol%3BAcc:MGI:1914127]	K12869
ENSMUSG00000001768	11271	875	849	826	814	2	145675215	145887616	+	Rin2	Ras and Rab interactor 2 [Source:MGI Symbol%3BAcc:MGI:1921280]	-
ENSMUSG00000001773	3210	0	0	0	0	7	86718977	86775943	-	Folh1	folate hydrolase 1 [Source:MGI Symbol%3BAcc:MGI:1858193]	K14592
ENSMUSG00000001774	7498	3312	3026	2807	2686	9	18292125	18317442	+	Chordc1	cysteine and histidine-rich domain (CHORD)-containing%2C zinc-binding protein 1 [Source:MGI Symbol%3BAcc:MGI:1914167]	K16729
ENSMUSG00000001783	2615	2903	2369	2947	2713	10	85938637	85957823	-	Rtcb	RNA 2'%2C3'-cyclic phosphate and 5'-OH ligase [Source:MGI Symbol%3BAcc:MGI:106379]	K14415
ENSMUSG00000001785	2942	2219	1987	1669	1704	10	85829494	85889096	+	Pwp1	PWP1 homolog%2C endonuclein [Source:MGI Symbol%3BAcc:MGI:1914735]	K14791
ENSMUSG00000001786	6180	489	437	455	460	10	86021972	86051873	+	Fbxo7	F-box protein 7 [Source:MGI Symbol%3BAcc:MGI:1917004]	K10293
ENSMUSG00000001794	2477	3404	2999	2699	2740	7	30186936	30198811	-	Capns1	calpain%2C small subunit 1 [Source:MGI Symbol%3BAcc:MGI:88266]	K08583
ENSMUSG00000001802	4700	0	0	0	0	7	35200027	35215498	-	Lrp3	low density lipoprotein receptor-related protein 3 [Source:MGI Symbol%3BAcc:MGI:3584516]	K13782
ENSMUSG00000001804	3478	0	0	0	0	18	20436175	20471821	+	Dsg4	desmoglein 4 [Source:MGI Symbol%3BAcc:MGI:2661061]	K07599
ENSMUSG00000001815	4191	0	0	0	0	2	74652991	74659557	-	Evx2	even-skipped homeobox 2 [Source:MGI Symbol%3BAcc:MGI:95462]	K09320
ENSMUSG00000001819	2483	0	0	0	0	2	74668310	74671599	+	Hoxd13	homeobox D13 [Source:MGI Symbol%3BAcc:MGI:96205]	K09298
ENSMUSG00000001823	2534	0	0	0	0	2	74675013	74677705	+	Hoxd12	homeobox D12 [Source:MGI Symbol%3BAcc:MGI:96204]	K09297
ENSMUSG00000001827	2297	10	9	3	4	7	101858331	101870788	-	Folr1	folate receptor 1 (adult) [Source:MGI Symbol%3BAcc:MGI:95568]	K13649
ENSMUSG00000001829	9960	2921	2221	2485	2407	7	101663633	101795506	+	Clpb	ClpB caseinolytic peptidase B [Source:MGI Symbol%3BAcc:MGI:1100517]	K03695
ENSMUSG00000001833	11631	4249	4078	3439	3317	9	25252439	25308571	+	2021-09-07	septin 7 [Source:MGI Symbol%3BAcc:MGI:1335094]	K16944
ENSMUSG00000001844	2864	423	328	428	416	5	143316489	143329256	-	Zdhhc4	zinc finger%2C DHHC domain containing 4 [Source:MGI Symbol%3BAcc:MGI:1920131]	K18932
ENSMUSG00000001847	4496	5276	7120	4596	4333	5	143503634	143528036	-	Rac1	Rac family small GTPase 1 [Source:MGI Symbol%3BAcc:MGI:97845]	K04392
ENSMUSG00000001855	9659	1353	1344	1421	1328	2	31974436	32053975	+	Nup214	nucleoporin 214 [Source:MGI Symbol%3BAcc:MGI:1095411]	K14317
ENSMUSG00000001864	4032	0	0	0	0	2	31950139	31973442	+	Aif1l	allograft inflammatory factor 1-like [Source:MGI Symbol%3BAcc:MGI:1919598]	K18617
ENSMUSG00000001865	1517	16	14	21	19	3	20215620	20242181	-	Cpa3	carboxypeptidase A3%2C mast cell [Source:MGI Symbol%3BAcc:MGI:88479]	K08780
ENSMUSG00000001870	10691	0	1	1	2	17	75005568	75392512	+	Ltbp1	latent transforming growth factor beta binding protein 1 [Source:MGI Symbol%3BAcc:MGI:109151]	K19559
ENSMUSG00000001891	3069	1329	1352	1012	1039	11	21321138	21371201	-	Ugp2	UDP-glucose pyrophosphorylase 2 [Source:MGI Symbol%3BAcc:MGI:2183447]	K00963
ENSMUSG00000001901	3549	0	1	0	0	11	106008124	106034549	+	Kcnh6	potassium voltage-gated channel%2C subfamily H (eag-related)%2C member 6 [Source:MGI Symbol%3BAcc:MGI:2684139]	K04909
ENSMUSG00000001909	6306	5236	4761	5263	4904	8	84686307	84699808	+	Trmt1	tRNA methyltransferase 1 [Source:MGI Symbol%3BAcc:MGI:1289155]	K00555
ENSMUSG00000001910	4673	3433	3308	2958	3099	8	84670479	84687902	-	Nacc1	nucleus accumbens associated 1%2C BEN and BTB (POZ) domain containing [Source:MGI Symbol%3BAcc:MGI:1914080]	K10486
ENSMUSG00000001911	7351	283	322	351	307	8	84699876	84800344	-	Nfix	nuclear factor I/X [Source:MGI Symbol%3BAcc:MGI:97311]	K09171
ENSMUSG00000001918	4173	10383	9052	10188	9647	7	16781340	16798274	+	Slc1a5	solute carrier family 1 (neutral amino acid transporter)%2C member 5 [Source:MGI Symbol%3BAcc:MGI:105305]	K05616
ENSMUSG00000001924	4819	8959	8353	8077	8086	X	20658326	20683179	+	Uba1	ubiquitin-like modifier activating enzyme 1 [Source:MGI Symbol%3BAcc:MGI:98890]	K03178
ENSMUSG00000001930	16064	61	32	38	44	6	125546774	125686679	+	Vwf	Von Willebrand factor [Source:MGI Symbol%3BAcc:MGI:98941]	K03900
ENSMUSG00000001942	10497	720	570	581	600	9	37555698	37649655	+	Siae	sialic acid acetylesterase [Source:MGI Symbol%3BAcc:MGI:104803]	K05970
ENSMUSG00000001943	1979	0	0	0	0	9	37539255	37544205	+	Vsig2	V-set and immunoglobulin domain containing 2 [Source:MGI Symbol%3BAcc:MGI:1928009]	-
ENSMUSG00000001946	2867	4	1	2	0	9	37528078	37538319	+	Esam	endothelial cell-specific adhesion molecule [Source:MGI Symbol%3BAcc:MGI:1916774]	K06787
ENSMUSG00000001948	1061	14	20	13	15	9	37603290	37613722	-	Spa17	sperm autoantigenic protein 17 [Source:MGI Symbol%3BAcc:MGI:1333778]	-
ENSMUSG00000001962	2288	1808	1358	1442	1393	X	74313033	74320149	+	Fam50a	family with sequence similarity 50%2C member A [Source:MGI Symbol%3BAcc:MGI:1351626]	K13119
ENSMUSG00000001964	2517	1127	965	944	848	X	74254687	74261548	+	Emd	emerin [Source:MGI Symbol%3BAcc:MGI:108117]	K12569
ENSMUSG00000001983	1383	546	486	516	510	11	106066061	106073612	+	Taco1	translational activator of mitochondrially encoded cytochrome c oxidase I [Source:MGI Symbol%3BAcc:MGI:1917457]	K18189
ENSMUSG00000001985	8973	1	1	1	1	4	125490700	125714173	+	Grik3	glutamate receptor%2C ionotropic%2C kainate 3 [Source:MGI Symbol%3BAcc:MGI:95816]	K05203
ENSMUSG00000001986	9859	0	0	0	0	X	41400854	41678601	+	Gria3	glutamate receptor%2C ionotropic%2C AMPA3 (alpha 3) [Source:MGI Symbol%3BAcc:MGI:95810]	K05199
ENSMUSG00000001988	3009	23	16	24	11	7	16455721	16477728	-	Npas1	neuronal PAS domain protein 1 [Source:MGI Symbol%3BAcc:MGI:109205]	K09098
ENSMUSG00000001995	9617	538	510	353	425	8	125418063	125569808	-	Sipa1l2	signal-induced proliferation-associated 1 like 2 [Source:MGI Symbol%3BAcc:MGI:2676970]	K17702
ENSMUSG00000001998	9810	872	840	659	709	2	127008717	127067909	+	Ap4e1	adaptor-related protein complex AP-4%2C epsilon 1 [Source:MGI Symbol%3BAcc:MGI:1336993]	K12400
ENSMUSG00000001999	2446	2575	2298	2589	2330	2	127070665	127097084	+	Blvra	biliverdin reductase A [Source:MGI Symbol%3BAcc:MGI:88170]	K00214
ENSMUSG00000002006	3970	7	0	7	2	X	73793359	73824969	-	Pdzd4	PDZ domain containing 4 [Source:MGI Symbol%3BAcc:MGI:2443483]	K15682
ENSMUSG00000002007	2784	2	0	1	6	X	73774405	73778925	+	Srpk3	serine/arginine-rich protein specific kinase 3 [Source:MGI Symbol%3BAcc:MGI:1891338]	K08832
ENSMUSG00000002010	2701	4153	2815	3603	3205	X	73778963	73786897	-	Idh3g	isocitrate dehydrogenase 3 (NAD+)%2C gamma [Source:MGI Symbol%3BAcc:MGI:1099463]	K00030
ENSMUSG00000002012	1971	0	0	0	0	X	73655994	73660117	-	Pnck	pregnancy upregulated non-ubiquitously expressed CaM kinase [Source:MGI Symbol%3BAcc:MGI:1347357]	K08795
ENSMUSG00000002014	3096	2198	2034	1974	1999	X	73787028	73790830	+	Ssr4	signal sequence receptor%2C delta [Source:MGI Symbol%3BAcc:MGI:1099464]	K04571
ENSMUSG00000002015	1219	2600	2123	2220	2035	X	73686178	73716175	-	Bcap31	B cell receptor associated protein 31 [Source:MGI Symbol%3BAcc:MGI:1350933]	K14009
ENSMUSG00000002017	3564	1041	901	914	880	17	75537086	75551946	-	Fam98a	family with sequence similarity 98%2C member A [Source:MGI Symbol%3BAcc:MGI:1919972]	-
ENSMUSG00000002020	8184	7	13	13	26	12	84783212	84876532	-	Ltbp2	latent transforming growth factor beta binding protein 2 [Source:MGI Symbol%3BAcc:MGI:99502]	K08023
ENSMUSG00000002028	16670	3110	2923	3072	3477	9	44803355	44881296	-	Kmt2a	lysine (K)-specific methyltransferase 2A [Source:MGI Symbol%3BAcc:MGI:96995]	K09186
ENSMUSG00000002031	6416	1428	1161	1367	1333	9	44767908	44793447	+	Ift46	intraflagellar transport 46 [Source:MGI Symbol%3BAcc:MGI:1923818]	K19682
ENSMUSG00000002032	3212	7	12	9	28	9	44793769	44799307	-	Tmem25	transmembrane protein 25 [Source:MGI Symbol%3BAcc:MGI:1918937]	-
ENSMUSG00000002033	3269	0	0	0	0	9	44969572	44980431	-	Cd3g	CD3 antigen%2C gamma polypeptide [Source:MGI Symbol%3BAcc:MGI:88333]	K06452
ENSMUSG00000002043	1589	910	861	958	1018	7	19508395	19516145	+	Trappc6a	trafficking protein particle complex 6A [Source:MGI Symbol%3BAcc:MGI:1914341]	-
ENSMUSG00000002052	7095	4482	3961	3896	3868	11	78206746	78245987	-	Supt6	suppressor of Ty 6 [Source:MGI Symbol%3BAcc:MGI:107726]	K11292
ENSMUSG00000002055	5624	1395	1065	1577	1331	11	78301529	78322457	+	Spag5	sperm associated antigen 5 [Source:MGI Symbol%3BAcc:MGI:1927470]	K09228
ENSMUSG00000002057	3214	3	0	0	1	11	78357577	78386558	-	Foxn1	forkhead box N1 [Source:MGI Symbol%3BAcc:MGI:102949]	K09407
ENSMUSG00000002058	2448	1155	989	957	881	11	78343482	78349164	+	Unc119	unc-119 lipid binding chaperone [Source:MGI Symbol%3BAcc:MGI:1328357]	-
ENSMUSG00000002059	2385	1199	1151	1082	1073	11	78188430	78192193	+	Rab34	RAB34%2C member RAS oncogene family [Source:MGI Symbol%3BAcc:MGI:104606]	K07921
ENSMUSG00000002064	1515	1250	861	1180	1117	11	78245746	78255496	+	Sdf2	stromal cell derived factor 2 [Source:MGI Symbol%3BAcc:MGI:108019]	-
ENSMUSG00000002068	2662	340	350	219	242	7	38097984	38107534	-	Ccne1	cyclin E1 [Source:MGI Symbol%3BAcc:MGI:88316]	K06626
ENSMUSG00000002076	3589	4	9	5	8	17	31944769	32036349	-	Hsf2bp	heat shock transcription factor 2 binding protein [Source:MGI Symbol%3BAcc:MGI:1921627]	-
ENSMUSG00000002083	2124	2173	2180	2388	2179	7	16308393	16318205	+	Bbc3	BCL2 binding component 3 [Source:MGI Symbol%3BAcc:MGI:2181667]	K10132
ENSMUSG00000002100	4163	24	9	46	13	2	91118144	91136516	+	Mybpc3	myosin binding protein C%2C cardiac [Source:MGI Symbol%3BAcc:MGI:102844]	K12568
ENSMUSG00000002102	2607	3869	3086	3392	3213	2	91054009	91066369	+	Psmc3	proteasome (prosome%2C macropain) 26S subunit%2C ATPase 3 [Source:MGI Symbol%3BAcc:MGI:1098754]	K03065
ENSMUSG00000002103	5186	967	817	963	855	2	91202885	91214098	+	Acp2	acid phosphatase 2%2C lysosomal [Source:MGI Symbol%3BAcc:MGI:87882]	K14410
ENSMUSG00000002104	1802	0	0	0	0	2	91035620	91045729	+	Rapsn	receptor-associated protein of the synapse [Source:MGI Symbol%3BAcc:MGI:99422]	-
ENSMUSG00000002105	4869	738	573	690	590	2	91061791	91070417	-	Slc39a13	solute carrier family 39 (metal ion transporter)%2C member 13 [Source:MGI Symbol%3BAcc:MGI:1915677]	K14719
ENSMUSG00000002107	25884	1652	1566	1513	1477	2	6539694	7509563	-	Celf2	CUGBP%2C Elav-like family member 2 [Source:MGI Symbol%3BAcc:MGI:1338822]	K13207
ENSMUSG00000002108	2515	164	145	202	176	2	91184061	91202834	-	Nr1h3	nuclear receptor subfamily 1%2C group H%2C member 3 [Source:MGI Symbol%3BAcc:MGI:1352462]	K08536
ENSMUSG00000002109	2736	181	130	177	163	2	91211572	91236982	-	Ddb2	damage specific DNA binding protein 2 [Source:MGI Symbol%3BAcc:MGI:1355314]	K10140
ENSMUSG00000002111	2695	6660	5651	6771	6263	2	91082390	91115756	+	Spi1	spleen focus forming virus (SFFV) proviral integration oncogene [Source:MGI Symbol%3BAcc:MGI:98282]	K09438
ENSMUSG00000002129	6147	3906	3339	3283	3062	11	4160350	4182541	+	Sf3a1	splicing factor 3a%2C subunit 1 [Source:MGI Symbol%3BAcc:MGI:1914715]	K12825
ENSMUSG00000002147	4402	3721	3346	3732	3626	10	127642986	127660957	+	Stat6	signal transducer and activator of transcription 6 [Source:MGI Symbol%3BAcc:MGI:103034]	K11225
ENSMUSG00000002190	4025	33	27	58	35	8	83389867	83428552	+	Clgn	calmegin [Source:MGI Symbol%3BAcc:MGI:107472]	K09551
ENSMUSG00000002204	2660	959	802	827	844	7	44572380	44586862	+	Napsa	napsin A aspartic peptidase [Source:MGI Symbol%3BAcc:MGI:109365]	K08565
ENSMUSG00000002205	6744	313	323	401	321	7	44748413	44777515	+	Vrk3	vaccinia related kinase 3 [Source:MGI Symbol%3BAcc:MGI:2182465]	K08816
ENSMUSG00000002210	3702	2225	1635	1881	1865	7	24399619	24422778	+	Smg9	smg-9 homolog%2C nonsense mediated mRNA decay factor (C. elegans) [Source:MGI Symbol%3BAcc:MGI:1919247]	K18735
ENSMUSG00000002221	10271	525	398	482	471	5	27740080	27791691	-	Paxip1	PAX interacting (with transcription-activation domain) protein 1 [Source:MGI Symbol%3BAcc:MGI:1890430]	K14972;K09228
ENSMUSG00000002222	6783	1469	1381	1294	1184	6	71388634	71440637	-	Rmnd5a	required for meiotic nuclear division 5 homolog A [Source:MGI Symbol%3BAcc:MGI:1915727]	-
ENSMUSG00000002227	5607	2161	2090	1919	1995	3	104794836	104818563	-	Mov10	Moloney leukemia virus 10 [Source:MGI Symbol%3BAcc:MGI:97054]	K18422
ENSMUSG00000002228	1814	178	192	119	167	3	104781056	104786018	+	Ppm1j	protein phosphatase 1J [Source:MGI Symbol%3BAcc:MGI:1919137]	K17504
ENSMUSG00000002233	1618	7214	6305	4803	5983	3	104788375	104794459	+	Rhoc	ras homolog family member C [Source:MGI Symbol%3BAcc:MGI:106028]	K07857
ENSMUSG00000002240	1337	0	0	0	0	5	87825686	87846387	+	Prr27	proline rich 27 [Source:MGI Symbol%3BAcc:MGI:1921029]	-
ENSMUSG00000002249	6714	0	0	0	0	17	28331671	28350817	-	Tead3	TEA domain family member 3 [Source:MGI Symbol%3BAcc:MGI:109241]	K09448
ENSMUSG00000002250	7514	1384	1184	1162	1238	17	28232700	28301474	+	Ppard	peroxisome proliferator activator receptor delta [Source:MGI Symbol%3BAcc:MGI:101884]	K04504
ENSMUSG00000002257	2672	1913	1560	1632	1724	17	28207778	28228608	+	Def6	differentially expressed in FDCP 6 [Source:MGI Symbol%3BAcc:MGI:1346328]	-
ENSMUSG00000002265	13324	0	0	0	0	7	6703892	6730431	-	Peg3	paternally expressed 3 [Source:MGI Symbol%3BAcc:MGI:104748]	K09230
ENSMUSG00000002266	8086	0	0	0	0	7	6671269	6696450	-	Zim1	zinc finger%2C imprinted 1 [Source:MGI Symbol%3BAcc:MGI:1341879]	K09228
ENSMUSG00000002274	3771	157	157	162	145	17	25793221	25797136	-	Metrn	meteorin%2C glial cell differentiation regulator [Source:MGI Symbol%3BAcc:MGI:1917333]	-
ENSMUSG00000002279	13589	575	481	564	488	17	25579085	25662826	+	Lmf1	lipase maturation factor 1 [Source:MGI Symbol%3BAcc:MGI:1923733]	-
ENSMUSG00000002280	6223	1023	781	934	860	17	25773776	25783332	+	Narfl	nuclear prelamin A recognition factor-like [Source:MGI Symbol%3BAcc:MGI:1914813]	-
ENSMUSG00000002289	3541	52	28	42	38	17	33773750	33781830	-	Angptl4	angiopoietin-like 4 [Source:MGI Symbol%3BAcc:MGI:1888999]	K08767
ENSMUSG00000002297	8728	1482	1249	1531	1256	5	8396973	8422716	-	Dbf4	DBF4 zinc finger [Source:MGI Symbol%3BAcc:MGI:1351328]	K06629
ENSMUSG00000002307	3151	3758	3456	3126	3601	17	33909414	33915590	+	Daxx	Fas death domain-associated protein [Source:MGI Symbol%3BAcc:MGI:1197015]	K02308
ENSMUSG00000002308	2883	373	383	353	287	17	33843091	33849774	+	Cd320	CD320 antigen [Source:MGI Symbol%3BAcc:MGI:1860083]	K06734
ENSMUSG00000002319	4669	1136	946	1256	1143	14	55625400	55635957	-	Ipo4	importin 4 [Source:MGI Symbol%3BAcc:MGI:1923001]	-
ENSMUSG00000002320	3880	1584	1367	1465	1438	14	55635965	55643806	-	Tm9sf1	transmembrane 9 superfamily member 1 [Source:MGI Symbol%3BAcc:MGI:1921390]	K17085
ENSMUSG00000002324	2935	0	0	0	0	14	55618037	55625395	+	Rec8	REC8 meiotic recombination protein [Source:MGI Symbol%3BAcc:MGI:1929645]	K13054
ENSMUSG00000002325	5386	2238	1868	2112	2012	14	55603571	55610030	+	Irf9	interferon regulatory factor 9 [Source:MGI Symbol%3BAcc:MGI:107587]	K04693
ENSMUSG00000002326	3925	748	621	591	634	14	55671941	55679200	+	Gmpr2	guanosine monophosphate reductase 2 [Source:MGI Symbol%3BAcc:MGI:1917903]	K00364
ENSMUSG00000002329	2032	595	521	528	516	14	55657879	55660508	-	Mdp1	magnesium-dependent phosphatase 1 [Source:MGI Symbol%3BAcc:MGI:1915131]	K17619
ENSMUSG00000002332	2760	887	810	709	820	14	55739020	55745690	-	Dhrs1	dehydrogenase/reductase (SDR family) member 1 [Source:MGI Symbol%3BAcc:MGI:1196314]	K11163
ENSMUSG00000002341	7195	0	0	0	0	8	70093085	70120873	-	Ncan	neurocan [Source:MGI Symbol%3BAcc:MGI:104694]	K06794
ENSMUSG00000002342	3673	1170	962	974	1070	8	70172356	70183681	+	Tmem161a	transmembrane protein 161A [Source:MGI Symbol%3BAcc:MGI:2384577]	-
ENSMUSG00000002343	3262	518	355	529	391	8	70220172	70234466	-	Armc6	armadillo repeat containing 6 [Source:MGI Symbol%3BAcc:MGI:1924063]	-
ENSMUSG00000002345	1468	909	552	755	704	8	70139499	70147319	+	Borcs8	BLOC-1 related complex subunit 8 [Source:MGI Symbol%3BAcc:MGI:1919618]	-
ENSMUSG00000002346	5996	130	127	121	133	8	70184340	70212305	-	Slc25a42	solute carrier family 25%2C member 42 [Source:MGI Symbol%3BAcc:MGI:1920345]	K15085
ENSMUSG00000002365	3617	2820	2583	2384	2248	17	5841329	5931954	+	Snx9	sorting nexin 9 [Source:MGI Symbol%3BAcc:MGI:1913866]	K17923
ENSMUSG00000002372	6960	1652	1380	1787	1610	17	56673294	56711764	+	Ranbp3	RAN binding protein 3 [Source:MGI Symbol%3BAcc:MGI:1919060]	K15304
ENSMUSG00000002379	1092	889	678	903	776	17	56717767	56722141	+	Ndufa11	NADH:ubiquinone oxidoreductase subunit A11 [Source:MGI Symbol%3BAcc:MGI:1917125]	K03956
ENSMUSG00000002384	3880	2	1	1	0	4	123105165	123132099	+	Bmp8b	bone morphogenetic protein 8b [Source:MGI Symbol%3BAcc:MGI:107335]	K16622
ENSMUSG00000002393	2983	246	266	286	227	8	71374123	71381960	-	Nr2f6	nuclear receptor subfamily 2%2C group F%2C member 6 [Source:MGI Symbol%3BAcc:MGI:1352453]	K08549
ENSMUSG00000002395	2203	764	575	728	661	8	71366848	71369732	+	Use1	unconventional SNARE in the ER 1 homolog (S. cerevisiae) [Source:MGI Symbol%3BAcc:MGI:1914273]	K08507
ENSMUSG00000002396	7133	316	292	344	305	8	71371298	71379361	+	Ocel1	occludin/ELL domain containing 1 [Source:MGI Symbol%3BAcc:MGI:1924340]	K08549
ENSMUSG00000002409	2695	12	10	25	31	7	28179469	28187294	+	Dyrk1b	dual-specificity tyrosine-(Y)-phosphorylation regulated kinase 1b [Source:MGI Symbol%3BAcc:MGI:1330302]	K08825
ENSMUSG00000002413	13862	1335	1420	1053	1071	6	39603237	39725463	-	Braf	Braf transforming gene [Source:MGI Symbol%3BAcc:MGI:88190]	K04365
ENSMUSG00000002416	5628	400	404	437	392	6	39592574	39603382	+	Ndufb2	NADH:ubiquinone oxidoreductase subunit B2 [Source:MGI Symbol%3BAcc:MGI:1915448]	K03958
ENSMUSG00000002428	5931	1254	1189	1128	1089	3	20057811	20118490	+	Hltf	helicase-like transcription factor [Source:MGI Symbol%3BAcc:MGI:1196437]	K15711
ENSMUSG00000002455	3859	2270	1911	1892	1831	2	181591868	181655660	+	Prpf6	pre-mRNA splicing factor 6 [Source:MGI Symbol%3BAcc:MGI:1922946]	K12855
ENSMUSG00000002458	2230	1914	1512	1906	1752	2	181688419	181693977	-	Rgs19	regulator of G-protein signaling 19 [Source:MGI Symbol%3BAcc:MGI:1915153]	K16449
ENSMUSG00000002459	4239	49	32	14	45	1	4909576	5070285	-	Rgs20	regulator of G-protein signaling 20 [Source:MGI Symbol%3BAcc:MGI:1929866]	K16449
ENSMUSG00000002475	2334	2	0	0	3	18	10642092	10706771	-	Abhd3	abhydrolase domain containing 3 [Source:MGI Symbol%3BAcc:MGI:2147183]	K13696
ENSMUSG00000002477	2052	1079	746	823	766	18	10617775	10642079	+	Snrpd1	small nuclear ribonucleoprotein D1 [Source:MGI Symbol%3BAcc:MGI:98344]	K11087
ENSMUSG00000002486	7397	311	240	320	277	5	114707760	114722327	+	Tchp	trichoplein%2C keratin filament binding [Source:MGI Symbol%3BAcc:MGI:1925082]	K16811
ENSMUSG00000002489	10048	49	31	49	53	16	89787111	90143769	-	Tiam1	T cell lymphoma invasion and metastasis 1 [Source:MGI Symbol%3BAcc:MGI:103306]	K05731
ENSMUSG00000002496	9620	1174	1167	1176	1201	17	24595816	24632630	-	Tsc2	tuberous sclerosis 2 [Source:MGI Symbol%3BAcc:MGI:102548]	K07207
ENSMUSG00000002500	1643	10	4	18	10	17	24727820	24736143	+	Rpl3l	ribosomal protein L3-like [Source:MGI Symbol%3BAcc:MGI:1913461]	K02925
ENSMUSG00000002504	2646	47	46	45	54	17	24639286	24650327	-	Slc9a3r2	solute carrier family 9 (sodium/hydrogen exchanger)%2C member 3 regulator 2 [Source:MGI Symbol%3BAcc:MGI:1890662]	K13358
ENSMUSG00000002524	4748	2272	1898	2339	2061	15	76070182	76080924	-	Puf60	poly-U binding splicing factor 60 [Source:MGI Symbol%3BAcc:MGI:1915209]	K12838
ENSMUSG00000002546	5500	1577	1320	1468	1305	2	32287384	32307921	+	Golga2	golgi autoantigen%2C golgin subfamily a%2C 2 [Source:MGI Symbol%3BAcc:MGI:2139395]	K10595
ENSMUSG00000002550	2751	804	643	728	780	2	32255002	32260159	-	Uck1	uridine-cytidine kinase 1 [Source:MGI Symbol%3BAcc:MGI:98904]	K00876
ENSMUSG00000002565	2999	0	0	0	0	12	40059769	40134228	-	Scin	scinderin [Source:MGI Symbol%3BAcc:MGI:1306794]	K05768
ENSMUSG00000002578	6461	0	0	0	0	10	128630843	128669358	-	Ikzf4	IKAROS family zinc finger 4 [Source:MGI Symbol%3BAcc:MGI:1343139]	K09220
ENSMUSG00000002580	747	340	318	309	324	11	98437708	98438991	-	Mien1	migration and invasion enhancer 1 [Source:MGI Symbol%3BAcc:MGI:1913678]	K07401
ENSMUSG00000002588	2898	0	0	1	0	6	5168090	5193946	-	Pon1	paraoxonase 1 [Source:MGI Symbol%3BAcc:MGI:103295]	K01045
ENSMUSG00000002602	5033	157	147	178	194	7	25757273	25788705	-	Axl	AXL receptor tyrosine kinase [Source:MGI Symbol%3BAcc:MGI:1347244]	K05115
ENSMUSG00000002603	5042	6035	5987	6213	6523	7	25687002	25705077	+	Tgfb1	transforming growth factor%2C beta 1 [Source:MGI Symbol%3BAcc:MGI:98725]	K13375;K09228
ENSMUSG00000002608	3939	1594	1420	1569	1470	7	25711106	25719088	-	Ccdc97	coiled-coil domain containing 97 [Source:MGI Symbol%3BAcc:MGI:1196455]	-
ENSMUSG00000002617	4482	103	113	108	79	17	23173869	23193252	-	Zfp40	zinc finger protein 40 [Source:MGI Symbol%3BAcc:MGI:99185]	K09228
ENSMUSG00000002625	5073	1308	1024	1217	1248	17	32321424	32350607	-	Akap8l	A kinase (PRKA) anchor protein 8-like [Source:MGI Symbol%3BAcc:MGI:1860606]	K15978
ENSMUSG00000002633	2847	0	0	0	0	5	28456815	28467256	-	Shh	sonic hedgehog [Source:MGI Symbol%3BAcc:MGI:98297]	K11988
ENSMUSG00000002635	1549	685	606	574	586	7	34184499	34196661	-	Pdcd2l	programmed cell death 2-like [Source:MGI Symbol%3BAcc:MGI:1915329]	K14801
ENSMUSG00000002658	1717	3778	3020	2937	2934	17	57003405	57011288	-	Gtf2f1	general transcription factor IIF%2C polypeptide 1 [Source:MGI Symbol%3BAcc:MGI:1923848]	K03138
ENSMUSG00000002660	1223	1527	1205	1196	1199	17	56990305	56996188	+	Clpp	caseinolytic mitochondrial matrix peptidase proteolytic subunit [Source:MGI Symbol%3BAcc:MGI:1858213]	K01358
ENSMUSG00000002661	1029	225	196	220	231	17	56997339	56999322	+	Alkbh7	alkB homolog 7 [Source:MGI Symbol%3BAcc:MGI:1913650]	K10769
ENSMUSG00000002664	474	4	6	3	3	17	56999457	57000018	-	Pspn	persephin [Source:MGI Symbol%3BAcc:MGI:1201684]	-
ENSMUSG00000002668	5109	1089	889	1173	1056	17	57065905	57078514	-	Dennd1c	DENN/MADD domain containing 1C [Source:MGI Symbol%3BAcc:MGI:1918035]	-
ENSMUSG00000002679	1447	327	255	303	260	12	81573557	81595008	-	Med6	mediator complex subunit 6 [Source:MGI Symbol%3BAcc:MGI:1917042]	K15128
ENSMUSG00000002688	3653	0	0	0	0	12	50341231	50649098	-	Prkd1	protein kinase D1 [Source:MGI Symbol%3BAcc:MGI:99879]	K06070
ENSMUSG00000002699	4459	19414	17859	17282	17270	11	34046920	34092295	+	Lcp2	lymphocyte cytosolic protein 2 [Source:MGI Symbol%3BAcc:MGI:1321402]	K07361
ENSMUSG00000002718	5273	1737	1471	1678	1520	2	166906040	166946389	+	Cse1l	chromosome segregation 1-like (S. cerevisiae) [Source:MGI Symbol%3BAcc:MGI:1339951]	K18423
ENSMUSG00000002728	3705	1080	921	961	952	2	145902099	145916425	+	Naa20	N(alpha)-acetyltransferase 20%2C NatB catalytic subunit [Source:MGI Symbol%3BAcc:MGI:1915127]	K17972
ENSMUSG00000002731	2028	461	410	383	421	2	76629898	76648015	-	Prkra	protein kinase%2C interferon inducible double stranded RNA dependent activator [Source:MGI Symbol%3BAcc:MGI:1344375]	-
ENSMUSG00000002732	1485	58	72	37	46	2	76663044	76673116	-	Fkbp7	FK506 binding protein 7 [Source:MGI Symbol%3BAcc:MGI:1336879]	K09573
ENSMUSG00000002733	3126	1661	1391	1398	1375	2	76675281	76696828	+	Plekha3	pleckstrin homology domain-containing%2C family A (phosphoinositide binding specific) member 3 [Source:MGI Symbol%3BAcc:MGI:1932515]	K09228
ENSMUSG00000002741	2984	3195	2678	2531	2539	11	5955693	5967780	+	Ykt6	YKT6 v-SNARE homolog (S. cerevisiae) [Source:MGI Symbol%3BAcc:MGI:1927550]	K08516
ENSMUSG00000002748	13667	3205	2938	2948	2913	5	135187264	135246129	+	Baz1b	bromodomain adjacent to zinc finger domain%2C 1B [Source:MGI Symbol%3BAcc:MGI:1353499]	K11658
ENSMUSG00000002763	3796	1401	1368	1247	1293	17	46711463	46725541	+	Pex6	peroxisomal biogenesis factor 6 [Source:MGI Symbol%3BAcc:MGI:2385054]	K13339
ENSMUSG00000002767	1170	1916	1389	1665	1559	17	46646229	46650139	+	Mrpl2	mitochondrial ribosomal protein L2 [Source:MGI Symbol%3BAcc:MGI:1351622]	K02886
ENSMUSG00000002768	1844	1272	968	1043	1037	17	46678793	46683111	+	Mea1	male enhanced antigen 1 [Source:MGI Symbol%3BAcc:MGI:96957]	K13980
ENSMUSG00000002769	1206	3	2	6	9	17	46725664	46729168	-	Gnmt	glycine N-methyltransferase [Source:MGI Symbol%3BAcc:MGI:1202304]	K00552
ENSMUSG00000002771	6658	1	3	5	7	7	45831883	45878378	-	Grin2d	glutamate receptor%2C ionotropic%2C NMDA2D (epsilon 4) [Source:MGI Symbol%3BAcc:MGI:95823]	K05212
ENSMUSG00000002778	1874	1436	1204	1257	1243	7	45872772	45883732	+	Kdelr1	KDEL (Lys-Asp-Glu-Leu) endoplasmic reticulum protein retention receptor 1 [Source:MGI Symbol%3BAcc:MGI:1915387]	K10949
ENSMUSG00000002781	7518	524	465	456	479	7	45896941	45917413	+	Tmem143	transmembrane protein 143 [Source:MGI Symbol%3BAcc:MGI:1917459]	K09228
ENSMUSG00000002791	3119	8	0	5	11	17	32076083	32107350	-	Pdxk-ps	pyridoxal (pyridoxine%2C vitamin B6) kinase%2C pseudogene [Source:MGI Symbol%3BAcc:MGI:1933201]	K00868
ENSMUSG00000002797	7745	147	151	116	146	6	54982580	54992950	-	Ggct	gamma-glutamyl cyclotransferase [Source:MGI Symbol%3BAcc:MGI:95700]	K00682
ENSMUSG00000002799	6965	41	36	63	60	12	112907819	112929776	-	Jag2	jagged 2 [Source:MGI Symbol%3BAcc:MGI:1098270]	K06052
ENSMUSG00000002803	2324	126	108	106	137	12	112976482	112978945	+	Btbd6	BTB (POZ) domain containing 6 [Source:MGI Symbol%3BAcc:MGI:3026623]	K10478
ENSMUSG00000002804	1587	231	166	215	218	12	112934291	112942124	-	Nudt14	nudix (nucleoside diphosphate linked moiety X)-type motif 14 [Source:MGI Symbol%3BAcc:MGI:1913424]	K08077
ENSMUSG00000002808	2745	0	0	0	0	13	19591706	19619927	-	Epdr1	ependymin related protein 1 (zebrafish) [Source:MGI Symbol%3BAcc:MGI:2145369]	-
ENSMUSG00000002812	5039	3355	2803	2902	2960	11	60714123	60727263	-	Flii	flightless I actin binding protein [Source:MGI Symbol%3BAcc:MGI:1342286]	-
ENSMUSG00000002814	4599	548	484	468	483	11	60740058	60777365	-	Top3a	topoisomerase (DNA) III alpha [Source:MGI Symbol%3BAcc:MGI:1197527]	K03165
ENSMUSG00000002820	7264	1235	1035	1175	1263	9	21265293	21277772	+	Atg4d	autophagy related 4D%2C cysteine peptidase [Source:MGI Symbol%3BAcc:MGI:2444308]	K08342
ENSMUSG00000002825	1973	2112	1638	2010	1962	9	21411837	21420274	+	Qtrt1	queuine tRNA-ribosyltransferase catalytic subunit 1 [Source:MGI Symbol%3BAcc:MGI:1931441]	K00773
ENSMUSG00000002831	6350	0	0	0	0	17	56100591	56109803	-	Plin4	perilipin 4 [Source:MGI Symbol%3BAcc:MGI:1929709]	-
ENSMUSG00000002833	4876	1428	1291	1366	1298	17	56079634	56100607	+	Hdgfl2	HDGF like 2 [Source:MGI Symbol%3BAcc:MGI:1194492]	K16641;K09228
ENSMUSG00000002835	8854	658	587	628	526	17	56040439	56072289	+	Chaf1a	chromatin assembly factor 1%2C subunit A (p150) [Source:MGI Symbol%3BAcc:MGI:1351331]	K10750
ENSMUSG00000002844	2966	3512	3282	2748	3010	16	38444030	38452703	-	Adprh	ADP-ribosylarginine hydrolase [Source:MGI Symbol%3BAcc:MGI:1098234]	K01245
ENSMUSG00000002845	4094	1530	1549	1345	1329	16	38558698	38592162	+	Tmem39a	transmembrane protein 39a [Source:MGI Symbol%3BAcc:MGI:1915096]	-
ENSMUSG00000002846	1784	569	500	443	464	16	38498347	38522663	-	Timmdc1	translocase of inner mitochondrial membrane domain containing 1 [Source:MGI Symbol%3BAcc:MGI:1922139]	-
ENSMUSG00000002847	2009	368	287	301	280	16	38396117	38433145	-	Pla1a	phospholipase A1 member A [Source:MGI Symbol%3BAcc:MGI:1934677]	K13618
ENSMUSG00000002870	6956	2271	1849	2218	1998	6	88883474	88898780	-	Mcm2	minichromosome maintenance complex component 2 [Source:MGI Symbol%3BAcc:MGI:105380]	K02540
ENSMUSG00000002871	4171	1116	968	1090	974	6	88902251	88912238	+	Tpra1	transmembrane protein%2C adipocyte asscociated 1 [Source:MGI Symbol%3BAcc:MGI:1345190]	-
ENSMUSG00000002881	4100	3591	3394	2748	2778	1	52457294	52500679	-	Nab1	Ngfi-A binding protein 1 [Source:MGI Symbol%3BAcc:MGI:107564]	-
ENSMUSG00000002885	3757	14	24	15	23	8	83723251	83741326	-	Adgre5	adhesion G protein-coupled receptor E5 [Source:MGI Symbol%3BAcc:MGI:1347095]	K08446
ENSMUSG00000002897	8662	1152	999	1326	1171	6	120463247	120487559	+	Il17ra	interleukin 17 receptor A [Source:MGI Symbol%3BAcc:MGI:107399]	K05164
ENSMUSG00000002900	9917	4	3	2	4	12	31265234	31329644	+	Lamb1	laminin B1 [Source:MGI Symbol%3BAcc:MGI:96743]	K05636
ENSMUSG00000002908	4587	13	13	14	31	8	70842049	70863258	-	Kcnn1	potassium intermediate/small conductance calcium-activated channel%2C subfamily N%2C member 1 [Source:MGI Symbol%3BAcc:MGI:1933993]	K04942
ENSMUSG00000002910	3232	246	218	186	201	8	70835129	70839720	-	Arrdc2	arrestin domain containing 2 [Source:MGI Symbol%3BAcc:MGI:1918057]	-
ENSMUSG00000002930	1757	0	0	0	0	6	56017497	56032689	+	Ppp1r17	protein phosphatase 1%2C regulatory subunit 17 [Source:MGI Symbol%3BAcc:MGI:1333876]	K08067
ENSMUSG00000002944	3590	0	0	0	0	5	17781690	17888801	-	Cd36	CD36 molecule [Source:MGI Symbol%3BAcc:MGI:107899]	K06259
ENSMUSG00000002948	3829	1179	925	1082	1013	8	4238740	4247897	+	Map2k7	mitogen-activated protein kinase kinase 7 [Source:MGI Symbol%3BAcc:MGI:1346871]	K04431
ENSMUSG00000002949	3664	2071	1714	1995	2043	8	4259731	4275913	-	Timm44	translocase of inner mitochondrial membrane 44 [Source:MGI Symbol%3BAcc:MGI:1343262]	K17804
ENSMUSG00000002957	5663	2164	1979	2045	1803	7	141562173	141633011	+	Ap2a2	adaptor-related protein complex 2%2C alpha 2 subunit [Source:MGI Symbol%3BAcc:MGI:101920]	K11824
ENSMUSG00000002963	3250	1183	1181	1242	1229	7	44857139	44862992	+	Pnkp	polynucleotide kinase 3'- phosphatase [Source:MGI Symbol%3BAcc:MGI:1891698]	K08073
ENSMUSG00000002968	7629	1232	1004	1157	1056	7	44876765	44892712	-	Med25	mediator complex subunit 25 [Source:MGI Symbol%3BAcc:MGI:1922863]	K15168;K09228
ENSMUSG00000002980	3199	0	1	0	5	7	19756131	19771016	-	Bcam	basal cell adhesion molecule [Source:MGI Symbol%3BAcc:MGI:1929940]	K06578
ENSMUSG00000002981	6210	3214	2875	2818	2802	7	19631571	19665033	-	Clptm1	cleft lip and palate associated transmembrane protein 1 [Source:MGI Symbol%3BAcc:MGI:1927155]	-
ENSMUSG00000002983	3885	1548	1263	1611	1539	7	19606217	19629438	-	Relb	avian reticuloendotheliosis viral (v-rel) oncogene related B [Source:MGI Symbol%3BAcc:MGI:103289]	K09253
ENSMUSG00000002984	4513	2137	2019	2250	2162	7	19701313	19715438	-	Tomm40	translocase of outer mitochondrial membrane 40 [Source:MGI Symbol%3BAcc:MGI:1858259]	K11518
ENSMUSG00000002985	2138	142	99	221	141	7	19696109	19699188	-	Apoe	apolipoprotein E [Source:MGI Symbol%3BAcc:MGI:88057]	K04524
ENSMUSG00000002992	813	0	0	0	1	7	19671579	19677941	-	Apoc2	apolipoprotein C-II [Source:MGI Symbol%3BAcc:MGI:88054]	-
ENSMUSG00000002996	6167	1524	1330	1233	1230	12	31926254	31950535	-	Hbp1	high mobility group box transcription factor 1 [Source:MGI Symbol%3BAcc:MGI:894659]	-
ENSMUSG00000002997	3652	0	1	0	0	12	31958476	32061296	-	Prkar2b	protein kinase%2C cAMP dependent regulatory%2C type II beta [Source:MGI Symbol%3BAcc:MGI:97760]	K04739
ENSMUSG00000003031	4552	727	830	684	701	6	134920401	134925513	+	Cdkn1b	cyclin-dependent kinase inhibitor 1B [Source:MGI Symbol%3BAcc:MGI:104565]	K06624
ENSMUSG00000003032	3049	557	490	655	551	4	55527143	55532466	-	Klf4	Kruppel-like factor 4 (gut) [Source:MGI Symbol%3BAcc:MGI:1342287]	K17846
ENSMUSG00000003033	3184	2197	1741	2064	2069	8	72240018	72257385	+	Ap1m1	adaptor-related protein complex AP-1%2C mu subunit 1 [Source:MGI Symbol%3BAcc:MGI:102776]	K12393
ENSMUSG00000003037	4678	2119	1742	1958	1792	8	72161200	72183904	+	Rab8a	RAB8A%2C member RAS oncogene family [Source:MGI Symbol%3BAcc:MGI:96960]	K07901
ENSMUSG00000003038	3060	63	54	68	63	4	133964738	133968650	-	Hmgn2	high mobility group nucleosomal binding domain 2 [Source:MGI Symbol%3BAcc:MGI:96136]	K11300
ENSMUSG00000003039	4409	1097	876	1046	954	8	72219730	72224418	+	Fam32a	family with sequence similarity 32%2C member A [Source:MGI Symbol%3BAcc:MGI:1915172]	K13120
ENSMUSG00000003051	2217	0	0	1	0	1	135253575	135258568	-	Elf3	E74-like factor 3 [Source:MGI Symbol%3BAcc:MGI:1101781]	K09429
ENSMUSG00000003053	3061	0	0	0	0	19	39269405	39330713	+	Cyp2c29	cytochrome P450%2C family 2%2C subfamily c%2C polypeptide 29 [Source:MGI Symbol%3BAcc:MGI:103238]	K07413
ENSMUSG00000003062	5600	1220	1140	1044	1086	13	19357676	19395795	-	Stard3nl	STARD3 N-terminal like [Source:MGI Symbol%3BAcc:MGI:1923455]	-
ENSMUSG00000003068	4580	1825	1720	2128	1915	10	80115803	80130682	+	Stk11	serine/threonine kinase 11 [Source:MGI Symbol%3BAcc:MGI:1341870]	K07298
ENSMUSG00000003070	2131	1	2	0	0	10	80179482	80190010	+	Efna2	ephrin A2 [Source:MGI Symbol%3BAcc:MGI:102707]	K05462
ENSMUSG00000003072	1928	5622	4250	4699	4583	10	80138632	80145818	+	Atp5d	ATP synthase%2C H+ transporting%2C mitochondrial F1 complex%2C delta subunit [Source:MGI Symbol%3BAcc:MGI:1913293]	K02134
ENSMUSG00000003099	3136	1999	1751	1762	1752	7	17004640	17027924	-	Ppp5c	protein phosphatase 5%2C catalytic subunit [Source:MGI Symbol%3BAcc:MGI:102666]	K04460
ENSMUSG00000003119	11730	1053	965	976	1020	11	98203059	98278504	+	Cdk12	cyclin-dependent kinase 12 [Source:MGI Symbol%3BAcc:MGI:1098802]	K08819
ENSMUSG00000003123	5886	765	610	768	649	7	25379527	25398710	-	Lipe	lipase%2C hormone sensitive [Source:MGI Symbol%3BAcc:MGI:96790]	K07188
ENSMUSG00000003131	8266	5415	4857	4993	4702	9	45962859	46012690	-	Pafah1b2	platelet-activating factor acetylhydrolase%2C isoform 1b%2C subunit 2 [Source:MGI Symbol%3BAcc:MGI:108415]	K16795
ENSMUSG00000003134	5239	9	4	7	4	1	39371492	39478755	-	Tbc1d8	TBC1 domain family%2C member 8 [Source:MGI Symbol%3BAcc:MGI:1927225]	-
ENSMUSG00000003135	3508	1420	1268	1285	1168	1	39534992	39546889	+	Cnot11	CCR4-NOT transcription complex%2C subunit 11 [Source:MGI Symbol%3BAcc:MGI:106580]	-
ENSMUSG00000003153	7245	1854	1758	1563	1538	6	122727809	122801640	-	Slc2a3	solute carrier family 2 (facilitated glucose transporter)%2C member 3 [Source:MGI Symbol%3BAcc:MGI:95757]	K08142
ENSMUSG00000003154	5346	660	590	601	641	6	122819914	122845366	+	Foxj2	forkhead box J2 [Source:MGI Symbol%3BAcc:MGI:1926805]	K09403
ENSMUSG00000003161	4852	2401	2290	2189	2154	5	8046078	8069379	+	Sri	sorcin [Source:MGI Symbol%3BAcc:MGI:98419]	-
ENSMUSG00000003166	6853	1060	878	940	915	16	17839482	17898562	-	Dgcr2	DiGeorge syndrome critical region gene 2 [Source:MGI Symbol%3BAcc:MGI:892866]	-
ENSMUSG00000003184	3442	1040	923	1042	1049	7	44997648	45002848	+	Irf3	interferon regulatory factor 3 [Source:MGI Symbol%3BAcc:MGI:1859179]	K05411
ENSMUSG00000003190	1976	130	126	115	108	7	44991222	44998712	-	Bcl2l12	BCL2-like 12 (proline rich) [Source:MGI Symbol%3BAcc:MGI:1922986]	-
ENSMUSG00000003198	2448	251	203	212	155	17	55892093	55898928	+	Zfp959	zinc finger protein 959 [Source:MGI Symbol%3BAcc:MGI:2385058]	K09228
ENSMUSG00000003199	2305	2051	1962	1737	1860	17	56005711	56016790	+	Mpnd	MPN domain containing [Source:MGI Symbol%3BAcc:MGI:1915297]	-
ENSMUSG00000003200	5012	1180	1041	991	1058	17	56016750	56036635	-	Sh3gl1	SH3-domain GRB2-like 1 [Source:MGI Symbol%3BAcc:MGI:700010]	K11247
ENSMUSG00000003206	1154	3922	3241	2773	3258	17	55952640	55957022	+	Ebi3	Epstein-Barr virus induced gene 3 [Source:MGI Symbol%3BAcc:MGI:1354171]	-
ENSMUSG00000003208	4956	767	688	505	599	17	55959099	55968285	+	Yju2	YJU2 splicing factor [Source:MGI Symbol%3BAcc:MGI:1920136]	-
ENSMUSG00000003226	11728	3990	4352	3813	3914	10	58446920	58494356	+	Ranbp2	RAN binding protein 2 [Source:MGI Symbol%3BAcc:MGI:894323]	K12172
ENSMUSG00000003227	3637	0	0	0	0	10	58600789	58675654	-	Edar	ectodysplasin-A receptor [Source:MGI Symbol%3BAcc:MGI:1343498]	K05162
ENSMUSG00000003228	7055	246	206	274	222	19	60889749	61095968	+	Grk5	G protein-coupled receptor kinase 5 [Source:MGI Symbol%3BAcc:MGI:109161]	K08291
ENSMUSG00000003233	6410	791	839	785	818	16	20516982	20534010	+	Dvl3	dishevelled segment polarity protein 3 [Source:MGI Symbol%3BAcc:MGI:108100]	K02353
ENSMUSG00000003234	3558	1475	1247	1267	1286	16	20548577	20561379	+	Abcf3	ATP-binding cassette%2C sub-family F (GCN20)%2C member 3 [Source:MGI Symbol%3BAcc:MGI:1351656]	K06158
ENSMUSG00000003235	2595	1984	1738	1806	1692	16	20498817	20509323	+	Eif2b5	eukaryotic translation initiation factor 2B%2C subunit 5 epsilon [Source:MGI Symbol%3BAcc:MGI:2446176]	K03240
ENSMUSG00000003269	3445	1478	1328	1471	1397	7	45806637	45814581	-	Cyth2	cytohesin 2 [Source:MGI Symbol%3BAcc:MGI:1334255]	K18441
ENSMUSG00000003271	3950	6	5	11	1	7	45729983	45784669	-	Sult2b1	sulfotransferase family%2C cytosolic%2C 2B%2C member 1 [Source:MGI Symbol%3BAcc:MGI:1926342]	K01015
ENSMUSG00000003273	1926	1	0	0	0	7	45699843	45704682	+	Car11	carbonic anhydrase 11 [Source:MGI Symbol%3BAcc:MGI:1336193]	-
ENSMUSG00000003279	17890	6	3	3	1	17	69969073	70821413	+	Dlgap1	DLG associated protein 1 [Source:MGI Symbol%3BAcc:MGI:1346065]	K15008
ENSMUSG00000003282	8487	42	64	54	75	4	3900996	3938423	-	Plag1	pleiomorphic adenoma gene 1 [Source:MGI Symbol%3BAcc:MGI:1891916]	K19484
ENSMUSG00000003283	2092	4371	4006	5055	5047	2	153108468	153151441	+	Hck	hemopoietic cell kinase [Source:MGI Symbol%3BAcc:MGI:96052]	K08893
ENSMUSG00000003299	2617	5026	4113	4594	4341	9	21002738	21008839	+	Mrpl4	mitochondrial ribosomal protein L4 [Source:MGI Symbol%3BAcc:MGI:2137210]	K02926
ENSMUSG00000003308	4693	1965	1675	1980	1896	9	21229730	21239361	-	Keap1	kelch-like ECH-associated protein 1 [Source:MGI Symbol%3BAcc:MGI:1858732]	K10456
ENSMUSG00000003309	3140	30	23	20	20	9	21294275	21312337	-	Ap1m2	adaptor protein complex AP-1%2C mu 2 subunit [Source:MGI Symbol%3BAcc:MGI:1336974]	K12393
ENSMUSG00000003316	7090	8386	8040	6533	7133	8	111154421	111259216	-	Glg1	golgi apparatus protein 1 [Source:MGI Symbol%3BAcc:MGI:104967]	K06816
ENSMUSG00000003341	4713	7	3	1	12	10	80519584	80539124	-	Atp8b3	ATPase%2C class I%2C type 8B%2C member 3 [Source:MGI Symbol%3BAcc:MGI:1914581]	K01530
ENSMUSG00000003344	3586	532	541	468	422	10	80642617	80657071	-	Btbd2	BTB (POZ) domain containing 2 [Source:MGI Symbol%3BAcc:MGI:1933831]	K10477
ENSMUSG00000003345	4835	1827	1776	1699	1697	10	80622838	80640749	+	Csnk1g2	casein kinase 1%2C gamma 2 [Source:MGI Symbol%3BAcc:MGI:1920014]	K08958
ENSMUSG00000003346	1547	1032	1004	772	879	10	80583654	80590341	-	Abhd17a	abhydrolase domain containing 17A [Source:MGI Symbol%3BAcc:MGI:106388]	-
ENSMUSG00000003348	3254	332	320	322	318	10	80685253	80701977	-	Mob3a	MOB kinase activator 3A [Source:MGI Symbol%3BAcc:MGI:3050117]	-
ENSMUSG00000003352	4010	6	8	3	2	15	98630840	98644529	+	Cacnb3	calcium channel%2C voltage-dependent%2C beta 3 subunit [Source:MGI Symbol%3BAcc:MGI:103307]	K04864
ENSMUSG00000003354	1992	1	0	0	0	15	98708207	98723336	+	Ccdc65	coiled-coil domain containing 65 [Source:MGI Symbol%3BAcc:MGI:2146001]	-
ENSMUSG00000003355	2706	234	240	216	195	15	98724366	98728198	-	Fkbp11	FK506 binding protein 11 [Source:MGI Symbol%3BAcc:MGI:1913370]	K09576
ENSMUSG00000003360	6229	2581	2286	2478	2546	15	98645134	98662894	-	Ddx23	DEAD (Asp-Glu-Ala-Asp) box polypeptide 23 [Source:MGI Symbol%3BAcc:MGI:1921601]	K12858
ENSMUSG00000003363	2924	3579	3051	2763	3001	7	27532000	27553218	-	Pld3	phospholipase D family%2C member 3 [Source:MGI Symbol%3BAcc:MGI:1333782]	K16860
ENSMUSG00000003378	5168	126	120	159	138	7	25009849	25072346	-	Grik5	glutamate receptor%2C ionotropic%2C kainate 5 (gamma 2) [Source:MGI Symbol%3BAcc:MGI:95818]	K05205
ENSMUSG00000003379	1457	8	5	1	3	7	24897381	24902197	+	Cd79a	CD79A antigen (immunoglobulin-associated alpha) [Source:MGI Symbol%3BAcc:MGI:101774]	K06506
ENSMUSG00000003380	1523	1340	1311	1250	1250	7	24969752	24972754	-	Rabac1	Rab acceptor 1 (prenylated) [Source:MGI Symbol%3BAcc:MGI:1201692]	-
ENSMUSG00000003382	10274	1784	1772	1731	1942	3	87525407	87540156	+	Etv3	ets variant 3 [Source:MGI Symbol%3BAcc:MGI:1350926]	K09433
ENSMUSG00000003402	4275	9343	7997	7637	7908	9	22002806	22014222	+	Prkcsh	protein kinase C substrate 80K-H [Source:MGI Symbol%3BAcc:MGI:107877]	K08288
ENSMUSG00000003410	6890	6	0	3	2	9	22015005	22052023	-	Elavl3	ELAV like RNA binding protein 3 [Source:MGI Symbol%3BAcc:MGI:109157]	K13208
ENSMUSG00000003411	3524	1	0	0	0	4	108879063	108943324	+	Rab3b	RAB3B%2C member RAS oncogene family [Source:MGI Symbol%3BAcc:MGI:1917158]	K06108
ENSMUSG00000003418	7664	0	0	0	0	2	13651021	13794064	-	St8sia6	ST8 alpha-N-acetyl-neuraminide alpha-2%2C8-sialyltransferase 6 [Source:MGI Symbol%3BAcc:MGI:2386797]	K06615
ENSMUSG00000003420	2102	232	189	203	192	7	45092990	45103851	-	Fcgrt	Fc receptor%2C IgG%2C alpha chain transporter [Source:MGI Symbol%3BAcc:MGI:103017]	-
ENSMUSG00000003421	2800	1192	937	1172	945	7	45062429	45078210	+	Nosip	nitric oxide synthase interacting protein [Source:MGI Symbol%3BAcc:MGI:1913644]	K13125
ENSMUSG00000003423	2020	622	507	689	644	7	45154303	45160065	+	Pih1d1	PIH1 domain containing 1 [Source:MGI Symbol%3BAcc:MGI:1916095]	-
ENSMUSG00000003429	865	13079	10848	13492	12338	7	45122379	45124439	-	Rps11	ribosomal protein S11 [Source:MGI Symbol%3BAcc:MGI:1351329]	K02949
ENSMUSG00000003435	5764	3672	3118	3323	3278	7	28314891	28338746	-	Supt5	suppressor of Ty 5 [Source:MGI Symbol%3BAcc:MGI:1202400]	K15172
ENSMUSG00000003436	2850	0	1	2	0	7	28293553	28302238	-	Dll3	delta like canonical Notch ligand 3 [Source:MGI Symbol%3BAcc:MGI:1096877]	K06051
ENSMUSG00000003437	3438	1638	1426	1577	1446	7	28392951	28399388	+	Paf1	Paf1%2C RNA polymerase II complex component [Source:MGI Symbol%3BAcc:MGI:1923988]	K15174
ENSMUSG00000003438	2684	1060	976	1018	1030	7	28305516	28312072	-	Timm50	translocase of inner mitochondrial membrane 50 [Source:MGI Symbol%3BAcc:MGI:1913775]	K17496
ENSMUSG00000003444	1281	623	466	402	461	7	28386146	28392708	-	Med29	mediator complex subunit 29 [Source:MGI Symbol%3BAcc:MGI:1914474]	K15142
ENSMUSG00000003452	27373	0	0	0	0	6	149408886	149563329	+	Bicd1	BICD cargo adaptor 1 [Source:MGI Symbol%3BAcc:MGI:1101760]	K18739
ENSMUSG00000003458	3975	3722	3124	3303	3114	1	172066013	172082795	-	Ncstn	nicastrin [Source:MGI Symbol%3BAcc:MGI:1891700]	K06171
ENSMUSG00000003464	3815	1153	933	955	996	1	172126755	172136493	+	Pex19	peroxisomal biogenesis factor 19 [Source:MGI Symbol%3BAcc:MGI:1334458]	K13337
ENSMUSG00000003469	2910	2	1	0	0	14	70457476	70468832	+	Phyhip	phytanoyl-CoA hydroxylase interacting protein [Source:MGI Symbol%3BAcc:MGI:1860417]	-
ENSMUSG00000003476	5115	3	0	0	0	6	55090049	55133016	-	Crhr2	corticotropin releasing hormone receptor 2 [Source:MGI Symbol%3BAcc:MGI:894312]	K04579
ENSMUSG00000003477	1600	0	0	0	0	6	55170626	55175043	-	Inmt	indolethylamine N-methyltransferase [Source:MGI Symbol%3BAcc:MGI:102963]	K00562
ENSMUSG00000003484	1855	5	0	0	0	8	71988482	72009626	-	Cyp4f18	cytochrome P450%2C family 4%2C subfamily f%2C polypeptide 18 [Source:MGI Symbol%3BAcc:MGI:1919304]	K17726
ENSMUSG00000003500	3294	1447	1273	1208	1216	6	29200434	29216364	-	Impdh1	inosine monophosphate dehydrogenase 1 [Source:MGI Symbol%3BAcc:MGI:96567]	K00088
ENSMUSG00000003505	3232	0	0	0	0	7	18345422	18355009	-	Psg18	pregnancy specific glycoprotein 18 [Source:MGI Symbol%3BAcc:MGI:1347251]	K06499
ENSMUSG00000003518	4682	1493	1356	1495	1366	11	101971143	101987013	-	Dusp3	dual specificity phosphatase 3 (vaccinia virus phosphatase VH1-related) [Source:MGI Symbol%3BAcc:MGI:1919599]	K17614
ENSMUSG00000003526	7797	13	8	14	9	16	18060357	18090203	-	Prodh	proline dehydrogenase [Source:MGI Symbol%3BAcc:MGI:97770]	K00318
ENSMUSG00000003527	4231	508	483	487	496	16	17900709	17911348	-	Ess2	ess-2 splicing factor [Source:MGI Symbol%3BAcc:MGI:107854]	K13118
ENSMUSG00000003528	2164	1411	1204	1139	1183	16	17925223	17928219	-	Slc25a1	solute carrier family 25 (mitochondrial carrier%2C citrate transporter)%2C member 1 [Source:MGI Symbol%3BAcc:MGI:1345283]	K15100
ENSMUSG00000003531	2985	539	485	503	484	16	18052860	18071632	+	Dgcr6	DiGeorge syndrome critical region gene 6 [Source:MGI Symbol%3BAcc:MGI:1202877]	-
ENSMUSG00000003534	4774	5	4	1	4	17	35681567	35704621	-	Ddr1	discoidin domain receptor family%2C member 1 [Source:MGI Symbol%3BAcc:MGI:99216]	K05124
ENSMUSG00000003541	1131	3254	2995	2290	2725	17	35821684	35822923	+	Ier3	immediate early response 3 [Source:MGI Symbol%3BAcc:MGI:104814]	-
ENSMUSG00000003545	6243	8	8	14	8	7	19302696	19310051	-	Fosb	FBJ osteosarcoma oncogene B [Source:MGI Symbol%3BAcc:MGI:95575]	K09029
ENSMUSG00000003546	2377	420	340	376	328	17	46630624	46646022	-	Klc4	kinesin light chain 4 [Source:MGI Symbol%3BAcc:MGI:1922014]	K10407
ENSMUSG00000003549	3111	867	727	786	833	7	19344778	19356524	+	Ercc1	excision repair cross-complementing rodent repair deficiency%2C complementation group 1 [Source:MGI Symbol%3BAcc:MGI:95412]	K10849
ENSMUSG00000003555	2769	0	0	0	1	19	46667165	46673172	-	Cyp17a1	cytochrome P450%2C family 17%2C subfamily a%2C polypeptide 1 [Source:MGI Symbol%3BAcc:MGI:88586]	K00512
ENSMUSG00000003559	3212	900	733	753	729	19	46707458	46741099	+	As3mt	arsenic (+3 oxidation state) methyltransferase [Source:MGI Symbol%3BAcc:MGI:1929882]	K07755
ENSMUSG00000003573	3440	219	204	153	190	8	70282827	70294361	+	Homer3	homer scaffolding protein 3 [Source:MGI Symbol%3BAcc:MGI:1347359]	K15010
ENSMUSG00000003575	11182	267	207	300	256	8	70382355	70439579	-	Crtc1	CREB regulated transcription coactivator 1 [Source:MGI Symbol%3BAcc:MGI:2142523]	K15309
ENSMUSG00000003581	2232	320	256	287	300	11	4135202	4141172	+	Rnf215	ring finger protein 215 [Source:MGI Symbol%3BAcc:MGI:1918923]	-
ENSMUSG00000003585	3505	118	87	121	125	11	4097039	4123415	-	Sec14l2	SEC14-like lipid binding 2 [Source:MGI Symbol%3BAcc:MGI:1915065]	K17981
ENSMUSG00000003604	5001	233	228	298	200	2	112492964	112634573	+	Aven	apoptosis%2C caspase activation inhibitor [Source:MGI Symbol%3BAcc:MGI:1921518]	-
ENSMUSG00000003617	9566	5825	5281	5359	4892	3	19957054	20009145	+	Cp	ceruloplasmin [Source:MGI Symbol%3BAcc:MGI:88476]	K13624
ENSMUSG00000003623	5456	460	440	497	364	5	8966033	8997324	-	Crot	carnitine O-octanoyltransferase [Source:MGI Symbol%3BAcc:MGI:1921364]	K05940
ENSMUSG00000003644	4258	2138	1744	2194	2113	4	133847290	133887797	-	Rps6ka1	ribosomal protein S6 kinase polypeptide 1 [Source:MGI Symbol%3BAcc:MGI:104558]	K04373
ENSMUSG00000003657	1743	1	0	0	0	8	110137502	110168210	-	Calb2	calbindin 2 [Source:MGI Symbol%3BAcc:MGI:101914]	-
ENSMUSG00000003660	7819	3735	3288	3447	3308	2	127208386	127240451	+	Snrnp200	small nuclear ribonucleoprotein 200 (U5) [Source:MGI Symbol%3BAcc:MGI:2444401]	K12854
ENSMUSG00000003662	3197	639	535	637	508	2	127240938	127247816	-	Ciao1	cytosolic iron-sulfur protein assembly 1 [Source:MGI Symbol%3BAcc:MGI:1346998]	-
ENSMUSG00000003665	4518	5	0	0	0	17	17843323	17855205	-	Has1	hyaluronan synthase 1 [Source:MGI Symbol%3BAcc:MGI:106590]	K00752
ENSMUSG00000003680	5017	398	375	377	371	19	8774487	8786417	-	Taf6l	TATA-box binding protein associated factor 6 like [Source:MGI Symbol%3BAcc:MGI:2444957]	K03131
ENSMUSG00000003721	3473	1189	1090	1009	1015	1	121304353	121332589	-	Insig2	insulin induced gene 2 [Source:MGI Symbol%3BAcc:MGI:1920249]	-
ENSMUSG00000003731	6729	2313	2210	1929	1927	4	129643980	129672767	-	Kpna6	karyopherin (importin) alpha 6 [Source:MGI Symbol%3BAcc:MGI:1100836]	-
ENSMUSG00000003746	9647	51	54	47	64	10	53904785	54076609	-	Man1a	mannosidase 1%2C alpha [Source:MGI Symbol%3BAcc:MGI:104677]	K01230
ENSMUSG00000003752	5285	157	171	174	154	7	27207172	27228661	-	Itpkc	inositol 1%2C4%2C5-trisphosphate 3-kinase C [Source:MGI Symbol%3BAcc:MGI:2442554]	K00911
ENSMUSG00000003762	5586	647	554	607	579	7	27233023	27257950	+	Coq8b	coenzyme Q8B [Source:MGI Symbol%3BAcc:MGI:1924139]	K08869
ENSMUSG00000003778	10633	1551	1347	1727	1558	18	34598615	34624601	-	Brd8	bromodomain containing 8 [Source:MGI Symbol%3BAcc:MGI:1925906]	K11321
ENSMUSG00000003779	4338	1051	823	1415	1072	18	34624613	34633277	+	Kif20a	kinesin family member 20A [Source:MGI Symbol%3BAcc:MGI:1201682]	K10402
ENSMUSG00000003808	4538	1957	1732	2100	1990	8	84856989	84869257	+	Farsa	phenylalanyl-tRNA synthetase%2C alpha subunit [Source:MGI Symbol%3BAcc:MGI:1913840]	K01889
ENSMUSG00000003809	2754	206	200	226	172	8	84886393	84893921	-	Gcdh	glutaryl-Coenzyme A dehydrogenase [Source:MGI Symbol%3BAcc:MGI:104541]	K00252
ENSMUSG00000003810	7645	1255	1104	1092	1013	4	116306762	116464183	-	Mast2	microtubule associated serine/threonine kinase 2 [Source:MGI Symbol%3BAcc:MGI:894676]	K08789
ENSMUSG00000003812	5389	2528	2096	2572	2236	8	84908560	84922915	+	Dnase2a	deoxyribonuclease II alpha [Source:MGI Symbol%3BAcc:MGI:1329019]	K01158
ENSMUSG00000003813	2577	3488	3165	3024	3050	8	84834019	84840665	-	Rad23a	RAD23 homolog A%2C nucleotide excision repair protein [Source:MGI Symbol%3BAcc:MGI:105126]	K10839
ENSMUSG00000003814	2880	17045	14821	15048	13859	8	84841850	84846934	-	Calr	calreticulin [Source:MGI Symbol%3BAcc:MGI:88252]	K08057
ENSMUSG00000003824	1968	1658	1476	1298	1349	8	84872111	84888221	+	Syce2	synaptonemal complex central element protein 2 [Source:MGI Symbol%3BAcc:MGI:1919096]	K19535
ENSMUSG00000003847	18378	11187	10760	11870	12737	8	107293470	107379517	+	Nfat5	nuclear factor of activated T cells 5 [Source:MGI Symbol%3BAcc:MGI:1859333]	K17335
ENSMUSG00000003848	3486	2707	2231	2752	2386	8	107412486	107425051	-	Nob1	NIN1/RPN12 binding protein 1 homolog [Source:MGI Symbol%3BAcc:MGI:1914869]	K11883
ENSMUSG00000003849	1553	3	1	0	0	8	107388225	107403206	-	Nqo1	NAD(P)H dehydrogenase%2C quinone 1 [Source:MGI Symbol%3BAcc:MGI:103187]	K00355
ENSMUSG00000003863	7899	210	202	108	136	7	45339122	45367019	-	Ppfia3	protein tyrosine phosphatase%2C receptor type%2C f polypeptide (PTPRF)%2C interacting protein (liprin)%2C alpha 3 [Source:MGI Symbol%3BAcc:MGI:1924037]	-
ENSMUSG00000003865	4789	998	901	1060	946	7	45434844	45456619	+	Gys1	glycogen synthase 1%2C muscle [Source:MGI Symbol%3BAcc:MGI:101805]	K00693
ENSMUSG00000003868	2902	3153	2483	2849	2737	7	45421760	45438096	-	Ruvbl2	RuvB-like protein 2 [Source:MGI Symbol%3BAcc:MGI:1342299]	K11338
ENSMUSG00000003872	1463	21	9	24	2	7	45367891	45370583	-	Lin7b	lin-7 homolog B (C. elegans) [Source:MGI Symbol%3BAcc:MGI:1330858]	-
ENSMUSG00000003873	1576	4057	3663	3943	3687	7	45461697	45466898	-	Bax	BCL2-associated X protein [Source:MGI Symbol%3BAcc:MGI:99702]	K02159
ENSMUSG00000003882	4663	69	72	45	31	15	9505788	9530176	-	Il7r	interleukin 7 receptor [Source:MGI Symbol%3BAcc:MGI:96562]	K05072
ENSMUSG00000003923	4438	1234	1085	1292	1109	10	71225464	71238280	-	Tfam	transcription factor A%2C mitochondrial [Source:MGI Symbol%3BAcc:MGI:107810]	K11830
ENSMUSG00000003929	6790	286	263	202	213	17	33329342	33358878	-	Zfp81	zinc finger protein 81 [Source:MGI Symbol%3BAcc:MGI:1890752]	K09228
ENSMUSG00000003934	3183	1	0	4	5	11	69554092	69560205	-	Efnb3	ephrin B3 [Source:MGI Symbol%3BAcc:MGI:109196]	K05463
ENSMUSG00000003948	3581	313	295	323	242	11	90249456	90278589	+	Mmd	monocyte to macrophage differentiation-associated [Source:MGI Symbol%3BAcc:MGI:1914718]	K11064
ENSMUSG00000003949	6681	0	0	0	0	11	90336536	90390895	-	Hlf	hepatic leukemia factor [Source:MGI Symbol%3BAcc:MGI:96108]	K09057
ENSMUSG00000003955	850	961	741	781	809	16	36043761	36071594	-	Fam162a	family with sequence similarity 162%2C member A [Source:MGI Symbol%3BAcc:MGI:1917436]	-
ENSMUSG00000003970	1359	39205	33331	35782	34666	15	76904078	76906314	+	Rpl8	ribosomal protein L8 [Source:MGI Symbol%3BAcc:MGI:1350927]	K02938
ENSMUSG00000003974	3049	0	0	0	0	5	9485541	9725170	-	Grm3	glutamate receptor%2C metabotropic 3 [Source:MGI Symbol%3BAcc:MGI:1351340]	K04605
ENSMUSG00000003992	7985	3	0	0	0	13	91460283	91703429	+	Ssbp2	single-stranded DNA binding protein 2 [Source:MGI Symbol%3BAcc:MGI:1914220]	-
ENSMUSG00000004018	3372	503	436	504	484	11	26386135	26471876	+	Fancl	Fanconi anemia%2C complementation group L [Source:MGI Symbol%3BAcc:MGI:1914280]	K10606
ENSMUSG00000004031	8767	0	0	0	0	1	158245269	158356326	-	Brinp2	bone morphogenic protein/retinoic acid inducible neural-specific 2 [Source:MGI Symbol%3BAcc:MGI:2443333]	-
ENSMUSG00000004032	1278	0	0	0	0	3	107895821	107898686	+	Gstm5	glutathione S-transferase%2C mu 5 [Source:MGI Symbol%3BAcc:MGI:1309466]	K00799
ENSMUSG00000004035	1601	0	0	0	0	3	107926334	107931817	-	Gstm7	glutathione S-transferase%2C mu 7 [Source:MGI Symbol%3BAcc:MGI:1915562]	K00799
ENSMUSG00000004038	1311	0	0	0	0	3	107963696	107969283	-	Gstm3	glutathione S-transferase%2C mu 3 [Source:MGI Symbol%3BAcc:MGI:106026]	K00799
ENSMUSG00000004040	9527	2804	2590	2444	2762	11	100885098	100939540	-	Stat3	signal transducer and activator of transcription 3 [Source:MGI Symbol%3BAcc:MGI:103038]	K04692
ENSMUSG00000004043	7133	670	689	604	681	11	100859351	100885169	+	Stat5a	signal transducer and activator of transcription 5A [Source:MGI Symbol%3BAcc:MGI:103036]	K11223
ENSMUSG00000004044	3587	56	42	22	31	11	100956733	100970887	-	Cavin1	caveolae associated 1 [Source:MGI Symbol%3BAcc:MGI:1277968]	K19387
ENSMUSG00000004054	4393	1384	1244	1251	1385	19	5688742	5702865	+	Map3k11	mitogen-activated protein kinase kinase kinase 11 [Source:MGI Symbol%3BAcc:MGI:1346880]	K04419
ENSMUSG00000004056	7131	2214	2002	1810	1975	7	27591552	27640826	+	Akt2	thymoma viral proto-oncogene 2 [Source:MGI Symbol%3BAcc:MGI:104874]	K04456
ENSMUSG00000004069	3912	3046	2844	2962	2735	16	4639989	4707695	+	Dnaja3	DnaJ heat shock protein family (Hsp40) member A3 [Source:MGI Symbol%3BAcc:MGI:1933786]	K09504
ENSMUSG00000004070	2217	1704	1563	1412	1419	16	4726361	4766742	+	Hmox2	heme oxygenase 2 [Source:MGI Symbol%3BAcc:MGI:109373]	K00510
ENSMUSG00000004071	10094	608	519	596	544	16	4750348	4790292	-	Cdip1	cell death inducing Trp53 target 1 [Source:MGI Symbol%3BAcc:MGI:1913876]	K09228
ENSMUSG00000004085	10175	1706	1837	1022	1300	2	72285637	72442610	+	Map3k20	mitogen-activated protein kinase kinase kinase 20 [Source:MGI Symbol%3BAcc:MGI:2443258]	K04424
ENSMUSG00000004096	1571	3889	3512	3559	3160	9	14500617	14510577	+	Cwc15	CWC15 spliceosome-associated protein [Source:MGI Symbol%3BAcc:MGI:1913320]	K12863
ENSMUSG00000004098	6809	11	8	10	21	9	20770050	20815067	-	Col5a3	collagen%2C type V%2C alpha 3 [Source:MGI Symbol%3BAcc:MGI:1858212]	K19721
ENSMUSG00000004099	7377	4223	3467	3611	3202	9	20907209	20959888	-	Dnmt1	DNA methyltransferase (cytosine-5) 1 [Source:MGI Symbol%3BAcc:MGI:94912]	K00558
ENSMUSG00000004100	4004	1741	1371	2069	1880	9	20888175	20892178	+	Ppan	peter pan homolog [Source:MGI Symbol%3BAcc:MGI:2178445]	K14859
ENSMUSG00000004105	6286	21	15	16	16	2	33216069	33247717	+	Angptl2	angiopoietin-like 2 [Source:MGI Symbol%3BAcc:MGI:1347002]	-
ENSMUSG00000004110	25228	1	0	0	0	1	154390731	154884501	-	Cacna1e	calcium channel%2C voltage-dependent%2C R type%2C alpha 1E subunit [Source:MGI Symbol%3BAcc:MGI:106217]	K04852
ENSMUSG00000004113	9942	4	0	0	0	2	24603887	24763152	-	Cacna1b	calcium channel%2C voltage-dependent%2C N type%2C alpha 1B subunit [Source:MGI Symbol%3BAcc:MGI:88296]	K04849
ENSMUSG00000004127	7976	334	304	300	310	3	138143448	138159821	+	Trmt10a	tRNA methyltransferase 10A [Source:MGI Symbol%3BAcc:MGI:1920421]	K15445
ENSMUSG00000004151	13296	2169	2271	1553	1773	12	38779380	38870484	+	Etv1	ets variant 1 [Source:MGI Symbol%3BAcc:MGI:99254]	K09431
ENSMUSG00000004187	3932	19	12	5	33	15	76659858	76668196	+	Kifc2	kinesin family member C2 [Source:MGI Symbol%3BAcc:MGI:109187]	K10406
ENSMUSG00000004207	2744	15822	12936	13995	12867	10	60277627	60302597	+	Psap	prosaposin [Source:MGI Symbol%3BAcc:MGI:97783]	K12382
ENSMUSG00000004221	8110	996	916	914	916	X	74393290	74453854	+	Ikbkg	inhibitor of kappaB kinase gamma [Source:MGI Symbol%3BAcc:MGI:1338074]	K07210
ENSMUSG00000004231	5409	0	0	0	0	19	44756045	44837871	+	Pax2	paired box 2 [Source:MGI Symbol%3BAcc:MGI:97486]	K15608
ENSMUSG00000004233	5946	385	320	383	317	3	99141068	99239186	+	Wars2	tryptophanyl tRNA synthetase 2 (mitochondrial) [Source:MGI Symbol%3BAcc:MGI:1917810]	K01867
ENSMUSG00000004263	4600	58	142	53	52	6	124742544	124756524	-	Atn1	atrophin 1 [Source:MGI Symbol%3BAcc:MGI:104725]	K05626
ENSMUSG00000004264	3718	3507	3495	3703	3421	6	124712336	124716950	+	Phb2	prohibitin 2 [Source:MGI Symbol%3BAcc:MGI:102520]	K17081
ENSMUSG00000004266	2802	9366	7826	8030	7644	6	124720707	124738714	-	Ptpn6	protein tyrosine phosphatase%2C non-receptor type 6 [Source:MGI Symbol%3BAcc:MGI:96055]	K05697
ENSMUSG00000004267	4705	2440	2226	1640	2065	6	124760053	124769673	-	Eno2	enolase 2%2C gamma neuronal [Source:MGI Symbol%3BAcc:MGI:95394]	K01689
ENSMUSG00000004268	4632	3669	3152	3244	3112	6	124704085	124712178	-	Emg1	EMG1 N1-specific pseudouridine methyltransferase [Source:MGI Symbol%3BAcc:MGI:1315195]	K14568
ENSMUSG00000004270	3268	1399	1214	1209	1104	6	124663027	124704418	+	Lpcat3	lysophosphatidylcholine acyltransferase 3 [Source:MGI Symbol%3BAcc:MGI:1315211]	K13515
ENSMUSG00000004285	1063	2563	1805	2374	2278	6	29467718	29470512	+	Atp6v1f	ATPase%2C H+ transporting%2C lysosomal V1 subunit F [Source:MGI Symbol%3BAcc:MGI:1913394]	K02151
ENSMUSG00000004296	1967	65	57	43	96	11	44400063	44414033	+	Il12b	interleukin 12b [Source:MGI Symbol%3BAcc:MGI:96540]	K05425
ENSMUSG00000004317	11452	1027	1026	716	770	X	7153810	7319358	-	Clcn5	chloride channel%2C voltage-sensitive 5 [Source:MGI Symbol%3BAcc:MGI:99486]	K05012
ENSMUSG00000004319	17071	4032	3625	3578	3362	8	60910389	60983300	-	Clcn3	chloride channel%2C voltage-sensitive 3 [Source:MGI Symbol%3BAcc:MGI:103555]	K05012
ENSMUSG00000004328	6710	1	1	0	4	7	17031507	17062427	-	Hif3a	hypoxia inducible factor 3%2C alpha subunit [Source:MGI Symbol%3BAcc:MGI:1859778]	K09096
ENSMUSG00000004341	1368	0	0	0	0	13	21312125	21319624	+	Gpx6	glutathione peroxidase 6 [Source:MGI Symbol%3BAcc:MGI:1922762]	K00432
ENSMUSG00000004344	1674	0	0	0	0	13	21286429	21292731	-	Gpx5	glutathione peroxidase 5 [Source:MGI Symbol%3BAcc:MGI:104886]	K00432
ENSMUSG00000004347	20067	0	0	0	3	6	56069804	56569103	-	Pde1c	phosphodiesterase 1C [Source:MGI Symbol%3BAcc:MGI:108413]	K13755
ENSMUSG00000004356	10199	2281	2197	2333	2208	10	88746607	88826804	-	Utp20	UTP20 small subunit processome component [Source:MGI Symbol%3BAcc:MGI:1917933]	K14772
ENSMUSG00000004359	3841	0	0	0	0	10	88674772	88685015	-	Spic	Spi-C transcription factor (Spi-1/PU.1 related) [Source:MGI Symbol%3BAcc:MGI:1341168]	K09440
ENSMUSG00000004360	5767	0	0	0	0	10	29211606	29230779	+	9330159F19Rik	RIKEN cDNA 9330159F19 gene [Source:MGI Symbol%3BAcc:MGI:3036239]	-
ENSMUSG00000004364	4873	3942	3526	3225	3053	1	80264923	80340480	-	Cul3	cullin 3 [Source:MGI Symbol%3BAcc:MGI:1347360]	K03869
ENSMUSG00000004366	721	0	0	0	0	16	23889573	23890958	-	Sst	somatostatin [Source:MGI Symbol%3BAcc:MGI:98326]	K05237
ENSMUSG00000004371	2081	5	7	0	2	7	4772373	4782859	-	Il11	interleukin 11 [Source:MGI Symbol%3BAcc:MGI:107613]	K05417
ENSMUSG00000004383	7976	0	4	0	0	8	72814599	73353540	-	Large1	LARGE xylosyl- and glucuronyltransferase 1 [Source:MGI Symbol%3BAcc:MGI:1342270]	K09668
ENSMUSG00000004393	2533	1326	1042	1288	1189	11	6258919	6267772	-	Ddx56	DEAD (Asp-Glu-Ala-Asp) box polypeptide 56 [Source:MGI Symbol%3BAcc:MGI:1277172]	K14810
ENSMUSG00000004394	2178	2061	1835	1583	1679	11	6270369	6274870	-	Tmed4	transmembrane p24 trafficking protein 4 [Source:MGI Symbol%3BAcc:MGI:1915070]	-
ENSMUSG00000004415	8176	0	0	0	0	5	136741759	136883209	-	Col26a1	collagen%2C type XXVI%2C alpha 1 [Source:MGI Symbol%3BAcc:MGI:2155345]	-
ENSMUSG00000004446	3550	2187	1741	1992	1886	6	120891930	120916853	-	Bid	BH3 interacting domain death agonist [Source:MGI Symbol%3BAcc:MGI:108093]	K04726
ENSMUSG00000004451	4930	3438	2995	3022	2884	1	119470305	119504794	-	Ralb	v-ral simian leukemia viral oncogene B [Source:MGI Symbol%3BAcc:MGI:1927244]	K07835
ENSMUSG00000004455	3424	920	1004	899	873	5	122158278	122175273	+	Ppp1cc	protein phosphatase 1 catalytic subunit gamma [Source:MGI Symbol%3BAcc:MGI:104872]	K06269
ENSMUSG00000004460	3236	2988	2649	2526	2403	16	22857845	22879634	+	Dnajb11	DnaJ heat shock protein family (Hsp40) member B11 [Source:MGI Symbol%3BAcc:MGI:1915088]	K09517
ENSMUSG00000004462	6939	486	439	502	452	16	22813214	22857669	-	Tbccd1	TBCC domain containing 1 [Source:MGI Symbol%3BAcc:MGI:1917823]	K16810
ENSMUSG00000004473	2978	46	76	51	56	7	44302687	44306902	-	Clec11a	C-type lectin domain family 11%2C member a [Source:MGI Symbol%3BAcc:MGI:1298219]	-
ENSMUSG00000004500	4776	110	80	82	85	7	12965838	12974236	+	Zfp324	zinc finger protein 324 [Source:MGI Symbol%3BAcc:MGI:2444641]	K09228
ENSMUSG00000004508	6168	2578	2579	1916	2067	7	97081586	97308946	+	Gab2	growth factor receptor bound protein 2-associated protein 2 [Source:MGI Symbol%3BAcc:MGI:1333854]	K08091
ENSMUSG00000004530	9664	2883	2489	2513	2497	5	113842436	113908758	-	Coro1c	coronin%2C actin binding protein 1C [Source:MGI Symbol%3BAcc:MGI:1345964]	K13886
ENSMUSG00000004535	9991	3210	2960	2675	2586	6	52713729	52766780	+	Tax1bp1	Tax1 (human T cell leukemia virus type I) binding protein 1 [Source:MGI Symbol%3BAcc:MGI:1289308]	-
ENSMUSG00000004540	2100	0	0	0	0	7	18813937	18821607	-	Psg17	pregnancy specific glycoprotein 17 [Source:MGI Symbol%3BAcc:MGI:1347250]	K06499
ENSMUSG00000004542	3205	0	0	0	0	7	18789567	18798520	-	Psg19	pregnancy specific glycoprotein 19 [Source:MGI Symbol%3BAcc:MGI:1347252]	K06499
ENSMUSG00000004552	3170	2547	1999	2391	2165	1	131638306	131675505	+	Ctse	cathepsin E [Source:MGI Symbol%3BAcc:MGI:107361]	K01382
ENSMUSG00000004558	3397	776	705	835	757	14	51905271	51914158	-	Ndrg2	N-myc downstream regulated gene 2 [Source:MGI Symbol%3BAcc:MGI:1352498]	-
ENSMUSG00000004561	3970	634	573	809	623	14	51884842	51893039	+	Mettl17	methyltransferase like 17 [Source:MGI Symbol%3BAcc:MGI:1098577]	-
ENSMUSG00000004562	10366	368	359	405	421	14	51984719	52006251	+	Arhgef40	Rho guanine nucleotide exchange factor (GEF) 40 [Source:MGI Symbol%3BAcc:MGI:2685515]	K09228
ENSMUSG00000004565	9698	846	796	987	889	8	3515384	3544267	+	Pnpla6	patatin-like phospholipase domain containing 6 [Source:MGI Symbol%3BAcc:MGI:1354723]	K14676
ENSMUSG00000004567	7555	1918	1472	1677	1613	8	3500457	3515232	+	Mcoln1	mucolipin 1 [Source:MGI Symbol%3BAcc:MGI:1890498]	K04992
ENSMUSG00000004568	8395	309	252	288	275	8	3393006	3456601	+	Arhgef18	rho/rac guanine nucleotide exchange factor (GEF) 18 [Source:MGI Symbol%3BAcc:MGI:2142567]	-
ENSMUSG00000004591	12877	1394	1343	1137	1121	3	142790902	142882004	-	Pkn2	protein kinase N2 [Source:MGI Symbol%3BAcc:MGI:109211]	K06071
ENSMUSG00000004609	7771	672	682	702	646	7	43524216	43544428	-	Cd33	CD33 antigen [Source:MGI Symbol%3BAcc:MGI:99440]	K06473
ENSMUSG00000004610	1164	601	527	567	516	7	43444083	43457800	+	Etfb	electron transferring flavoprotein%2C beta polypeptide [Source:MGI Symbol%3BAcc:MGI:106098]	K03521
ENSMUSG00000004612	914	0	0	0	0	7	43437073	43438249	+	Nkg7	natural killer cell group 7 sequence [Source:MGI Symbol%3BAcc:MGI:1931250]	-
ENSMUSG00000004626	4159	4151	3534	3939	3838	8	3630955	3643644	+	Stxbp2	syntaxin binding protein 2 [Source:MGI Symbol%3BAcc:MGI:107370]	K15300
ENSMUSG00000004630	1828	4	1	2	4	8	3623371	3625545	-	Pcp2	Purkinje cell protein 2 (L7) [Source:MGI Symbol%3BAcc:MGI:97508]	-
ENSMUSG00000004631	10612	0	0	1	0	6	4674350	4747207	-	Sgce	sarcoglycan%2C epsilon [Source:MGI Symbol%3BAcc:MGI:1329042]	-
ENSMUSG00000004633	5812	0	0	0	0	6	54039554	54301810	+	Chn2	chimerin 2 [Source:MGI Symbol%3BAcc:MGI:1917243]	-
ENSMUSG00000004637	10173	728	616	653	609	8	114439655	115352708	+	Wwox	WW domain-containing oxidoreductase [Source:MGI Symbol%3BAcc:MGI:1931237]	K19329
ENSMUSG00000004642	6076	893	716	811	777	5	33634952	33652574	-	Slbp	stem-loop binding protein [Source:MGI Symbol%3BAcc:MGI:108402]	K18710
ENSMUSG00000004651	7108	0	0	0	0	7	87424771	87493512	-	Tyr	tyrosinase [Source:MGI Symbol%3BAcc:MGI:98880]	K00505
ENSMUSG00000004654	3487	0	0	0	0	6	55376295	55388530	+	Ghrhr	growth hormone releasing hormone receptor [Source:MGI Symbol%3BAcc:MGI:95710]	K04584
ENSMUSG00000004655	2627	0	0	0	0	6	55336432	55348555	+	Aqp1	aquaporin 1 [Source:MGI Symbol%3BAcc:MGI:103201]	K09864
ENSMUSG00000004661	7976	615	504	460	518	9	57790353	57836793	-	Arid3b	AT rich interactive domain 3B (BRIGHT-like) [Source:MGI Symbol%3BAcc:MGI:1930768]	K14829
ENSMUSG00000004665	2460	19	24	19	25	10	79988584	79996062	+	Cnn2	calponin 2 [Source:MGI Symbol%3BAcc:MGI:105093]	K15411
ENSMUSG00000004667	2670	1743	1320	1560	1550	10	80035949	80039795	-	Polr2e	polymerase (RNA) II (DNA directed) polypeptide E [Source:MGI Symbol%3BAcc:MGI:1913670]	K03013
ENSMUSG00000004668	19737	59	36	47	45	11	9191942	9684259	+	Abca13	ATP-binding cassette%2C sub-family A (ABC1)%2C member 13 [Source:MGI Symbol%3BAcc:MGI:2388707]	K05647
ENSMUSG00000004677	7496	2698	2299	2551	2662	8	71272714	71360713	+	Myo9b	myosin IXb [Source:MGI Symbol%3BAcc:MGI:106624]	K10360
ENSMUSG00000004698	14665	1398	1309	1178	1084	12	34047580	34917095	-	Hdac9	histone deacetylase 9 [Source:MGI Symbol%3BAcc:MGI:1931221]	K11409
ENSMUSG00000004707	3307	2519	2048	2306	2144	1	171588624	171607410	-	Ly9	lymphocyte antigen 9 [Source:MGI Symbol%3BAcc:MGI:96885]	K06570
ENSMUSG00000004709	4876	1	0	1	0	1	171559193	171609746	+	Cd244a	CD244 molecule A [Source:MGI Symbol%3BAcc:MGI:109294]	K06582
ENSMUSG00000004730	3238	3158	3048	1646	2342	17	57358691	57483527	+	Adgre1	adhesion G protein-coupled receptor E1 [Source:MGI Symbol%3BAcc:MGI:106912]	K04591
ENSMUSG00000004748	1738	144	110	146	104	11	4091480	4095445	-	Mtfp1	mitochondrial fission process 1 [Source:MGI Symbol%3BAcc:MGI:1916686]	K17981
ENSMUSG00000004768	8285	586	619	630	588	1	33719887	33742564	+	Rab23	RAB23%2C member RAS oncogene family [Source:MGI Symbol%3BAcc:MGI:99833]	K06234
ENSMUSG00000004771	2992	3037	2577	2411	2397	9	64715299	64737758	-	Rab11a	RAB11A%2C member RAS oncogene family [Source:MGI Symbol%3BAcc:MGI:1858202]	K07904
ENSMUSG00000004788	1885	2263	1884	2219	2045	12	85219481	85226628	+	Eif2b2	eukaryotic translation initiation factor 2B%2C subunit 2 beta [Source:MGI Symbol%3BAcc:MGI:2145118]	K03754
ENSMUSG00000004789	9559	5416	4807	4734	4786	12	85110833	85134845	+	Dlst	dihydrolipoamide S-succinyltransferase (E2 component of 2-oxo-glutarate complex) [Source:MGI Symbol%3BAcc:MGI:1926170]	K00658
ENSMUSG00000004791	2903	21	36	26	34	12	85166635	85177790	-	Pgf	placental growth factor [Source:MGI Symbol%3BAcc:MGI:105095]	K16859
ENSMUSG00000004798	5977	621	629	537	551	11	61775649	61855073	-	Ulk2	unc-51 like kinase 2 [Source:MGI Symbol%3BAcc:MGI:1352758]	K08269
ENSMUSG00000004814	1295	0	0	0	0	5	135569937	135573049	-	Ccl24	chemokine (C-C motif) ligand 24 [Source:MGI Symbol%3BAcc:MGI:1928953]	K05514
ENSMUSG00000004815	7189	402	295	371	326	5	108646693	108669672	-	Dgkq	diacylglycerol kinase%2C theta [Source:MGI Symbol%3BAcc:MGI:102918]	K00901
ENSMUSG00000004821	763	0	0	0	0	5	108777235	108795363	-	Tmed11	transmembrane p24 trafficking protein 11 [Source:MGI Symbol%3BAcc:MGI:1914616]	-
ENSMUSG00000004837	1793	5523	4945	3396	4021	11	61653265	61672784	+	Grap	GRB2-related adaptor protein [Source:MGI Symbol%3BAcc:MGI:1918770]	K04364
ENSMUSG00000004842	3891	0	0	1	0	16	65520511	65535005	+	Pou1f1	POU domain%2C class 1%2C transcription factor 1 [Source:MGI Symbol%3BAcc:MGI:97588]	K09363
ENSMUSG00000004843	1928	1755	1596	1400	1307	16	65539128	65562726	-	Chmp2b	charged multivesicular body protein 2B [Source:MGI Symbol%3BAcc:MGI:1916192]	K12192
ENSMUSG00000004846	4519	3347	3071	2792	3011	5	136987019	136996648	+	Plod3	procollagen-lysine%2C 2-oxoglutarate 5-dioxygenase 3 [Source:MGI Symbol%3BAcc:MGI:1347008]	K13646
ENSMUSG00000004849	2198	3271	2819	2625	2585	5	137034993	137046135	-	Ap1s1	adaptor protein complex AP-1%2C sigma 1 [Source:MGI Symbol%3BAcc:MGI:1098244]	K12394
ENSMUSG00000004864	3150	3	4	2	2	17	28769297	28780233	+	Mapk13	mitogen-activated protein kinase 13 [Source:MGI Symbol%3BAcc:MGI:1346864]	K04441
ENSMUSG00000004865	12376	2424	2173	2470	2386	17	28587648	28622709	-	Srpk1	serine/arginine-rich protein specific kinase 1 [Source:MGI Symbol%3BAcc:MGI:106908]	K15409
ENSMUSG00000004872	6187	796	722	625	607	1	78101267	78197134	-	Pax3	paired box 3 [Source:MGI Symbol%3BAcc:MGI:97487]	K09381
ENSMUSG00000004880	4761	1418	1374	1378	1295	1	181815335	181843046	-	Lbr	lamin B receptor [Source:MGI Symbol%3BAcc:MGI:2138281]	K19532
ENSMUSG00000004885	1322	0	1	5	3	3	87948666	87953376	+	Crabp2	cellular retinoic acid binding protein II [Source:MGI Symbol%3BAcc:MGI:88491]	K17289
ENSMUSG00000004891	6416	6	2	5	4	3	87971078	87980451	+	Nes	nestin [Source:MGI Symbol%3BAcc:MGI:101784]	K07609
ENSMUSG00000004892	4064	2	0	0	0	3	87987531	88000230	-	Bcan	brevican [Source:MGI Symbol%3BAcc:MGI:1096385]	K06795
ENSMUSG00000004894	2371	0	0	0	0	3	88021750	88027583	-	Hapln2	hyaluronan and proteoglycan link protein 2 [Source:MGI Symbol%3BAcc:MGI:2137300]	K06851
ENSMUSG00000004895	2099	1206	1074	1135	905	3	87858903	87885608	-	Prcc	papillary renal cell carcinoma (translocation-associated) [Source:MGI Symbol%3BAcc:MGI:2137738]	K13105
ENSMUSG00000004896	6342	713	672	758	752	3	87922601	87930717	-	Rrnad1	ribosomal RNA adenine dimethylase domain containing 1 [Source:MGI Symbol%3BAcc:MGI:2387197]	K02895;K09228
ENSMUSG00000004897	2873	9725	9266	8268	7526	3	87906321	87916132	+	Hdgf	heparin binding growth factor [Source:MGI Symbol%3BAcc:MGI:1194494]	K16641
ENSMUSG00000004902	1911	6	15	12	10	6	120773578	120794336	+	Slc25a18	solute carrier family 25 (mitochondrial carrier)%2C member 18 [Source:MGI Symbol%3BAcc:MGI:1919053]	K15107
ENSMUSG00000004929	5059	636	502	613	539	10	81070035	81082559	+	Thop1	thimet oligopeptidase 1 [Source:MGI Symbol%3BAcc:MGI:1354165]	K01392
ENSMUSG00000004931	2890	1132	947	1076	1059	10	81266960	81273246	+	Apba3	amyloid beta (A4) precursor protein-binding%2C family A%2C member 3 [Source:MGI Symbol%3BAcc:MGI:1888527]	-
ENSMUSG00000004933	4594	66	38	84	68	10	81252935	81263365	+	Matk	megakaryocyte-associated tyrosine kinase [Source:MGI Symbol%3BAcc:MGI:99259]	K08888
ENSMUSG00000004934	3695	1135	983	1015	973	10	81153266	81167923	-	Pias4	protein inhibitor of activated STAT 4 [Source:MGI Symbol%3BAcc:MGI:2136940]	K16065
ENSMUSG00000004936	3391	7798	7143	6648	6978	9	64185770	64253631	-	Map2k1	mitogen-activated protein kinase kinase 1 [Source:MGI Symbol%3BAcc:MGI:1346866]	K04368
ENSMUSG00000004937	2876	2997	2251	2619	2389	10	81044075	81060181	-	Sgta	small glutamine-rich tetratricopeptide repeat (TPR)-containing%2C alpha [Source:MGI Symbol%3BAcc:MGI:1098703]	K16365
ENSMUSG00000004939	1854	0	0	0	0	10	81198170	81202051	-	Nmrk2	nicotinamide riboside kinase 2 [Source:MGI Symbol%3BAcc:MGI:1916814]	K10524
ENSMUSG00000004945	1837	971	873	822	796	17	5410870	5440259	-	Tmem242	transmembrane protein 242 [Source:MGI Symbol%3BAcc:MGI:1917794]	-
ENSMUSG00000004947	7032	487	397	438	412	5	135994800	136032872	+	Dtx2	deltex 2%2C E3 ubiquitin ligase [Source:MGI Symbol%3BAcc:MGI:1921448]	K06058
ENSMUSG00000004948	1323	0	0	0	0	5	135980099	135988624	+	Zp3	zona pellucida glycoprotein 3 [Source:MGI Symbol%3BAcc:MGI:99215]	-
ENSMUSG00000004951	1031	1	0	1	0	5	135887919	135889563	+	Hspb1	heat shock protein 1 [Source:MGI Symbol%3BAcc:MGI:96240]	K04455
ENSMUSG00000004952	7485	2474	2158	2637	2606	5	136083916	136111860	+	Rasa4	RAS p21 protein activator 4 [Source:MGI Symbol%3BAcc:MGI:1858600]	K17630
ENSMUSG00000004961	2380	3	3	4	6	7	4539765	4547541	-	Syt5	synaptotagmin V [Source:MGI Symbol%3BAcc:MGI:1926368]	-
ENSMUSG00000004980	6584	12904	11337	15797	12916	6	51460932	51469894	-	Hnrnpa2b1	heterogeneous nuclear ribonucleoprotein A2/B1 [Source:MGI Symbol%3BAcc:MGI:104819]	K13158
ENSMUSG00000004988	1957	0	0	0	0	6	117933559	117937692	-	Fxyd4	FXYD domain-containing ion transport regulator 4 [Source:MGI Symbol%3BAcc:MGI:1889005]	K13359
ENSMUSG00000004994	2694	1107	919	939	859	8	84257795	84270380	-	Ccdc130	coiled-coil domain containing 130 [Source:MGI Symbol%3BAcc:MGI:1914986]	K13115
ENSMUSG00000004996	3273	1327	1104	1192	1158	8	84249906	84257326	-	Mri1	methylthioribose-1-phosphate isomerase 1 [Source:MGI Symbol%3BAcc:MGI:1915123]	K08963
ENSMUSG00000005034	8772	3157	2910	2453	2574	3	146729574	146812990	-	Prkacb	protein kinase%2C cAMP dependent%2C catalytic%2C beta [Source:MGI Symbol%3BAcc:MGI:97594]	K04345
ENSMUSG00000005043	4414	406	415	395	311	11	119343425	119355536	-	Sgsh	N-sulfoglucosamine sulfohydrolase (sulfamidase) [Source:MGI Symbol%3BAcc:MGI:1350341]	K01565
ENSMUSG00000005045	9583	150	118	187	157	4	152338651	152390194	+	Chd5	chromodomain helicase DNA binding protein 5 [Source:MGI Symbol%3BAcc:MGI:3036258]	K14435
ENSMUSG00000005054	603	4055	3161	3728	3329	10	78425669	78427622	+	Cstb	cystatin B [Source:MGI Symbol%3BAcc:MGI:109514]	K13907
ENSMUSG00000005057	5406	1226	905	976	1022	5	136218147	136246556	-	Sh2b2	SH2B adaptor protein 2 [Source:MGI Symbol%3BAcc:MGI:1345171]	K07193
ENSMUSG00000005069	3943	1021	1029	968	966	6	124396816	124415067	-	Pex5	peroxisomal biogenesis factor 5 [Source:MGI Symbol%3BAcc:MGI:1098808]	K13342
ENSMUSG00000005078	2692	593	544	525	513	12	72085589	72101461	+	Jkamp	JNK1/MAPK8-associated membrane protein [Source:MGI Symbol%3BAcc:MGI:1915057]	-
ENSMUSG00000005087	6776	7107	6775	4256	5220	2	102811141	102901665	-	Cd44	CD44 antigen [Source:MGI Symbol%3BAcc:MGI:88338]	K06256
ENSMUSG00000005089	13133	8	2	0	9	2	102658659	102790784	+	Slc1a2	solute carrier family 1 (glial high affinity glutamate transporter)%2C member 2 [Source:MGI Symbol%3BAcc:MGI:101931]	K05613
ENSMUSG00000005102	7457	892	875	813	870	2	118388618	118475234	+	Eif2ak4	eukaryotic translation initiation factor 2 alpha kinase 4 [Source:MGI Symbol%3BAcc:MGI:1353427]	K16196
ENSMUSG00000005103	8899	5174	4524	4912	4895	5	38526813	38563221	-	Wdr1	WD repeat domain 1 [Source:MGI Symbol%3BAcc:MGI:1337100]	-
ENSMUSG00000005107	5083	740	568	615	552	5	38349273	38503143	-	Slc2a9	solute carrier family 2 (facilitated glucose transporter)%2C member 9 [Source:MGI Symbol%3BAcc:MGI:2152844]	K08146
ENSMUSG00000005124	5565	0	0	3	0	15	66891320	66923201	+	Ccn4	cellular communication network factor 4 [Source:MGI Symbol%3BAcc:MGI:1197008]	-
ENSMUSG00000005125	6596	4302	3412	4293	3913	15	66929318	66969640	-	Ndrg1	N-myc downstream regulated gene 1 [Source:MGI Symbol%3BAcc:MGI:1341799]	K18266
ENSMUSG00000005131	3539	0	3	1	1	9	53402325	53434402	+	4930550C14Rik	RIKEN cDNA 4930550C14 gene [Source:MGI Symbol%3BAcc:MGI:1922561]	-
ENSMUSG00000005142	8026	2324	2008	2534	2310	8	85083270	85098282	+	Man2b1	mannosidase 2%2C alpha B1 [Source:MGI Symbol%3BAcc:MGI:107286]	K12311
ENSMUSG00000005148	5201	0	0	0	0	14	99298691	99315036	+	Klf5	Kruppel-like factor 5 [Source:MGI Symbol%3BAcc:MGI:1338056]	K09206
ENSMUSG00000005150	2818	1320	1077	1270	1198	8	85075035	85081306	-	Wdr83	WD repeat domain containing 83 [Source:MGI Symbol%3BAcc:MGI:1915086]	K13124
ENSMUSG00000005161	3050	4681	4055	4218	3742	8	84969587	84974834	+	Prdx2	peroxiredoxin 2 [Source:MGI Symbol%3BAcc:MGI:109486]	K03386
ENSMUSG00000005198	7067	10511	9626	9340	9241	11	69733997	69758637	-	Polr2a	polymerase (RNA) II (DNA directed) polypeptide A [Source:MGI Symbol%3BAcc:MGI:98086]	K03006
ENSMUSG00000005202	1506	0	0	0	0	11	69614804	69617905	-	Shbg	sex hormone binding globulin [Source:MGI Symbol%3BAcc:MGI:98295]	-
ENSMUSG00000005204	3632	3097	2767	2904	2661	11	69673115	69682084	-	Senp3	SUMO/sentrin specific peptidase 3 [Source:MGI Symbol%3BAcc:MGI:2158736]	K08593
ENSMUSG00000005220	5400	0	0	4	1	5	72300025	72504473	-	Corin	corin%2C serine peptidase [Source:MGI Symbol%3BAcc:MGI:1349451]	K09614
ENSMUSG00000005225	7005	418	455	333	378	6	54595111	54645839	+	Plekha8	pleckstrin homology domain containing%2C family A (phosphoinositide binding specific) member 8 [Source:MGI Symbol%3BAcc:MGI:2681164]	K08051
ENSMUSG00000005232	1974	0	0	0	0	2	69211073	69227841	+	G6pc2	glucose-6-phosphatase%2C catalytic%2C 2 [Source:MGI Symbol%3BAcc:MGI:1277193]	K01084
ENSMUSG00000005233	3188	591	490	591	477	2	69193895	69206194	-	Spc25	SPC25%2C NDC80 kinetochore complex component%2C homolog (S. cerevisiae) [Source:MGI Symbol%3BAcc:MGI:1913692]	K11550
ENSMUSG00000005237	14968	7	6	0	13	11	69420809	69549110	-	Dnah2	dynein%2C axonemal%2C heavy chain 2 [Source:MGI Symbol%3BAcc:MGI:107731]	K10408
ENSMUSG00000005251	3591	0	0	0	0	16	97741933	97763787	-	Ripk4	receptor-interacting serine-threonine kinase 4 [Source:MGI Symbol%3BAcc:MGI:1919638]	K08848
ENSMUSG00000005262	4336	1110	917	989	1005	16	18811779	18835261	+	Ufd1	ubiquitin recognition factor in ER-associated degradation 1 [Source:MGI Symbol%3BAcc:MGI:109353]	K14016
ENSMUSG00000005267	7632	348	291	311	307	11	62700356	62731905	-	Zfp287	zinc finger protein 287 [Source:MGI Symbol%3BAcc:MGI:2176561]	K09229
ENSMUSG00000005268	15339	0	0	0	0	15	10177238	10349180	+	Prlr	prolactin receptor [Source:MGI Symbol%3BAcc:MGI:97763]	K05081
ENSMUSG00000005299	9650	1744	1506	1662	1590	5	33739673	33782817	-	Letm1	leucine zipper-EF-hand containing transmembrane protein 1 [Source:MGI Symbol%3BAcc:MGI:1932557]	K17800
ENSMUSG00000005312	4406	3282	3356	2889	2902	13	58176156	58215653	-	Ubqln1	ubiquilin 1 [Source:MGI Symbol%3BAcc:MGI:1860276]	K04523
ENSMUSG00000005320	3542	0	0	0	1	13	55152640	55168759	+	Fgfr4	fibroblast growth factor receptor 4 [Source:MGI Symbol%3BAcc:MGI:95525]	K05095
ENSMUSG00000005338	7248	0	0	0	0	1	173333258	173367695	-	Cadm3	cell adhesion molecule 3 [Source:MGI Symbol%3BAcc:MGI:2137858]	K06780
ENSMUSG00000005339	998	0	0	0	0	1	173221284	173227214	-	Fcer1a	Fc receptor%2C IgE%2C high affinity I%2C alpha polypeptide [Source:MGI Symbol%3BAcc:MGI:95494]	K08089
ENSMUSG00000005354	4208	3306	2717	2922	2852	15	77915047	77929006	-	Txn2	thioredoxin 2 [Source:MGI Symbol%3BAcc:MGI:1929468]	K03671
ENSMUSG00000005355	2394	0	0	0	0	10	78711991	78718294	-	Casp14	caspase 14 [Source:MGI Symbol%3BAcc:MGI:1335092]	K04401
ENSMUSG00000005357	2152	0	0	0	0	10	78780496	78814765	+	Slc1a6	solute carrier family 1 (high affinity aspartate/glutamate transporter)%2C member 6 [Source:MGI Symbol%3BAcc:MGI:1096331]	K05617
ENSMUSG00000005360	8537	0	0	0	0	15	8634124	8710764	-	Slc1a3	solute carrier family 1 (glial high affinity glutamate transporter)%2C member 3 [Source:MGI Symbol%3BAcc:MGI:99917]	K05614
ENSMUSG00000005362	6982	1122	926	1069	1007	6	106780201	106800077	-	Crbn	cereblon [Source:MGI Symbol%3BAcc:MGI:1913277]	K11793
ENSMUSG00000005364	3575	0	0	0	0	6	106710357	106749037	-	Il5ra	interleukin 5 receptor%2C alpha [Source:MGI Symbol%3BAcc:MGI:96558]	K05067
ENSMUSG00000005370	4346	1031	992	886	846	17	87975062	87990892	+	Msh6	mutS homolog 6 [Source:MGI Symbol%3BAcc:MGI:1343961]	K08737
ENSMUSG00000005371	4397	1492	1453	1299	1218	17	87990859	88065291	-	Fbxo11	F-box protein 11 [Source:MGI Symbol%3BAcc:MGI:2147134]	K10297
ENSMUSG00000005373	5538	0	0	0	0	5	135089890	135138382	+	Mlxipl	MLX interacting protein-like [Source:MGI Symbol%3BAcc:MGI:1927999]	K09113
ENSMUSG00000005374	7855	792	643	806	709	5	135149657	135165760	+	Tbl2	transducin (beta)-like 2 [Source:MGI Symbol%3BAcc:MGI:1351652]	K09228
ENSMUSG00000005378	3386	1675	1339	1537	1416	5	135052957	135064959	-	Bud23	BUD23%2C rRNA methyltransferase and ribosome maturation factor [Source:MGI Symbol%3BAcc:MGI:1913388]	K19306;K19374
ENSMUSG00000005397	6943	0	0	0	0	13	13437551	13512269	+	Nid1	nidogen 1 [Source:MGI Symbol%3BAcc:MGI:97342]	K06826
ENSMUSG00000005410	3993	4058	3105	3807	3513	8	75109569	75128439	+	Mcm5	minichromosome maintenance complex component 5 [Source:MGI Symbol%3BAcc:MGI:103197]	K02209
ENSMUSG00000005413	1751	5486	4471	5125	4908	8	75093621	75100589	+	Hmox1	heme oxygenase 1 [Source:MGI Symbol%3BAcc:MGI:96163]	K00510
ENSMUSG00000005417	13327	2797	2670	2870	2726	11	59661305	59780860	+	Mprip	myosin phosphatase Rho interacting protein [Source:MGI Symbol%3BAcc:MGI:1349438]	-
ENSMUSG00000005442	10294	3131	3069	2744	2912	7	25267704	25294159	+	Cic	capicua transcriptional repressor [Source:MGI Symbol%3BAcc:MGI:1918972]	-
ENSMUSG00000005447	2107	292	271	359	312	7	25295049	25297986	-	Pafah1b3	platelet-activating factor acetylhydrolase%2C isoform 1b%2C subunit 3 [Source:MGI Symbol%3BAcc:MGI:108414]	K16795
ENSMUSG00000005465	3495	2	1	5	0	8	84030294	84042589	-	Il27ra	interleukin 27 receptor%2C alpha [Source:MGI Symbol%3BAcc:MGI:1355318]	K19598
ENSMUSG00000005469	2488	2087	2195	1678	1629	8	83972993	83996443	+	Prkaca	protein kinase%2C cAMP dependent%2C catalytic%2C alpha [Source:MGI Symbol%3BAcc:MGI:97592]	K04345
ENSMUSG00000005470	2338	1697	1271	1642	1381	8	83955507	83970197	+	Asf1b	anti-silencing function 1B histone chaperone [Source:MGI Symbol%3BAcc:MGI:1914179]	K10753
ENSMUSG00000005474	1203	0	0	0	0	5	136693146	136701094	+	Myl10	myosin%2C light chain 10%2C regulatory [Source:MGI Symbol%3BAcc:MGI:1891705]	K12756
ENSMUSG00000005481	5155	5488	4374	5552	4921	8	83715177	83726892	+	Ddx39	DEAD (Asp-Glu-Ala-Asp) box polypeptide 39 [Source:MGI Symbol%3BAcc:MGI:1915528]	K13182
ENSMUSG00000005483	3204	904	856	907	882	8	83608193	83612653	+	Dnajb1	DnaJ heat shock protein family (Hsp40) member B1 [Source:MGI Symbol%3BAcc:MGI:1931874]	K09507
ENSMUSG00000005493	6895	8	0	2	3	3	153857149	153906138	-	Msh4	mutS homolog 4 [Source:MGI Symbol%3BAcc:MGI:1860077]	K08740
ENSMUSG00000005501	11871	1347	1167	1195	1227	1	87945119	88008551	-	Usp40	ubiquitin specific peptidase 40 [Source:MGI Symbol%3BAcc:MGI:2443184]	K11869
ENSMUSG00000005503	2877	0	0	0	0	6	52313498	52318378	+	Evx1	even-skipped homeobox 1 [Source:MGI Symbol%3BAcc:MGI:95461]	K09320
ENSMUSG00000005505	3139	227	195	212	232	2	90904740	90911626	+	Kbtbd4	kelch repeat and BTB (POZ) domain containing 4 [Source:MGI Symbol%3BAcc:MGI:1914386]	K10472
ENSMUSG00000005506	8446	3769	3632	3681	3567	2	90940382	91019497	+	Celf1	CUGBP%2C Elav-like family member 1 [Source:MGI Symbol%3BAcc:MGI:1342295]	K13207
ENSMUSG00000005510	2178	1392	1175	1225	1203	2	90894634	90904827	-	Ndufs3	NADH:ubiquinone oxidoreductase core subunit S3 [Source:MGI Symbol%3BAcc:MGI:1915599]	K03936
ENSMUSG00000005514	4021	4659	4017	2836	3176	5	135670033	135735326	+	Por	P450 (cytochrome) oxidoreductase [Source:MGI Symbol%3BAcc:MGI:97744]	K00327
ENSMUSG00000005533	16791	0	0	0	0	7	67952827	68233668	+	Igf1r	insulin-like growth factor I receptor [Source:MGI Symbol%3BAcc:MGI:96433]	K05087
ENSMUSG00000005534	13746	1018	979	782	876	8	3122061	3279617	-	Insr	insulin receptor [Source:MGI Symbol%3BAcc:MGI:96575]	K04527
ENSMUSG00000005540	3092	0	1	0	1	8	3681737	3694175	-	Fcer2a	Fc receptor%2C IgE%2C low affinity II%2C alpha polypeptide [Source:MGI Symbol%3BAcc:MGI:95497]	K06468
ENSMUSG00000005547	2073	0	0	0	0	7	26835305	26843548	+	Cyp2a5	cytochrome P450%2C family 2%2C subfamily a%2C polypeptide 5 [Source:MGI Symbol%3BAcc:MGI:88597]	K07411
ENSMUSG00000005553	3761	3	2	0	1	7	30712209	30725534	+	Atp4a	ATPase%2C H+/K+ exchanging%2C gastric%2C alpha polypeptide [Source:MGI Symbol%3BAcc:MGI:88113]	K01542
ENSMUSG00000005566	4158	2434	2037	2514	2196	7	12999114	13031035	+	Trim28	tripartite motif-containing 28 [Source:MGI Symbol%3BAcc:MGI:109274]	K08882
ENSMUSG00000005575	2357	2892	2409	2424	2378	7	13035120	13038275	-	Ube2m	ubiquitin-conjugating enzyme E2M [Source:MGI Symbol%3BAcc:MGI:108278]	K10579
ENSMUSG00000005580	5197	170	170	109	133	16	4287529	4420498	-	Adcy9	adenylate cyclase 9 [Source:MGI Symbol%3BAcc:MGI:108450]	K08049
ENSMUSG00000005583	15715	3518	3230	2706	2645	13	83504034	83667080	+	Mef2c	myocyte enhancer factor 2C [Source:MGI Symbol%3BAcc:MGI:99458]	K04454
ENSMUSG00000005609	8000	1182	1099	1154	1090	7	111028951	111056377	+	Ctr9	CTR9 homolog%2C Paf1/RNA polymerase II complex component [Source:MGI Symbol%3BAcc:MGI:109345]	K15176
ENSMUSG00000005610	10166	52614	53309	37560	38700	7	111067750	111083030	-	Eif4g2	eukaryotic translation initiation factor 4%2C gamma 2 [Source:MGI Symbol%3BAcc:MGI:109207]	K03260
ENSMUSG00000005611	6827	13	11	15	20	7	110868266	110982461	-	Mrvi1	MRV integration site 1 [Source:MGI Symbol%3BAcc:MGI:1338023]	K12337
ENSMUSG00000005615	7412	1491	1480	1188	1182	16	32430921	32475070	+	Pcyt1a	phosphate cytidylyltransferase 1%2C choline%2C alpha isoform [Source:MGI Symbol%3BAcc:MGI:88557]	K00968
ENSMUSG00000005621	7412	1047	907	983	866	7	80993681	81045164	+	Zfp592	zinc finger protein 592 [Source:MGI Symbol%3BAcc:MGI:2443541]	K19325
ENSMUSG00000005625	2808	3949	2852	3425	3392	3	95032694	95042614	-	Psmd4	proteasome (prosome%2C macropain) 26S subunit%2C non-ATPase%2C 4 [Source:MGI Symbol%3BAcc:MGI:1201670]	K03029
ENSMUSG00000005628	1717	34	22	78	64	3	95124476	95129209	+	Tmod4	tropomodulin 4 [Source:MGI Symbol%3BAcc:MGI:1355285]	K10370
ENSMUSG00000005640	5714	1	0	0	0	3	87796951	87816101	+	Insrr	insulin receptor-related receptor [Source:MGI Symbol%3BAcc:MGI:1346037]	K05086
ENSMUSG00000005649	2526	0	0	2	0	7	13398132	13408887	+	Cabp5	calcium binding protein 5 [Source:MGI Symbol%3BAcc:MGI:1352746]	-
ENSMUSG00000005656	2998	2167	1950	1783	1716	12	54746349	54795703	-	Snx6	sorting nexin 6 [Source:MGI Symbol%3BAcc:MGI:1919433]	K17920
ENSMUSG00000005667	3487	7871	6958	7357	6789	6	83305691	83325908	-	Mthfd2	methylenetetrahydrofolate dehydrogenase (NAD+ dependent)%2C methenyltetrahydrofolate cyclohydrolase [Source:MGI Symbol%3BAcc:MGI:1338850]	K13403
ENSMUSG00000005672	8911	5	2	2	3	5	75574916	75656722	+	Kit	KIT proto-oncogene receptor tyrosine kinase [Source:MGI Symbol%3BAcc:MGI:96677]	K05091
ENSMUSG00000005674	5135	252	258	224	252	1	171216011	171222514	-	Tomm40l	translocase of outer mitochondrial membrane 40-like [Source:MGI Symbol%3BAcc:MGI:3589112]	K11518
ENSMUSG00000005677	4414	1	5	3	1	1	171213970	171220701	+	Nr1i3	nuclear receptor subfamily 1%2C group I%2C member 3 [Source:MGI Symbol%3BAcc:MGI:1346307]	K08541
ENSMUSG00000005681	537	12	10	9	11	1	171225054	171226379	+	Apoa2	apolipoprotein A-II [Source:MGI Symbol%3BAcc:MGI:88050]	K08758
ENSMUSG00000005682	8472	728	626	781	763	10	128303335	128321358	+	Pan2	PAN2 poly(A) specific ribonuclease subunit [Source:MGI Symbol%3BAcc:MGI:1918984]	K12571
ENSMUSG00000005683	5779	7503	6423	6846	6282	10	128337734	128362479	+	Cs	citrate synthase [Source:MGI Symbol%3BAcc:MGI:88529]	K01647
ENSMUSG00000005686	5627	821	710	622	739	7	110768206	110812405	+	Ampd3	adenosine monophosphate deaminase 3 [Source:MGI Symbol%3BAcc:MGI:1096344]	K01490
ENSMUSG00000005687	4390	2932	2346	2919	2542	3	103171655	103179166	+	Bcas2	breast carcinoma amplified sequence 2 [Source:MGI Symbol%3BAcc:MGI:1915433]	K12861
ENSMUSG00000005696	5505	0	0	0	0	X	42502453	42529330	+	Sh2d1a	SH2 domain containing 1A [Source:MGI Symbol%3BAcc:MGI:1328352]	K07990
ENSMUSG00000005698	4860	1905	1771	1935	1649	8	105636568	105682922	+	Ctcf	CCCTC-binding factor [Source:MGI Symbol%3BAcc:MGI:109447]	-
ENSMUSG00000005699	1582	807	580	662	649	8	105701148	105703496	+	Pard6a	par-6 family cell polarity regulator alpha [Source:MGI Symbol%3BAcc:MGI:1927223]	K06093
ENSMUSG00000005705	1013	11	7	3	4	8	105566698	105637393	-	Agrp	agouti related neuropeptide [Source:MGI Symbol%3BAcc:MGI:892013]	K05231
ENSMUSG00000005716	1041	0	0	0	0	15	78191114	78206400	-	Pvalb	parvalbumin [Source:MGI Symbol%3BAcc:MGI:97821]	-
ENSMUSG00000005718	2541	140	134	162	104	16	4544661	4559854	-	Tfap4	transcription factor AP4 [Source:MGI Symbol%3BAcc:MGI:103239]	K09108
ENSMUSG00000005732	1666	5293	4756	4843	4561	16	18239784	18248732	-	Ranbp1	RAN binding protein 1 [Source:MGI Symbol%3BAcc:MGI:96269]	K15306
ENSMUSG00000005763	5329	3	8	5	5	1	165788681	165877277	+	Cd247	CD247 antigen [Source:MGI Symbol%3BAcc:MGI:88334]	K06453;K09364
ENSMUSG00000005774	5497	835	774	748	737	3	94954075	94961561	+	Rfx5	regulatory factor X%2C 5 (influences HLA class II expression) [Source:MGI Symbol%3BAcc:MGI:1858421]	K08061
ENSMUSG00000005779	1951	9138	8215	7657	7281	3	94884093	94886961	-	Psmb4	proteasome (prosome%2C macropain) subunit%2C beta type 4 [Source:MGI Symbol%3BAcc:MGI:1098257]	K02736
ENSMUSG00000005800	2425	0	0	0	0	9	7558456	7568485	+	Mmp8	matrix metallopeptidase 8 [Source:MGI Symbol%3BAcc:MGI:1202395]	K01402
ENSMUSG00000005802	5482	118	123	91	105	2	122681233	122702663	-	Slc30a4	solute carrier family 30 (zinc transporter)%2C member 4 [Source:MGI Symbol%3BAcc:MGI:1345282]	K14691
ENSMUSG00000005803	4084	207	225	106	159	2	122765237	122809569	+	Sqor	sulfide quinone oxidoreductase [Source:MGI Symbol%3BAcc:MGI:1929899]	K17218
ENSMUSG00000005804	3899	1464	1360	1252	1164	2	122738503	122749475	+	Bloc1s6	biogenesis of lysosomal organelles complex-1%2C subunit 6%2C pallidin [Source:MGI Symbol%3BAcc:MGI:1927580]	-
ENSMUSG00000005813	7000	1731	1528	1523	1372	3	138458956	138489515	-	Metap1	methionyl aminopeptidase 1 [Source:MGI Symbol%3BAcc:MGI:1922874]	K01265
ENSMUSG00000005823	2862	1646	1314	1374	1442	17	57234635	57248446	-	Gpr108	G protein-coupled receptor 108 [Source:MGI Symbol%3BAcc:MGI:1925558]	-
ENSMUSG00000005824	1847	0	0	1	1	17	57189492	57194177	-	Tnfsf14	tumor necrosis factor (ligand) superfamily%2C member 14 [Source:MGI Symbol%3BAcc:MGI:1355317]	K05477
ENSMUSG00000005836	6508	0	0	0	0	18	11052064	11085635	+	Gata6	GATA binding protein 6 [Source:MGI Symbol%3BAcc:MGI:107516]	K17897
ENSMUSG00000005846	2258	4300	4466	3639	3336	16	11192970	11203331	-	Rsl1d1	ribosomal L1 domain containing 1 [Source:MGI Symbol%3BAcc:MGI:1913659]	K14775
ENSMUSG00000005864	3095	0	0	0	0	X	71991849	72010218	+	Cnga2	cyclic nucleotide gated channel alpha 2 [Source:MGI Symbol%3BAcc:MGI:108040]	K04949
ENSMUSG00000005871	16116	1054	1083	866	999	18	34220924	34322552	+	Apc	APC%2C WNT signaling pathway regulator [Source:MGI Symbol%3BAcc:MGI:88039]	K02085
ENSMUSG00000005873	3151	2392	2012	2064	1990	18	34344885	34374070	-	Reep5	receptor accessory protein 5 [Source:MGI Symbol%3BAcc:MGI:1270152]	K17279
ENSMUSG00000005881	2121	2546	2089	2287	2340	2	156008045	156018279	+	Ergic3	ERGIC and golgi 3 [Source:MGI Symbol%3BAcc:MGI:1913616]	-
ENSMUSG00000005882	6044	567	518	468	514	2	155846894	155930310	-	Uqcc1	ubiquinol-cytochrome c reductase complex assembly factor 1 [Source:MGI Symbol%3BAcc:MGI:1929472]	K17662
ENSMUSG00000005883	3921	0	0	0	0	2	172977700	172993576	+	Spo11	SPO11 meiotic protein covalently bound to DSB [Source:MGI Symbol%3BAcc:MGI:1349669]	K10878
ENSMUSG00000005886	15642	1848	1730	1644	1599	1	13139105	13374083	-	Ncoa2	nuclear receptor coactivator 2 [Source:MGI Symbol%3BAcc:MGI:1276533]	K11255
ENSMUSG00000005891	876	0	0	0	0	13	28016212	28023559	+	Prl4a1	prolactin family 4%2C subfamily a%2C member 1 [Source:MGI Symbol%3BAcc:MGI:1206587]	-
ENSMUSG00000005892	1384	0	0	0	0	6	92242061	92244650	-	Trh	thyrotropin releasing hormone [Source:MGI Symbol%3BAcc:MGI:98823]	K05253
ENSMUSG00000005893	14935	737	648	635	599	6	92091390	92174294	+	Nr2c2	nuclear receptor subfamily 2%2C group C%2C member 2 [Source:MGI Symbol%3BAcc:MGI:1352466]	K08544
ENSMUSG00000005897	4607	490	459	443	451	10	94148023	94197211	+	Nr2c1	nuclear receptor subfamily 2%2C group C%2C member 1 [Source:MGI Symbol%3BAcc:MGI:1352465]	K08543
ENSMUSG00000005899	9034	815	716	948	767	16	17619354	17644828	+	Smpd4	sphingomyelin phosphodiesterase 4 [Source:MGI Symbol%3BAcc:MGI:1924876]	K12353
ENSMUSG00000005907	10356	515	498	561	466	5	3596066	3637232	+	Pex1	peroxisomal biogenesis factor 1 [Source:MGI Symbol%3BAcc:MGI:1918632]	K13338
ENSMUSG00000005917	5422	3	1	5	0	11	21994764	22002897	-	Otx1	orthodenticle homeobox 1 [Source:MGI Symbol%3BAcc:MGI:97450]	K09326
ENSMUSG00000005936	7821	2255	2057	2172	1953	17	28951950	28969549	+	Kctd20	potassium channel tetramerisation domain containing 20 [Source:MGI Symbol%3BAcc:MGI:1914239]	K10482
ENSMUSG00000005947	4581	5	2	9	15	11	73090583	73147446	+	Itgae	integrin alpha E%2C epithelial-associated [Source:MGI Symbol%3BAcc:MGI:1298377]	K06524
ENSMUSG00000005949	3391	968	792	874	767	11	73183596	73199042	-	Ctns	cystinosis%2C nephropathic [Source:MGI Symbol%3BAcc:MGI:1932872]	K12386
ENSMUSG00000005950	2395	24	25	22	20	11	73160421	73172685	+	P2rx5	purinergic receptor P2X%2C ligand-gated ion channel%2C 5 [Source:MGI Symbol%3BAcc:MGI:2137026]	K05219
ENSMUSG00000005951	2985	233	177	168	114	11	73199460	73224511	+	Shpk	sedoheptulokinase [Source:MGI Symbol%3BAcc:MGI:1921887]	K11214
ENSMUSG00000005952	3681	0	0	0	0	11	73234292	73261242	+	Trpv1	transient receptor potential cation channel%2C subfamily V%2C member 1 [Source:MGI Symbol%3BAcc:MGI:1341787]	K05222
ENSMUSG00000005958	6641	0	0	0	0	16	21204755	21223305	+	Ephb3	Eph receptor B3 [Source:MGI Symbol%3BAcc:MGI:104770]	K05112
ENSMUSG00000005968	3117	253	203	227	175	3	94612757	94658872	-	Tuft1	tuftelin 1 [Source:MGI Symbol%3BAcc:MGI:109572]	-
ENSMUSG00000005973	3196	592	697	548	521	2	105386291	105399319	-	Rcn1	reticulocalbin 1 [Source:MGI Symbol%3BAcc:MGI:104559]	-
ENSMUSG00000005980	3083	28	26	39	26	16	4036942	4040024	+	Dnase1	deoxyribonuclease I [Source:MGI Symbol%3BAcc:MGI:103157]	K11994
ENSMUSG00000005981	2573	4767	3722	4331	3912	16	4039971	4077827	-	Trap1	TNF receptor-associated protein 1 [Source:MGI Symbol%3BAcc:MGI:1915265]	K09488
ENSMUSG00000005982	3765	1355	1047	1104	1082	16	3872375	3904770	+	Naa60	N(alpha)-acetyltransferase 60%2C NatF catalytic subunit [Source:MGI Symbol%3BAcc:MGI:1922013]	K11067
ENSMUSG00000005983	3227	159	90	112	112	16	3895179	3908689	-	1700037C18Rik	RIKEN cDNA 1700037C18 gene [Source:MGI Symbol%3BAcc:MGI:1920511]	K11067
ENSMUSG00000005986	2460	14	24	17	19	19	4270180	4283137	-	Ankrd13d	ankyrin repeat domain 13 family%2C member D [Source:MGI Symbol%3BAcc:MGI:1915673]	-
ENSMUSG00000005994	2828	0	0	0	0	4	80834123	80851719	+	Tyrp1	tyrosinase-related protein 1 [Source:MGI Symbol%3BAcc:MGI:98881]	K00506
ENSMUSG00000006005	10496	7465	6836	6963	6730	1	150392838	150449935	+	Tpr	translocated promoter region%2C nuclear basket protein [Source:MGI Symbol%3BAcc:MGI:1922066]	K09291
ENSMUSG00000006007	3350	0	0	0	0	1	150319417	150333906	+	Pdc	phosducin [Source:MGI Symbol%3BAcc:MGI:98090]	K08327
ENSMUSG00000006010	4100	2119	1842	1800	1723	1	150361305	150393080	-	Odr4	odr4 GPCR localization factor homolog [Source:MGI Symbol%3BAcc:MGI:2385108]	K09291
ENSMUSG00000006014	4280	0	3	5	6	1	150449412	150466165	-	Prg4	proteoglycan 4 (megakaryocyte stimulating factor%2C articular superficial zone protein) [Source:MGI Symbol%3BAcc:MGI:1891344]	K09291
ENSMUSG00000006019	4596	409	302	386	384	7	16197147	16222037	-	Dhx34	DEAH (Asp-Glu-Ala-His) box polypeptide 34 [Source:MGI Symbol%3BAcc:MGI:1918973]	-
ENSMUSG00000006021	3341	160	154	222	160	7	16119895	16127516	+	Kptn	kaptin [Source:MGI Symbol%3BAcc:MGI:1890380]	-
ENSMUSG00000006024	3786	5589	4544	4783	4558	7	16098458	16117975	+	Napa	N-ethylmaleimide sensitive fusion protein attachment protein alpha [Source:MGI Symbol%3BAcc:MGI:104563]	K15296
ENSMUSG00000006050	2279	1391	1138	1111	1103	18	36666681	36670815	-	Sra1	steroid receptor RNA activator 1 [Source:MGI Symbol%3BAcc:MGI:1344414]	-
ENSMUSG00000006056	1621	0	0	0	0	11	96099326	96111964	-	Calcoco2	calcium binding and coiled-coil domain 2 [Source:MGI Symbol%3BAcc:MGI:1343177]	-
ENSMUSG00000006057	4912	218	137	214	169	11	96068852	96075670	-	Atp5g1	ATP synthase%2C H+ transporting%2C mitochondrial F0 complex%2C subunit C1 (subunit 9) [Source:MGI Symbol%3BAcc:MGI:107653]	K02128
ENSMUSG00000006058	2677	1079	981	1135	1041	11	96034885	96047430	+	Snf8	SNF8%2C ESCRT-II complex subunit%2C homolog (S. cerevisiae) [Source:MGI Symbol%3BAcc:MGI:1343161]	K12188
ENSMUSG00000006095	1442	1001	703	928	810	7	30224131	30232272	-	Tbcb	tubulin folding cofactor B [Source:MGI Symbol%3BAcc:MGI:1913661]	K17262
ENSMUSG00000006127	5728	402	340	490	424	11	75630988	75648871	+	Inpp5k	inositol polyphosphate 5-phosphatase K [Source:MGI Symbol%3BAcc:MGI:1194899]	K01106
ENSMUSG00000006134	5042	2002	2027	1745	1728	16	17451987	17487434	+	Crkl	v-crk avian sarcoma virus CT10 oncogene homolog-like [Source:MGI Symbol%3BAcc:MGI:104686]	K04438
ENSMUSG00000006143	1303	0	0	0	0	5	136054492	136064326	+	Upk3bl	uroplakin 3B-like [Source:MGI Symbol%3BAcc:MGI:1916915]	-
ENSMUSG00000006154	6036	0	0	0	0	7	4460674	4480487	+	Eps8l1	EPS8-like 1 [Source:MGI Symbol%3BAcc:MGI:1914675]	K17277
ENSMUSG00000006169	6946	2881	2825	2554	2523	11	45852051	45910625	+	Clint1	clathrin interactor 1 [Source:MGI Symbol%3BAcc:MGI:2144243]	K12471
ENSMUSG00000006179	4183	407	285	364	344	13	22002173	22009742	-	Prss16	protease%2C serine 16 (thymus) [Source:MGI Symbol%3BAcc:MGI:1859181]	K09649
ENSMUSG00000006191	12799	1717	1515	1999	1911	13	29191746	29855674	-	Cdkal1	CDK5 regulatory subunit associated protein 1-like 1 [Source:MGI Symbol%3BAcc:MGI:1921765]	K15865
ENSMUSG00000006200	1010	0	0	0	0	X	37826910	37829857	+	Rhox6	reproductive homeobox 6 [Source:MGI Symbol%3BAcc:MGI:1202888]	-
ENSMUSG00000006204	9202	1	0	3	2	7	131174402	131306451	+	5430419D17Rik	RIKEN cDNA 5430419D17 gene [Source:MGI Symbol%3BAcc:MGI:1918645]	K13912
ENSMUSG00000006205	2879	6	1	7	14	7	130936111	130985660	+	Htra1	HtrA serine peptidase 1 [Source:MGI Symbol%3BAcc:MGI:1929076]	K08784
ENSMUSG00000006215	3877	1465	1330	1326	1331	4	141444654	141467930	+	Zbtb17	zinc finger and BTB domain containing 17 [Source:MGI Symbol%3BAcc:MGI:107410]	K10500
ENSMUSG00000006216	2639	1	1	1	0	4	141404353	141416014	-	Clcnkb	chloride channel%2C voltage-sensitive Kb [Source:MGI Symbol%3BAcc:MGI:1930643]	K05018
ENSMUSG00000006218	1433	0	0	0	0	4	141368220	141384175	+	Fam131c	family with sequence similarity 131%2C member C [Source:MGI Symbol%3BAcc:MGI:2685539]	-
ENSMUSG00000006219	4457	38	39	27	33	4	141576062	141606096	-	Fblim1	filamin binding LIM protein 1 [Source:MGI Symbol%3BAcc:MGI:1921452]	-
ENSMUSG00000006221	2769	4	4	6	1	4	141420779	141425311	+	Hspb7	heat shock protein family%2C member 7 (cardiovascular) [Source:MGI Symbol%3BAcc:MGI:1352494]	K09546
ENSMUSG00000006235	1989	0	5	5	7	9	21958897	21963506	-	Epor	erythropoietin receptor [Source:MGI Symbol%3BAcc:MGI:95408]	K05079
ENSMUSG00000006241	2183	123	151	162	108	9	21927471	21935872	+	Ccdc159	coiled-coil domain containing 159 [Source:MGI Symbol%3BAcc:MGI:1914369]	-
ENSMUSG00000006262	15033	1140	1258	1040	1078	5	88720855	88764220	+	Mob1b	MOB kinase activator 1B [Source:MGI Symbol%3BAcc:MGI:1915723]	K06685
ENSMUSG00000006269	4381	0	0	0	0	6	83742990	83758855	+	Atp6v1b1	ATPase%2C H+ transporting%2C lysosomal V1 subunit B1 [Source:MGI Symbol%3BAcc:MGI:103285]	K02147
ENSMUSG00000006270	1117	0	0	0	0	19	59166187	59170056	-	Vax1	ventral anterior homeobox 1 [Source:MGI Symbol%3BAcc:MGI:1277163]	K09318
ENSMUSG00000006273	5305	7114	6371	6289	5846	8	69088646	69113711	+	Atp6v1b2	ATPase%2C H+ transporting%2C lysosomal V1 subunit B2 [Source:MGI Symbol%3BAcc:MGI:109618]	K02147
ENSMUSG00000006276	6739	1147	1021	1169	1001	8	72340999	72421460	-	Eps15l1	epidermal growth factor receptor pathway substrate 15-like 1 [Source:MGI Symbol%3BAcc:MGI:104582]	K12472
ENSMUSG00000006281	9568	1725	1611	1634	1809	14	50824059	50870560	-	Tep1	telomerase associated protein 1 [Source:MGI Symbol%3BAcc:MGI:109573]	K11127
ENSMUSG00000006288	4065	967	851	860	821	14	50765415	50785519	-	Ttc5	tetratricopeptide repeat domain 5 [Source:MGI Symbol%3BAcc:MGI:2683584]	-
ENSMUSG00000006289	4933	524	411	421	403	14	50906478	50924893	-	Osgep	O-sialoglycoprotein endopeptidase [Source:MGI Symbol%3BAcc:MGI:1913496]	K01409
ENSMUSG00000006299	3458	3132	2722	3309	3126	1	74279840	74284738	-	Aamp	angio-associated migratory protein [Source:MGI Symbol%3BAcc:MGI:107809]	K14818
ENSMUSG00000006301	12659	1911	1604	1515	1632	1	74288247	74305622	-	Tmbim1	transmembrane BAX inhibitor motif containing 1 [Source:MGI Symbol%3BAcc:MGI:1916910]	K06890
ENSMUSG00000006304	2033	20187	17443	16765	16338	1	74236084	74268209	+	Arpc2	actin related protein 2/3 complex%2C subunit 2 [Source:MGI Symbol%3BAcc:MGI:1923959]	K05758
ENSMUSG00000006307	9596	1615	1435	1661	1621	7	30568858	30588726	-	Kmt2b	lysine (K)-specific methyltransferase 2B [Source:MGI Symbol%3BAcc:MGI:109565]	K14959
ENSMUSG00000006310	2357	616	547	381	499	7	30589681	30598909	-	Zbtb32	zinc finger and BTB domain containing 32 [Source:MGI Symbol%3BAcc:MGI:1891838]	K10506
ENSMUSG00000006311	1048	0	0	0	0	7	30633616	30635852	-	Etv2	ets variant 2 [Source:MGI Symbol%3BAcc:MGI:99253]	K09432
ENSMUSG00000006313	1421	13	12	19	24	7	30603092	30612847	-	Upk1a	uroplakin 1A [Source:MGI Symbol%3BAcc:MGI:98911]	K17347
ENSMUSG00000006315	1112	1221	1049	1059	1073	7	30727701	30729540	-	Tmem147	transmembrane protein 147 [Source:MGI Symbol%3BAcc:MGI:1915011]	-
ENSMUSG00000006333	2522	23785	22605	22572	21288	7	3703993	3706897	+	Rps9	ribosomal protein S9 [Source:MGI Symbol%3BAcc:MGI:1924096]	K02997
ENSMUSG00000006335	1201	567	526	565	501	7	3620324	3629929	-	Tfpt	TCF3 (E2A) fusion partner [Source:MGI Symbol%3BAcc:MGI:1916964]	K11670
ENSMUSG00000006342	3435	0	4	2	5	10	75636706	75644008	-	Susd2	sushi domain containing 2 [Source:MGI Symbol%3BAcc:MGI:1918983]	-
ENSMUSG00000006344	5922	0	0	0	0	10	75589340	75617200	+	Ggt5	gamma-glutamyltransferase 5 [Source:MGI Symbol%3BAcc:MGI:1346063]	K18592
ENSMUSG00000006345	3411	3	1	1	1	10	75561604	75586200	+	Ggt1	gamma-glutamyltransferase 1 [Source:MGI Symbol%3BAcc:MGI:95706]	K18592
ENSMUSG00000006356	2099	1	1	0	0	12	113140236	113145506	+	Crip2	cysteine rich protein 2 [Source:MGI Symbol%3BAcc:MGI:1915587]	-
ENSMUSG00000006360	2280	65	39	110	75	12	113146316	113153879	+	Crip1	cysteine-rich protein 1 (intestinal) [Source:MGI Symbol%3BAcc:MGI:88501]	-
ENSMUSG00000006362	8373	11	13	47	29	8	122625141	122699109	-	Cbfa2t3	CBFA2/RUNX1 translocation partner 3 [Source:MGI Symbol%3BAcc:MGI:1338013]	K10053
ENSMUSG00000006369	4368	0	0	0	0	15	85205949	85286535	+	Fbln1	fibulin 1 [Source:MGI Symbol%3BAcc:MGI:95487]	K17307
ENSMUSG00000006373	1857	1153	1125	830	1039	X	36598206	36606079	+	Pgrmc1	progesterone receptor membrane component 1 [Source:MGI Symbol%3BAcc:MGI:1858305]	K17278
ENSMUSG00000006378	2384	54	72	78	59	15	79030874	79038353	+	Gcat	glycine C-acetyltransferase (2-amino-3-ketobutyrate-coenzyme A ligase) [Source:MGI Symbol%3BAcc:MGI:1349389]	K00639
ENSMUSG00000006386	4712	2	0	7	0	4	94739289	94874976	+	Tek	TEK receptor tyrosine kinase [Source:MGI Symbol%3BAcc:MGI:98664]	K05121
ENSMUSG00000006389	3155	0	0	0	0	4	118442415	118457513	-	Mpl	myeloproliferative leukemia virus oncogene [Source:MGI Symbol%3BAcc:MGI:97076]	K05082
ENSMUSG00000006390	2726	2711	1832	2325	2007	4	118428093	118432953	+	Elovl1	elongation of very long chain fatty acids (FEN1/Elo2%2C SUR4/Elo3%2C yeast)-like 1 [Source:MGI Symbol%3BAcc:MGI:1858959]	K10247
ENSMUSG00000006392	3001	1752	1362	1470	1496	4	118409337	118415782	+	Med8	mediator complex subunit 8 [Source:MGI Symbol%3BAcc:MGI:1915269]	K15129
ENSMUSG00000006395	2209	426	415	386	368	4	118359990	118362744	+	Hyi	hydroxypyruvate isomerase (putative) [Source:MGI Symbol%3BAcc:MGI:1915430]	K01816
ENSMUSG00000006398	1868	1822	1578	2646	2034	4	118432901	118437352	-	Cdc20	cell division cycle 20 [Source:MGI Symbol%3BAcc:MGI:1859866]	K03363
ENSMUSG00000006403	4810	48	44	20	25	1	171250421	171260637	+	Adamts4	a disintegrin-like and metallopeptidase (reprolysin type) with thrombospondin type 1 motif%2C 4 [Source:MGI Symbol%3BAcc:MGI:1339949]	K07764
ENSMUSG00000006411	3746	10	5	10	6	1	171370099	171388598	+	Nectin4	nectin cell adhesion molecule 4 [Source:MGI Symbol%3BAcc:MGI:1918990]	K06593
ENSMUSG00000006412	1937	1218	738	923	845	1	171345670	171359254	+	Pfdn2	prefoldin 2 [Source:MGI Symbol%3BAcc:MGI:1276111]	K09549
ENSMUSG00000006418	3356	6673	5092	5522	5252	2	167492645	167516173	+	Rnf114	ring finger protein 114 [Source:MGI Symbol%3BAcc:MGI:1933159]	K15697
ENSMUSG00000006423	7424	890	807	759	789	X	36823737	36874111	-	C330007P06Rik	RIKEN cDNA C330007P06 gene [Source:MGI Symbol%3BAcc:MGI:1924894]	-
ENSMUSG00000006435	7284	6	4	6	5	19	47178820	47259441	+	Neurl1a	neuralized E3 ubiquitin protein ligase 1A [Source:MGI Symbol%3BAcc:MGI:1334263]	K01931
ENSMUSG00000006442	1599	1537	1264	1609	1350	4	148591503	148594993	+	Srm	spermidine synthase [Source:MGI Symbol%3BAcc:MGI:102690]	K00797
ENSMUSG00000006445	4674	32	16	20	19	4	141301240	141329384	+	Epha2	Eph receptor A2 [Source:MGI Symbol%3BAcc:MGI:95278]	K05103
ENSMUSG00000006456	3910	768	661	825	720	19	4800569	4811634	-	Rbm14	RNA binding motif protein 14 [Source:MGI Symbol%3BAcc:MGI:1929092]	K13189;K13187
ENSMUSG00000006457	2901	4	0	10	7	19	4861216	4877909	-	Actn3	actinin alpha 3 [Source:MGI Symbol%3BAcc:MGI:99678]	K05699
ENSMUSG00000006462	5964	20	17	27	32	2	167691177	167729172	+	A530013C23Rik	RIKEN cDNA A530013C23 gene [Source:MGI Symbol%3BAcc:MGI:3041178]	-
ENSMUSG00000006463	2916	745	578	537	569	19	4878668	4885397	+	Zdhhc24	zinc finger%2C DHHC domain containing 24 [Source:MGI Symbol%3BAcc:MGI:1917855]	K18932
ENSMUSG00000006464	7674	218	183	200	179	19	4886878	4906628	-	Bbs1	Bardet-Biedl syndrome 1 (human) [Source:MGI Symbol%3BAcc:MGI:1277215]	K16746
ENSMUSG00000006469	2358	0	0	0	1	2	25228898	25234364	-	Slc34a3	solute carrier family 34 (sodium phosphate)%2C member 3 [Source:MGI Symbol%3BAcc:MGI:2159410]	K14683
ENSMUSG00000006471	5835	300	265	388	380	2	25244821	25256022	-	Ndor1	NADPH dependent diflavin oxidoreductase 1 [Source:MGI Symbol%3BAcc:MGI:1926047]	-
ENSMUSG00000006476	4896	268	182	248	243	2	25054355	25062881	+	Nsmf	NMDA receptor synaptonuclear signaling and neuronal migration factor [Source:MGI Symbol%3BAcc:MGI:1861755]	-
ENSMUSG00000006488	1621	0	0	0	0	13	27633366	27642493	-	Prl7a1	prolactin family 7%2C subfamily a%2C member 1 [Source:MGI Symbol%3BAcc:MGI:1206572]	K05439
ENSMUSG00000006490	942	0	0	0	0	13	27557995	27564606	-	Prl8a9	prolactin family8%2C subfamily a%2C member 9 [Source:MGI Symbol%3BAcc:MGI:1914560]	-
ENSMUSG00000006494	7779	522	465	569	522	2	71873224	71903858	+	Pdk1	pyruvate dehydrogenase kinase%2C isoenzyme 1 [Source:MGI Symbol%3BAcc:MGI:1926119]	K12077
ENSMUSG00000006498	4740	11132	9291	10230	9816	10	79854427	79864771	+	Ptbp1	polypyrimidine tract binding protein 1 [Source:MGI Symbol%3BAcc:MGI:97791]	K13218
ENSMUSG00000006517	1859	1403	1262	1362	1285	8	122433601	122443422	-	Mvd	mevalonate (diphospho) decarboxylase [Source:MGI Symbol%3BAcc:MGI:2179327]	K01597
ENSMUSG00000006519	1039	9023	8062	9595	8912	8	122424776	122432930	-	Cyba	cytochrome b-245%2C alpha polypeptide [Source:MGI Symbol%3BAcc:MGI:1316658]	K08009
ENSMUSG00000006522	3638	0	0	0	0	14	30908572	30923760	-	Itih3	inter-alpha trypsin inhibitor%2C heavy chain 3 [Source:MGI Symbol%3BAcc:MGI:96620]	K19014
ENSMUSG00000006526	4362	662	698	585	571	14	30825590	30877210	+	Stimate	STIM activating enhancer [Source:MGI Symbol%3BAcc:MGI:1921500]	-
ENSMUSG00000006527	8637	1214	1109	894	953	14	30714849	30822721	+	Sfmbt1	Scm-like with four mbt domains 1 [Source:MGI Symbol%3BAcc:MGI:1859609]	-
ENSMUSG00000006529	3293	12	4	18	13	14	30929180	30943289	-	Itih1	inter-alpha trypsin inhibitor%2C heavy chain 1 [Source:MGI Symbol%3BAcc:MGI:96618]	K19014
ENSMUSG00000006538	3048	3	1	1	0	1	74945315	74951672	-	Ihh	Indian hedgehog [Source:MGI Symbol%3BAcc:MGI:96533]	K11989
ENSMUSG00000006542	3682	2	0	4	4	1	74738922	74749221	-	Prkag3	protein kinase%2C AMP-activated%2C gamma 3 non-catalytic subunit [Source:MGI Symbol%3BAcc:MGI:1891343]	K07200
ENSMUSG00000006546	1193	0	0	0	0	1	74889934	74893143	-	Cryba2	crystallin%2C beta A2 [Source:MGI Symbol%3BAcc:MGI:104336]	-
ENSMUSG00000006567	6505	0	1	8	1	8	21992785	22060305	-	Atp7b	ATPase%2C Cu++ transporting%2C beta polypeptide [Source:MGI Symbol%3BAcc:MGI:103297]	K17686
ENSMUSG00000006570	305	0	0	0	0	8	21839926	21843482	+	Defb2	defensin beta 2 [Source:MGI Symbol%3BAcc:MGI:1338754]	-
ENSMUSG00000006574	4891	0	0	0	0	11	102348824	102366203	-	Slc4a1	solute carrier family 4 (anion exchanger)%2C member 1 [Source:MGI Symbol%3BAcc:MGI:109393]	K06573
ENSMUSG00000006575	2941	32	43	60	40	11	102393403	102402555	+	Rundc3a	RUN domain containing 3A [Source:MGI Symbol%3BAcc:MGI:1858752]	-
ENSMUSG00000006576	8599	0	0	0	0	1	75546266	75562172	+	Slc4a3	solute carrier family 4 (anion exchanger)%2C member 3 [Source:MGI Symbol%3BAcc:MGI:109350]	K13856
ENSMUSG00000006585	3140	3472	2938	2847	3045	8	122568015	122573554	+	Cdt1	chromatin licensing and DNA replication factor 1 [Source:MGI Symbol%3BAcc:MGI:1914427]	K10727
ENSMUSG00000006586	7959	0	0	0	0	4	13743436	13893649	+	Runx1t1	RUNX1 translocation partner 1 [Source:MGI Symbol%3BAcc:MGI:104793]	K10053
ENSMUSG00000006587	1628	0	0	0	0	8	122454208	122460733	-	Snai3	snail family zinc finger 3 [Source:MGI Symbol%3BAcc:MGI:1353563]	K09217
ENSMUSG00000006589	1615	8448	7456	7016	7253	8	122574635	122576909	-	Aprt	adenine phosphoribosyl transferase [Source:MGI Symbol%3BAcc:MGI:88061]	K00759
ENSMUSG00000006599	2984	3573	3312	3153	2981	7	46796103	46823800	+	Gtf2h1	general transcription factor II H%2C polypeptide 1 [Source:MGI Symbol%3BAcc:MGI:1277216]	K03141
ENSMUSG00000006611	3572	257	244	293	279	13	23702034	23710854	-	Hfe	homeostatic iron regulator [Source:MGI Symbol%3BAcc:MGI:109191]	-
ENSMUSG00000006638	1352	51	61	43	45	5	30950066	30955091	+	Abhd1	abhydrolase domain containing 1 [Source:MGI Symbol%3BAcc:MGI:1931013]	K13696
ENSMUSG00000006641	3991	190	159	205	176	5	31036036	31048924	-	Slc5a6	solute carrier family 5 (sodium-dependent vitamin transporter)%2C member 6 [Source:MGI Symbol%3BAcc:MGI:2660847]	K14386
ENSMUSG00000006642	4116	0	0	0	0	5	30968662	30977018	+	Tcf23	transcription factor 23 [Source:MGI Symbol%3BAcc:MGI:1934960]	-
ENSMUSG00000006649	6620	20	5	10	14	7	30458315	30487223	+	Nphs1	nephrosis 1%2C nephrin [Source:MGI Symbol%3BAcc:MGI:1859637]	K11394;K02951
ENSMUSG00000006651	3017	19	28	18	27	7	30434982	30445535	-	Aplp1	amyloid beta (A4) precursor-like protein 1 [Source:MGI Symbol%3BAcc:MGI:88046]	K05639
ENSMUSG00000006673	7918	1666	1407	1679	1644	9	108516806	108560163	+	Qrich1	glutamine-rich 1 [Source:MGI Symbol%3BAcc:MGI:1916482]	-
ENSMUSG00000006675	3890	1	1	1	1	9	108578862	108597667	-	P4htm	prolyl 4-hydroxylase%2C transmembrane (endoplasmic reticulum) [Source:MGI Symbol%3BAcc:MGI:1921693]	K06711
ENSMUSG00000006676	7048	3388	3233	3378	3388	9	108490602	108502337	+	Usp19	ubiquitin specific peptidase 19 [Source:MGI Symbol%3BAcc:MGI:1918722]	K11847
ENSMUSG00000006678	8813	783	701	691	552	X	93304767	93632155	-	Pola1	polymerase (DNA directed)%2C alpha 1 [Source:MGI Symbol%3BAcc:MGI:99660]	K02320
ENSMUSG00000006699	2966	8889	8658	7517	7357	4	137319696	137357720	-	Cdc42	cell division cycle 42 [Source:MGI Symbol%3BAcc:MGI:106211]	K04393
ENSMUSG00000006705	6933	1041	818	990	984	17	31564734	31607693	+	Pknox1	Pbx/knotted 1 homeobox [Source:MGI Symbol%3BAcc:MGI:1201409]	-
ENSMUSG00000006711	5276	0	0	1	1	13	24845135	24901270	+	D130043K22Rik	RIKEN cDNA D130043K22 gene [Source:MGI Symbol%3BAcc:MGI:3036268]	-
ENSMUSG00000006715	1465	356	333	363	325	13	24751845	24761923	-	Gmnn	geminin [Source:MGI Symbol%3BAcc:MGI:1927344]	K10749
ENSMUSG00000006717	744	902	810	640	625	13	24817948	24831540	-	Acot13	acyl-CoA thioesterase 13 [Source:MGI Symbol%3BAcc:MGI:1914084]	K17362
ENSMUSG00000006720	3513	34	33	32	31	13	21945094	21960779	+	Zfp184	zinc finger protein 184 (Kruppel-like) [Source:MGI Symbol%3BAcc:MGI:1922244]	K09228
ENSMUSG00000006724	2574	30	48	36	43	10	127048250	127053006	+	Cyp27b1	cytochrome P450%2C family 27%2C subfamily b%2C polypeptide 1 [Source:MGI Symbol%3BAcc:MGI:1098274]	K07438
ENSMUSG00000006728	3249	7656	6354	6852	6379	10	127063534	127067920	+	Cdk4	cyclin-dependent kinase 4 [Source:MGI Symbol%3BAcc:MGI:88357]	K02089
ENSMUSG00000006731	3454	2205	2122	2361	2139	10	127165225	127172330	+	B4galnt1	beta-1%2C4-N-acetyl-galactosaminyl transferase 1 [Source:MGI Symbol%3BAcc:MGI:1342057]	K00725
ENSMUSG00000006732	2907	1336	1047	1300	1168	10	127041414	127046365	+	Mettl1	methyltransferase like 1 [Source:MGI Symbol%3BAcc:MGI:1339986]	K03439
ENSMUSG00000006736	2193	2735	2429	2162	2316	10	127067280	127070264	-	Tspan31	tetraspanin 31 [Source:MGI Symbol%3BAcc:MGI:1914375]	K17356
ENSMUSG00000006740	7981	4132	4408	3486	3674	18	6201002	6242174	-	Kif5b	kinesin family member 5B [Source:MGI Symbol%3BAcc:MGI:1098268]	K10396
ENSMUSG00000006763	8080	513	457	487	418	7	46686108	46710680	-	Saal1	serum amyloid A-like 1 [Source:MGI Symbol%3BAcc:MGI:1926185]	K09228
ENSMUSG00000006764	2879	6	2	7	0	10	115078641	115185022	-	Tph2	tryptophan hydroxylase 2 [Source:MGI Symbol%3BAcc:MGI:2651811]	K00502
ENSMUSG00000006777	1565	4	3	0	0	11	99477974	99493137	-	Krt23	keratin 23 [Source:MGI Symbol%3BAcc:MGI:2148866]	K07604
ENSMUSG00000006782	3639	722	670	714	671	11	100574904	100591729	+	Cnp	2'%2C3'-cyclic nucleotide 3' phosphodiesterase [Source:MGI Symbol%3BAcc:MGI:88437]	K01121
ENSMUSG00000006784	6147	8	10	11	5	11	100545607	100572568	+	Ttc25	tetratricopeptide repeat domain 25 [Source:MGI Symbol%3BAcc:MGI:1921657]	K09228
ENSMUSG00000006800	5871	1	0	2	0	2	166073089	166155663	-	Sulf2	sulfatase 2 [Source:MGI Symbol%3BAcc:MGI:1919293]	K14607
ENSMUSG00000006818	10008	10727	9158	6668	8132	17	13006846	13040063	+	Sod2	superoxide dismutase 2%2C mitochondrial [Source:MGI Symbol%3BAcc:MGI:98352]	K04564;K04373
ENSMUSG00000006850	3363	1180	971	820	828	18	36735039	36742397	+	Tmco6	transmembrane and coiled-coil domains 6 [Source:MGI Symbol%3BAcc:MGI:1919233]	-
ENSMUSG00000006906	10426	669	608	472	500	6	83543211	83572729	-	Stambp	STAM binding protein [Source:MGI Symbol%3BAcc:MGI:1917777]	K11866
ENSMUSG00000006920	7440	992	1026	869	907	11	101191115	101226463	-	Ezh1	enhancer of zeste 1 polycomb repressive complex 2 subunit [Source:MGI Symbol%3BAcc:MGI:1097695]	K17451
ENSMUSG00000006930	3766	739	608	649	636	11	100347327	100356128	-	Hap1	huntingtin-associated protein 1 [Source:MGI Symbol%3BAcc:MGI:1261831]	K04647
ENSMUSG00000006931	2178	0	0	0	0	11	100408456	100414836	-	P3h4	prolyl 3-hydroxylase family member 4 (non-enzymatic) [Source:MGI Symbol%3BAcc:MGI:1913430]	-
ENSMUSG00000006932	5192	8492	7213	7421	7195	9	120929216	120960507	+	Ctnnb1	catenin (cadherin associated protein)%2C beta 1 [Source:MGI Symbol%3BAcc:MGI:88276]	K02105
ENSMUSG00000006941	1125	757	686	738	608	9	120492232	120495330	+	Eif1b	eukaryotic translation initiation factor 1B [Source:MGI Symbol%3BAcc:MGI:1916219]	K03113
ENSMUSG00000006948	1249	0	0	0	0	7	43881160	43885804	+	Klk4	kallikrein related-peptidase 4 (prostase%2C enamel matrix%2C prostate) [Source:MGI Symbol%3BAcc:MGI:1861379]	K08666
ENSMUSG00000006958	6258	0	0	1	0	16	20733127	20742384	+	Chrd	chordin [Source:MGI Symbol%3BAcc:MGI:1313268]	K04657
ENSMUSG00000006998	4038	7748	6744	6520	6724	16	20651652	20663414	+	Psmd2	proteasome (prosome%2C macropain) 26S subunit%2C non-ATPase%2C 2 [Source:MGI Symbol%3BAcc:MGI:1096584]	K03028
ENSMUSG00000007021	2071	0	0	4	3	17	24685092	24689955	-	Syngr3	synaptogyrin 3 [Source:MGI Symbol%3BAcc:MGI:1341881]	-
ENSMUSG00000007029	5608	11243	10547	11861	11493	17	35000987	35016322	+	Vars	valyl-tRNA synthetase [Source:MGI Symbol%3BAcc:MGI:90675]	K01873
ENSMUSG00000007030	4313	80	71	60	80	17	35016579	35026741	+	Vwa7	von Willebrand factor A domain containing 7 [Source:MGI Symbol%3BAcc:MGI:1306798]	K09228
ENSMUSG00000007033	2472	43	16	43	28	17	34972703	34979285	+	Hspa1l	heat shock protein 1-like [Source:MGI Symbol%3BAcc:MGI:96231]	K03283
ENSMUSG00000007034	3112	2	2	3	4	17	34914466	34930436	+	Slc44a4	solute carrier family 44%2C member 4 [Source:MGI Symbol%3BAcc:MGI:1917379]	K15377
ENSMUSG00000007035	5526	232	233	311	319	17	35028605	35046745	-	Msh5	mutS homolog 5 [Source:MGI Symbol%3BAcc:MGI:1329021]	K08741
ENSMUSG00000007036	3220	952	753	1040	994	17	35089263	35102987	+	Abhd16a	abhydrolase domain containing 16A [Source:MGI Symbol%3BAcc:MGI:99476]	-
ENSMUSG00000007038	3733	3231	2870	2471	2539	17	34931253	34935953	+	Neu1	neuraminidase 1 [Source:MGI Symbol%3BAcc:MGI:97305]	K01186
ENSMUSG00000007039	1593	78	58	88	100	17	35059035	35062095	+	Ddah2	dimethylarginine dimethylaminohydrolase 2 [Source:MGI Symbol%3BAcc:MGI:1859016]	K01482
ENSMUSG00000007041	1799	10212	9233	8713	8826	17	35049966	35058749	+	Clic1	chloride intracellular channel 1 [Source:MGI Symbol%3BAcc:MGI:2148924]	K05021
ENSMUSG00000007050	3152	423	335	524	411	17	34981862	34985891	+	Lsm2	LSM2 homolog%2C U6 small nuclear RNA and mRNA degradation associated [Source:MGI Symbol%3BAcc:MGI:90676]	K12621
ENSMUSG00000007080	11160	731	610	619	589	5	110286306	110337474	+	Pole	polymerase (DNA directed)%2C epsilon [Source:MGI Symbol%3BAcc:MGI:1196391]	K02324
ENSMUSG00000007097	7038	3	0	0	0	1	172271709	172298064	-	Atp1a2	ATPase%2C Na+/K+ transporting%2C alpha 2 polypeptide [Source:MGI Symbol%3BAcc:MGI:88106]	K01539
ENSMUSG00000007107	3667	2	0	0	0	1	172223513	172258414	-	Atp1a4	ATPase%2C Na+/K+ transporting%2C alpha 4 polypeptide [Source:MGI Symbol%3BAcc:MGI:1351335]	K01539
ENSMUSG00000007122	1951	1	0	0	1	1	172209894	172219868	-	Casq1	calsequestrin 1 [Source:MGI Symbol%3BAcc:MGI:1309468]	-
ENSMUSG00000007207	2666	47	30	75	52	5	135023482	135051100	+	Stx1a	syntaxin 1A (brain) [Source:MGI Symbol%3BAcc:MGI:109355]	K04560
ENSMUSG00000007209	1411	0	1	0	0	7	16721929	16726132	+	Ceacam9	carcinoembryonic antigen-related cell adhesion molecule 9 [Source:MGI Symbol%3BAcc:MGI:1347247]	K06499
ENSMUSG00000007216	4244	67	45	77	69	6	48602063	48623227	+	Zfp775	zinc finger protein 775 [Source:MGI Symbol%3BAcc:MGI:2683557]	K09228
ENSMUSG00000007279	4153	0	0	3	0	7	109798676	109865679	-	Scube2	signal peptide%2C CUB domain%2C EGF-like 2 [Source:MGI Symbol%3BAcc:MGI:1928765]	-
ENSMUSG00000007338	1876	630	552	640	629	19	6053622	6057785	-	Mrpl49	mitochondrial ribosomal protein L49 [Source:MGI Symbol%3BAcc:MGI:108180]	K17430
ENSMUSG00000007379	6858	285	278	232	270	3	103102604	103169769	+	Dennd2c	DENN/MADD domain containing 2C [Source:MGI Symbol%3BAcc:MGI:3036254]	K09228
ENSMUSG00000007411	9700	2387	2315	2082	1971	12	111574523	111656221	+	Mark3	MAP/microtubule affinity regulating kinase 3 [Source:MGI Symbol%3BAcc:MGI:1341865]	K08798
ENSMUSG00000007415	4168	1127	1475	899	929	5	3632932	3657185	-	Gatad1	GATA zinc finger domain containing 1 [Source:MGI Symbol%3BAcc:MGI:1914460]	K13338
ENSMUSG00000007440	5359	0	0	0	0	18	37005203	37187657	+	Pcdha11	protocadherin alpha 11 [Source:MGI Symbol%3BAcc:MGI:1298372]	K16493
ENSMUSG00000007457	1603	0	0	0	0	5	87969459	87972870	+	2310003L06Rik	RIKEN cDNA 2310003L06 gene [Source:MGI Symbol%3BAcc:MGI:1921498]	-
ENSMUSG00000007458	4170	11507	10436	8578	8776	6	122308720	122317680	+	M6pr	mannose-6-phosphate receptor%2C cation dependent [Source:MGI Symbol%3BAcc:MGI:96904]	K10089
ENSMUSG00000007476	4308	232	204	206	190	2	30237715	30263790	+	Lrrc8a	leucine rich repeat containing 8A [Source:MGI Symbol%3BAcc:MGI:2652847]	-
ENSMUSG00000007480	3904	0	0	0	0	18	68337596	68342446	+	Mc5r	melanocortin 5 receptor [Source:MGI Symbol%3BAcc:MGI:99420]	K04203
ENSMUSG00000007564	3411	6076	5316	5418	5145	17	20945311	20965916	+	Ppp2r1a	protein phosphatase 2%2C regulatory subunit A%2C alpha [Source:MGI Symbol%3BAcc:MGI:1926334]	K03456
ENSMUSG00000007570	3192	354	284	336	336	17	28313519	28326572	+	Fance	Fanconi anemia%2C complementation group E [Source:MGI Symbol%3BAcc:MGI:1920025]	-
ENSMUSG00000007589	4938	585	553	528	454	14	55674689	55681820	-	Tinf2	Terf1 (TRF1)-interacting nuclear factor 2 [Source:MGI Symbol%3BAcc:MGI:107246]	K11112
ENSMUSG00000007591	1717	12	22	41	29	14	55650184	55652539	+	Tssk4	testis-specific serine kinase 4 [Source:MGI Symbol%3BAcc:MGI:1918349]	K08811
ENSMUSG00000007594	3924	30	34	43	33	8	70083457	70090862	+	Hapln4	hyaluronan and proteoglycan link protein 4 [Source:MGI Symbol%3BAcc:MGI:2679531]	K06853
ENSMUSG00000007603	2944	696	624	879	742	17	56764757	56770093	+	Dus3l	dihydrouridine synthase 3-like (S. cerevisiae) [Source:MGI Symbol%3BAcc:MGI:2147092]	K05544
ENSMUSG00000007610	3984	678	610	692	699	8	71488103	71499583	+	Gtpbp3	GTP binding protein 3 [Source:MGI Symbol%3BAcc:MGI:1917609]	K03650
ENSMUSG00000007613	6534	637	628	528	577	4	47353222	47414931	+	Tgfbr1	transforming growth factor%2C beta receptor I [Source:MGI Symbol%3BAcc:MGI:98728]	K04674
ENSMUSG00000007617	11976	604	708	491	523	13	93299635	93405129	+	Homer1	homer scaffolding protein 1 [Source:MGI Symbol%3BAcc:MGI:1347345]	K15010
ENSMUSG00000007646	4384	459	463	385	359	11	87376645	87404954	-	Rad51c	RAD51 paralog C [Source:MGI Symbol%3BAcc:MGI:2150020]	K10870
ENSMUSG00000007653	6360	0	0	0	0	11	42419757	42629028	+	Gabrb2	gamma-aminobutyric acid (GABA) A receptor%2C subunit beta 2 [Source:MGI Symbol%3BAcc:MGI:95620]	K05181
ENSMUSG00000007655	3444	2	0	0	0	6	17306335	17341452	+	Cav1	caveolin 1%2C caveolae protein [Source:MGI Symbol%3BAcc:MGI:102709]	K06278
ENSMUSG00000007656	4957	926	813	859	769	9	75037614	75060313	+	Arpp19	cAMP-regulated phosphoprotein 19 [Source:MGI Symbol%3BAcc:MGI:1891691]	-
ENSMUSG00000007659	4586	9940	8840	9616	8997	2	152780668	152831728	-	Bcl2l1	BCL2-like 1 [Source:MGI Symbol%3BAcc:MGI:88139]	K04570
ENSMUSG00000007670	4319	1737	1754	1806	1663	17	57021051	57031522	-	Khsrp	KH-type splicing regulatory protein [Source:MGI Symbol%3BAcc:MGI:1336214]	K13210
ENSMUSG00000007682	5815	0	3	0	1	12	90724552	90738438	-	Dio2	deiodinase%2C iodothyronine%2C type II [Source:MGI Symbol%3BAcc:MGI:1338833]	K17904
ENSMUSG00000007721	1696	696	599	554	592	8	70868227	70873935	-	Ccdc124	coiled-coil domain containing 124 [Source:MGI Symbol%3BAcc:MGI:1916403]	-
ENSMUSG00000007739	4201	11201	10266	10186	9377	11	22990519	23003780	+	Cct4	chaperonin containing Tcp1%2C subunit 4 (delta) [Source:MGI Symbol%3BAcc:MGI:104689]	K09496
ENSMUSG00000007777	998	529	426	426	396	11	51685386	51688874	-	0610009B22Rik	RIKEN cDNA 0610009B22 gene [Source:MGI Symbol%3BAcc:MGI:1913300]	-
ENSMUSG00000007783	5605	5	1	5	5	7	44959372	44974851	-	Cpt1c	carnitine palmitoyltransferase 1c [Source:MGI Symbol%3BAcc:MGI:2446526]	K19524
ENSMUSG00000007805	3174	0	0	0	0	1	91801461	91848028	+	Twist2	twist basic helix-loop-helix transcription factor 2 [Source:MGI Symbol%3BAcc:MGI:104685]	K09069
ENSMUSG00000007812	5598	1261	1077	1004	999	5	145231715	145247302	+	Zfp655	zinc finger protein 655 [Source:MGI Symbol%3BAcc:MGI:1919861]	K09229
ENSMUSG00000007815	7494	9198	8236	8769	7958	9	108306129	108337934	+	Rhoa	ras homolog family member A [Source:MGI Symbol%3BAcc:MGI:1096342]	K04513;K09228
ENSMUSG00000007817	12523	2590	2258	2537	2442	14	25459185	25666743	+	Zmiz1	zinc finger%2C MIZ-type containing 1 [Source:MGI Symbol%3BAcc:MGI:3040693]	-
ENSMUSG00000007827	7253	391	307	362	328	6	118501308	118562226	-	Ankrd26	ankyrin repeat domain 26 [Source:MGI Symbol%3BAcc:MGI:1917887]	K17299
ENSMUSG00000007833	5622	565	501	653	578	7	45140684	45154584	-	Aldh16a1	aldehyde dehydrogenase 16 family%2C member A1 [Source:MGI Symbol%3BAcc:MGI:1916998]	-
ENSMUSG00000007836	2678	2667	3401	2712	2747	13	58125879	58128556	-	Hnrnpa0	heterogeneous nuclear ribonucleoprotein A0 [Source:MGI Symbol%3BAcc:MGI:1924384]	K12894
ENSMUSG00000007837	2581	195	153	178	180	7	45053584	45062677	-	Prrg2	proline-rich Gla (G-carboxyglutamic acid) polypeptide 2 [Source:MGI Symbol%3BAcc:MGI:1929596]	-
ENSMUSG00000007850	5842	8346	7070	9102	7890	11	50376990	50386528	+	Hnrnph1	heterogeneous nuclear ribonucleoprotein H1 [Source:MGI Symbol%3BAcc:MGI:1891925]	K12898
ENSMUSG00000007867	1651	307	270	258	245	12	86082541	86162459	+	Ift43	intraflagellar transport 43 [Source:MGI Symbol%3BAcc:MGI:1923661]	K19675
ENSMUSG00000007872	1791	539	483	205	247	4	136143497	136145755	+	Id3	inhibitor of DNA binding 3 [Source:MGI Symbol%3BAcc:MGI:96398]	K17694
ENSMUSG00000007877	948	6	2	2	0	11	98383811	98384953	+	Tcap	titin-cap [Source:MGI Symbol%3BAcc:MGI:1330233]	-
ENSMUSG00000007880	11476	4613	4079	4173	4578	4	133679008	133756769	-	Arid1a	AT rich interactive domain 1A (SWI-like) [Source:MGI Symbol%3BAcc:MGI:1935147]	K11653
ENSMUSG00000007888	1644	0	1	0	0	8	70493158	70504081	+	Crlf1	cytokine receptor-like factor 1 [Source:MGI Symbol%3BAcc:MGI:1340030]	-
ENSMUSG00000007891	2351	26303	21813	21148	21047	7	142375911	142388038	-	Ctsd	cathepsin D [Source:MGI Symbol%3BAcc:MGI:88562]	K01379
ENSMUSG00000007892	499	45543	36082	42862	39957	9	61913284	61914542	-	Rplp1	ribosomal protein%2C large%2C P1 [Source:MGI Symbol%3BAcc:MGI:1927099]	K02942
ENSMUSG00000007907	1505	0	0	0	0	5	87979439	87981544	+	Cabs1	calcium binding protein%2C spermatid specific 1 [Source:MGI Symbol%3BAcc:MGI:1918227]	-
ENSMUSG00000007908	5449	0	0	0	0	9	76014855	76136350	+	Hmgcll1	3-hydroxymethyl-3-methylglutaryl-Coenzyme A lyase-like 1 [Source:MGI Symbol%3BAcc:MGI:2446108]	K01640
ENSMUSG00000007944	2052	0	0	2	0	7	27653915	27657346	+	Ttc9b	tetratricopeptide repeat domain 9B [Source:MGI Symbol%3BAcc:MGI:1920282]	K04418
ENSMUSG00000007946	2035	0	0	0	0	7	101818313	101822726	+	Phox2a	paired-like homeobox 2a [Source:MGI Symbol%3BAcc:MGI:106633]	K09330
ENSMUSG00000007950	4079	287	321	272	249	8	71456705	71463655	-	Abhd8	abhydrolase domain containing 8 [Source:MGI Symbol%3BAcc:MGI:1918946]	K13701
ENSMUSG00000007987	3608	677	562	515	555	5	136908150	136915404	+	Ift22	intraflagellar transport 22 [Source:MGI Symbol%3BAcc:MGI:1914536]	K07935
ENSMUSG00000007989	12804	0	0	0	0	14	65192449	65262463	-	Fzd3	frizzled class receptor 3 [Source:MGI Symbol%3BAcc:MGI:108476]	K02329
ENSMUSG00000008028	3675	15	6	17	5	7	44360043	44385820	-	1700008O03Rik	RIKEN cDNA 1700008O03 gene [Source:MGI Symbol%3BAcc:MGI:1916599]	-
ENSMUSG00000008035	2128	1824	1606	1714	1636	X	10715013	10719690	+	Mid1ip1	Mid1 interacting protein 1 (gastrulation specific G12-like (zebrafish)) [Source:MGI Symbol%3BAcc:MGI:1915291]	-
ENSMUSG00000008036	1472	2508	1968	2171	1996	7	16738410	16749294	+	Ap2s1	adaptor-related protein complex 2%2C sigma 1 subunit [Source:MGI Symbol%3BAcc:MGI:2141861]	K11827
ENSMUSG00000008090	2782	35	28	28	22	5	108692382	108706924	+	Fgfrl1	fibroblast growth factor receptor-like 1 [Source:MGI Symbol%3BAcc:MGI:2150920]	-
ENSMUSG00000008129	2406	385	405	372	388	8	84148025	84172590	+	4930432K21Rik	RIKEN cDNA 4930432K21 gene [Source:MGI Symbol%3BAcc:MGI:1921916]	-
ENSMUSG00000008136	1897	0	0	4	5	1	43123074	43196984	-	Fhl2	four and a half LIM domains 2 [Source:MGI Symbol%3BAcc:MGI:1338762]	K14380
ENSMUSG00000008140	2917	2254	2016	2098	1940	7	44489937	44496529	-	Emc10	ER membrane protein complex subunit 10 [Source:MGI Symbol%3BAcc:MGI:1916933]	-
ENSMUSG00000008153	4968	10	11	6	11	6	124430759	124464794	-	Clstn3	calsyntenin 3 [Source:MGI Symbol%3BAcc:MGI:2178323]	-
ENSMUSG00000008167	3383	437	387	424	407	8	85060055	85067124	+	Fbxw9	F-box and WD-40 domain protein 9 [Source:MGI Symbol%3BAcc:MGI:1915878]	K10265
ENSMUSG00000008193	2868	4	2	0	2	7	44525993	44532071	-	Spib	Spi-B transcription factor (Spi-1/PU.1 related) [Source:MGI Symbol%3BAcc:MGI:892986]	K09439
ENSMUSG00000008200	6583	2658	2248	2874	2791	2	90745370	90781021	+	Fnbp4	formin binding protein 4 [Source:MGI Symbol%3BAcc:MGI:1860513]	-
ENSMUSG00000008206	12264	6	7	7	12	8	4493026	4531680	+	Cers4	ceramide synthase 4 [Source:MGI Symbol%3BAcc:MGI:1914510]	K04710
ENSMUSG00000008226	4815	611	543	548	532	2	73312601	73337818	+	Scrn3	secernin 3 [Source:MGI Symbol%3BAcc:MGI:1921866]	K14358
ENSMUSG00000008301	2223	905	777	831	798	18	56562443	56587712	+	Phax	phosphorylated adaptor for RNA export [Source:MGI Symbol%3BAcc:MGI:1891839]	K14291
ENSMUSG00000008305	8711	422	412	391	436	4	72117142	72200919	-	Tle1	transducin-like enhancer of split 1 [Source:MGI Symbol%3BAcc:MGI:104636]	-
ENSMUSG00000008307	3062	157	148	101	137	5	3571566	3584356	+	1700109H08Rik	RIKEN cDNA 1700109H08 gene [Source:MGI Symbol%3BAcc:MGI:1924286]	-
ENSMUSG00000008318	3280	364	266	354	321	7	100845847	100863446	-	Relt	RELT tumor necrosis factor receptor [Source:MGI Symbol%3BAcc:MGI:2443373]	K05156
ENSMUSG00000008333	2857	1285	1120	1231	1061	2	143063039	143072853	+	Snrpb2	U2 small nuclear ribonucleoprotein B [Source:MGI Symbol%3BAcc:MGI:104805]	K11094
ENSMUSG00000008348	2893	1045	953	999	978	5	125385965	125390202	-	Ubc	ubiquitin C [Source:MGI Symbol%3BAcc:MGI:98889]	K08770
ENSMUSG00000008373	5439	1994	1553	1976	1837	7	3629985	3642486	+	Prpf31	pre-mRNA processing factor 31 [Source:MGI Symbol%3BAcc:MGI:1916238]	K12844
ENSMUSG00000008384	1344	460	330	500	446	7	27486910	27490316	+	Sertad1	SERTA domain containing 1 [Source:MGI Symbol%3BAcc:MGI:1913438]	-
ENSMUSG00000008393	2858	3094	2809	2344	2516	16	8658580	8672155	-	Carhsp1	calcium regulated heat stable protein 1 [Source:MGI Symbol%3BAcc:MGI:1196368]	-
ENSMUSG00000008398	4550	1074	1019	782	974	10	93247414	93311135	-	Elk3	ELK3%2C member of ETS oncogene family [Source:MGI Symbol%3BAcc:MGI:101762]	K09430
ENSMUSG00000008429	5857	1775	1784	1648	1517	9	25108132	25151820	-	Herpud2	HERPUD family member 2 [Source:MGI Symbol%3BAcc:MGI:1915393]	-
ENSMUSG00000008435	6595	762	627	643	632	7	4424770	4445649	-	Rdh13	retinol dehydrogenase 13 (all-trans and 9-cis) [Source:MGI Symbol%3BAcc:MGI:1918732]	K11161
ENSMUSG00000008438	2911	5	3	5	2	12	81558584	81568474	-	Adam21	a disintegrin and metallopeptidase domain 21 [Source:MGI Symbol%3BAcc:MGI:1861229]	K08610
ENSMUSG00000008450	2034	131	163	183	127	8	105860580	105879330	+	Nutf2	nuclear transport factor 2 [Source:MGI Symbol%3BAcc:MGI:1915301]	K09228
ENSMUSG00000008461	2786	20	26	27	27	7	45617289	45621059	+	Fut1	fucosyltransferase 1 [Source:MGI Symbol%3BAcc:MGI:109375]	K00718
ENSMUSG00000008475	2276	9546	8049	8474	8191	1	152766542	152775597	+	Arpc5	actin related protein 2/3 complex%2C subunit 5 [Source:MGI Symbol%3BAcc:MGI:1915021]	K05754
ENSMUSG00000008482	1195	4	0	4	1	17	24715839	24718063	-	Rnf151	ring finger protein 151 [Source:MGI Symbol%3BAcc:MGI:1914754]	-
ENSMUSG00000008489	8313	0	0	0	0	4	91250763	91400785	-	Elavl2	ELAV like RNA binding protein 1 [Source:MGI Symbol%3BAcc:MGI:1100887]	K13208
ENSMUSG00000008496	8243	3791	3872	2643	2838	7	25087344	25179726	-	Pou2f2	POU domain%2C class 2%2C transcription factor 2 [Source:MGI Symbol%3BAcc:MGI:101897]	K09364
ENSMUSG00000008540	2013	0	0	0	0	6	138140316	138156755	+	Mgst1	microsomal glutathione S-transferase 1 [Source:MGI Symbol%3BAcc:MGI:1913850]	K00799
ENSMUSG00000008575	14957	0	0	0	0	4	82290173	82705750	-	Nfib	nuclear factor I/B [Source:MGI Symbol%3BAcc:MGI:103188]	K09169
ENSMUSG00000008590	2411	0	0	1	0	9	48935008	48964990	-	Htr3b	5-hydroxytryptamine (serotonin) receptor 3B [Source:MGI Symbol%3BAcc:MGI:1861899]	K04819
ENSMUSG00000008601	1673	1	2	7	0	3	88542029	88548300	-	Rab25	RAB25%2C member RAS oncogene family [Source:MGI Symbol%3BAcc:MGI:1858203]	K07906
ENSMUSG00000008604	4147	1287	1227	1308	1333	3	88553758	88569725	+	Ubqln4	ubiquilin 4 [Source:MGI Symbol%3BAcc:MGI:2150152]	K04523
ENSMUSG00000008658	4400	0	0	0	0	16	5885355	7411526	+	Rbfox1	RNA binding protein%2C fox-1 homolog (C. elegans) 1 [Source:MGI Symbol%3BAcc:MGI:1926224]	K14946
ENSMUSG00000008668	2451	223	187	211	253	17	33951999	33956001	-	Rps18	ribosomal protein S18 [Source:MGI Symbol%3BAcc:MGI:98146]	K02964
ENSMUSG00000008682	2053	956	854	1127	1005	X	74270812	74273135	+	Rpl10	ribosomal protein L10 [Source:MGI Symbol%3BAcc:MGI:105943]	K02866
ENSMUSG00000008683	6270	24402	17587	20945	19151	7	118104372	118116188	-	Rps15a	ribosomal protein S15A [Source:MGI Symbol%3BAcc:MGI:2389091]	K02957
ENSMUSG00000008690	4198	1824	1495	1935	1579	15	89355719	89372826	+	Ncaph2	non-SMC condensin II complex%2C subunit H2 [Source:MGI Symbol%3BAcc:MGI:1289164]	K11490
ENSMUSG00000008730	10914	7722	7377	7240	7384	3	103739815	103791563	-	Hipk1	homeodomain interacting protein kinase 1 [Source:MGI Symbol%3BAcc:MGI:1314873]	K08826
ENSMUSG00000008734	4630	0	0	0	0	7	118972047	118995211	-	Gprc5b	G protein-coupled receptor%2C family C%2C group 5%2C member B [Source:MGI Symbol%3BAcc:MGI:1927596]	K04619
ENSMUSG00000008763	7969	2742	2734	2382	2395	3	100562208	100685503	-	Man1a2	mannosidase%2C alpha%2C class 1A%2C member 2 [Source:MGI Symbol%3BAcc:MGI:104676]	K01230
ENSMUSG00000008789	3273	0	0	0	0	7	17713238	17761132	+	Ceacam5	carcinoembryonic antigen-related cell adhesion molecule 5 [Source:MGI Symbol%3BAcc:MGI:1920500]	K06499
ENSMUSG00000008813	742	0	0	0	0	14	51918425	51920700	+	Tppp2	tubulin polymerization-promoting protein family member 2 [Source:MGI Symbol%3BAcc:MGI:2684923]	-
ENSMUSG00000008822	1380	376	386	305	297	12	85272398	85288438	-	Acyp1	acylphosphatase 1%2C erythrocyte (common) type [Source:MGI Symbol%3BAcc:MGI:1913454]	K01512
ENSMUSG00000008843	1067	0	0	0	0	5	134914249	134915526	-	Cldn13	claudin 13 [Source:MGI Symbol%3BAcc:MGI:1913102]	K06087
ENSMUSG00000008845	5461	0	0	0	0	6	124304656	124330527	+	Cd163	CD163 antigen [Source:MGI Symbol%3BAcc:MGI:2135946]	K06545
ENSMUSG00000008855	8780	1412	1279	1420	1312	11	102194432	102230166	-	Hdac5	histone deacetylase 5 [Source:MGI Symbol%3BAcc:MGI:1333784]	K11406
ENSMUSG00000008859	2899	1029	1070	829	885	13	17880571	17944239	-	Rala	v-ral simian leukemia viral oncogene A (ras related) [Source:MGI Symbol%3BAcc:MGI:1927243]	K07834
ENSMUSG00000008874	591	0	0	0	0	8	114418086	114425846	+	Clec3a	C-type lectin domain family 3%2C member a [Source:MGI Symbol%3BAcc:MGI:2685642]	K17519
ENSMUSG00000008892	5420	1782	1765	1598	1542	8	22577075	22593813	-	Vdac3	voltage-dependent anion channel 3 [Source:MGI Symbol%3BAcc:MGI:106922]	K15041
ENSMUSG00000008932	3360	1	1	3	0	4	107968332	108013532	+	Slc1a7	solute carrier family 1 (glutamate transporter)%2C member 7 [Source:MGI Symbol%3BAcc:MGI:2444087]	K05618
ENSMUSG00000008958	3639	2761	2404	2713	2510	3	95111022	95123051	+	Vps72	vacuolar protein sorting 72 [Source:MGI Symbol%3BAcc:MGI:1202305]	K11664
ENSMUSG00000008976	5687	1772	1891	1559	1477	16	84834925	84863779	+	Gabpa	GA repeat binding protein%2C alpha [Source:MGI Symbol%3BAcc:MGI:95610]	K09441
ENSMUSG00000008999	4019	1	0	0	0	2	172868012	172940321	-	Bmp7	bone morphogenetic protein 7 [Source:MGI Symbol%3BAcc:MGI:103302]	K16621
ENSMUSG00000009013	3890	2380	1812	2571	2249	5	115297110	115300999	-	Dynll1	dynein light chain LC8-type 1 [Source:MGI Symbol%3BAcc:MGI:1861457]	K10418
ENSMUSG00000009030	3751	672	581	716	592	2	37350074	37359332	-	Pdcl	phosducin-like [Source:MGI Symbol%3BAcc:MGI:1914716]	-
ENSMUSG00000009035	4702	3560	3254	2815	3200	15	79360684	79403569	-	Tmem184b	transmembrane protein 184b [Source:MGI Symbol%3BAcc:MGI:2445179]	-
ENSMUSG00000009047	833	0	0	0	0	16	88777896	88778728	+	Gm5965	predicted gene 5965 [Source:MGI Symbol%3BAcc:MGI:3645197]	-
ENSMUSG00000009070	3012	0	0	0	0	10	74957477	75032586	-	Rsph14	radial spoke head homolog 14 (Chlamydomonas) [Source:MGI Symbol%3BAcc:MGI:1918486]	-
ENSMUSG00000009073	6825	1759	1493	1779	1629	11	4765845	4849536	-	Nf2	neurofibromin 2 [Source:MGI Symbol%3BAcc:MGI:97307]	K16684
ENSMUSG00000009075	2628	0	1	1	0	11	4736892	4746778	-	Cabp7	calcium binding protein 7 [Source:MGI Symbol%3BAcc:MGI:2183437]	K13152
ENSMUSG00000009076	1248	328	311	340	329	11	4704678	4737669	+	Zmat5	zinc finger%2C matrin type 5 [Source:MGI Symbol%3BAcc:MGI:1914428]	K13152
ENSMUSG00000009079	5907	5696	4552	6084	5490	11	5069689	5099266	-	Ewsr1	Ewing sarcoma breakpoint region 1 [Source:MGI Symbol%3BAcc:MGI:99960]	K13209
ENSMUSG00000009090	4957	2595	2302	2430	2353	11	4986824	5042791	+	Ap1b1	adaptor protein complex AP-1%2C beta 1 subunit [Source:MGI Symbol%3BAcc:MGI:1096368]	K12392
ENSMUSG00000009092	1993	0	1	3	1	10	75893413	75895941	+	Derl3	Der1-like domain family%2C member 3 [Source:MGI Symbol%3BAcc:MGI:1917627]	K13989
ENSMUSG00000009093	989	172	156	125	159	10	75814943	75822543	-	Gstt4	glutathione S-transferase%2C theta 4 [Source:MGI Symbol%3BAcc:MGI:1923136]	-
ENSMUSG00000009097	3517	0	0	0	0	16	18580979	18590671	-	Tbx1	T-box 1 [Source:MGI Symbol%3BAcc:MGI:98493]	K10175
ENSMUSG00000009108	2995	75	58	81	59	3	108092789	108101432	+	Gnat2	guanine nucleotide binding protein%2C alpha transducing 2 [Source:MGI Symbol%3BAcc:MGI:95779]	K04631
ENSMUSG00000009112	9089	1688	1449	1411	1366	6	120836212	120892842	+	Bcl2l13	BCL2-like 13 (apoptosis facilitator) [Source:MGI Symbol%3BAcc:MGI:2136959]	K15485
ENSMUSG00000009114	1705	1	0	0	1	10	76449081	76461110	+	2610028H24Rik	RIKEN cDNA 2610028H24 gene [Source:MGI Symbol%3BAcc:MGI:1924214]	-
ENSMUSG00000009115	1332	0	1	1	3	10	76562272	76570201	+	Spatc1l	spermatogenesis and centriole associated 1 like [Source:MGI Symbol%3BAcc:MGI:1923823]	-
ENSMUSG00000009145	3419	160	130	169	212	6	83057844	83067318	+	Dqx1	DEAQ RNA-dependent ATPase [Source:MGI Symbol%3BAcc:MGI:2136388]	K14433
ENSMUSG00000009185	511	0	0	0	0	11	82115185	82116799	+	Ccl8	chemokine (C-C motif) ligand 8 [Source:MGI Symbol%3BAcc:MGI:101878]	K16596
ENSMUSG00000009207	9154	513	521	453	400	2	74520291	74579435	-	Lnpk	lunapark%2C ER junction formation factor [Source:MGI Symbol%3BAcc:MGI:1918115]	-
ENSMUSG00000009210	1724	0	0	0	0	11	106365472	106377558	+	Prr29	proline rich 29 [Source:MGI Symbol%3BAcc:MGI:1922823]	-
ENSMUSG00000009214	1511	0	0	0	0	2	27061636	27072179	-	Mymk	myomaker%2C myoblast fusion factor [Source:MGI Symbol%3BAcc:MGI:1913389]	-
ENSMUSG00000009216	2959	0	0	0	0	2	27110380	27142491	-	Fam163b	family with sequence similarity 163%2C member B [Source:MGI Symbol%3BAcc:MGI:1926106]	-
ENSMUSG00000009246	6398	5	2	4	1	7	143069153	143094642	-	Trpm5	transient receptor potential cation channel%2C subfamily M%2C member 5 [Source:MGI Symbol%3BAcc:MGI:1861718]	K04980
ENSMUSG00000009248	1623	2	0	2	2	7	142966829	142969264	-	Ascl2	achaete-scute family bHLH transcription factor 2 [Source:MGI Symbol%3BAcc:MGI:96920]	K09067
ENSMUSG00000009281	2656	0	2	1	0	6	48569696	48572789	-	Rarres2	retinoic acid receptor responder (tazarotene induced) 2 [Source:MGI Symbol%3BAcc:MGI:1918910]	K10044
ENSMUSG00000009291	3877	944	822	927	839	10	77581720	77598732	+	Pttg1ip	pituitary tumor-transforming 1 interacting protein [Source:MGI Symbol%3BAcc:MGI:2652132]	-
ENSMUSG00000009292	12459	67	57	82	68	10	77907722	77970563	-	Trpm2	transient receptor potential cation channel%2C subfamily M%2C member 2 [Source:MGI Symbol%3BAcc:MGI:1351901]	K04977
ENSMUSG00000009293	2431	4397	3607	3841	3756	10	77622275	77645993	+	Ube2g2	ubiquitin-conjugating enzyme E2G 2 [Source:MGI Symbol%3BAcc:MGI:1343188]	K04555
ENSMUSG00000009350	3424	0	0	0	1	11	87793581	87804413	+	Mpo	myeloperoxidase [Source:MGI Symbol%3BAcc:MGI:97137]	K10789
ENSMUSG00000009356	3135	0	1	0	0	11	87806428	87828289	-	Lpo	lactoperoxidase [Source:MGI Symbol%3BAcc:MGI:1923363]	K12550
ENSMUSG00000009376	7679	4	1	0	0	6	17463800	17573980	+	Met	met proto-oncogene [Source:MGI Symbol%3BAcc:MGI:96969]	K05099
ENSMUSG00000009378	4170	267	307	344	285	19	34668403	34747289	-	Slc16a12	solute carrier family 16 (monocarboxylic acid transporters)%2C member 12 [Source:MGI Symbol%3BAcc:MGI:2147716]	K11810
ENSMUSG00000009394	7031	0	0	1	0	6	115134902	115282006	+	Syn2	synapsin II [Source:MGI Symbol%3BAcc:MGI:103020]	-
ENSMUSG00000009406	5381	967	914	735	790	X	20933395	20950608	-	Elk1	ELK1%2C member of ETS oncogene family [Source:MGI Symbol%3BAcc:MGI:101833]	K04375
ENSMUSG00000009418	18814	2345	2285	2228	2300	1	135434580	135688105	-	Nav1	neuron navigator 1 [Source:MGI Symbol%3BAcc:MGI:2183683]	K16776
ENSMUSG00000009470	11212	4925	5127	4093	4246	13	98839019	98926384	-	Tnpo1	transportin 1 [Source:MGI Symbol%3BAcc:MGI:2681523]	K18752
ENSMUSG00000009471	1861	0	0	0	1	7	46376474	46379099	+	Myod1	myogenic differentiation 1 [Source:MGI Symbol%3BAcc:MGI:97275]	K09064
ENSMUSG00000009487	10349	0	0	0	0	7	46240987	46311434	+	Otog	otogelin [Source:MGI Symbol%3BAcc:MGI:1202064]	-
ENSMUSG00000009535	7339	1813	1716	1731	1608	18	68300355	68324852	+	Rnmt	RNA (guanine-7-) methyltransferase [Source:MGI Symbol%3BAcc:MGI:1915147]	K00565
ENSMUSG00000009545	4093	0	1	0	0	7	143106362	143427042	+	Kcnq1	potassium voltage-gated channel%2C subfamily Q%2C member 1 [Source:MGI Symbol%3BAcc:MGI:108083]	K04926
ENSMUSG00000009549	1195	3152	2426	2397	2420	2	118475850	118479711	-	Srp14	signal recognition particle 14 [Source:MGI Symbol%3BAcc:MGI:107169]	K03104
ENSMUSG00000009551	1431	3	2	1	9	2	32732620	32741016	-	6330409D20Rik	RIKEN cDNA 6330409D20 gene [Source:MGI Symbol%3BAcc:MGI:1917980]	-
ENSMUSG00000009555	4611	3989	3185	3753	3393	2	32705784	32713076	-	Cdk9	cyclin-dependent kinase 9 (CDC2-related kinase) [Source:MGI Symbol%3BAcc:MGI:1328368]	K02211
ENSMUSG00000009563	3050	1989	1742	1593	1622	2	32757234	32762244	+	Tor2a	torsin family 2%2C member A [Source:MGI Symbol%3BAcc:MGI:1353596]	K05705
ENSMUSG00000009566	3802	415	298	414	378	2	32682609	32704145	-	Fpgs	folylpolyglutamyl synthetase [Source:MGI Symbol%3BAcc:MGI:95576]	K01930
ENSMUSG00000009569	8990	706	750	648	637	16	13256481	13417529	+	Mrtfb	myocardin related transcription factor B [Source:MGI Symbol%3BAcc:MGI:3050795]	-
ENSMUSG00000009575	9006	2177	2158	2132	1939	15	103191544	103239816	-	Cbx5	chromobox 5 [Source:MGI Symbol%3BAcc:MGI:109372]	K11587
ENSMUSG00000009580	1376	0	0	0	0	5	87885029	87894174	+	Odam	odontogenic%2C ameloblast asssociated [Source:MGI Symbol%3BAcc:MGI:1916842]	-
ENSMUSG00000009585	9454	465	389	434	418	15	79891659	79915906	+	Apobec3	apolipoprotein B mRNA editing enzyme%2C catalytic polypeptide 3 [Source:MGI Symbol%3BAcc:MGI:1933111]	K18750
ENSMUSG00000009588	2392	0	0	0	0	11	116765025	116775507	-	St6galnac1	ST6 (alpha-N-acetyl-neuraminyl-2%2C3-beta-galactosyl-1%2C3)-N-acetylgalactosaminide alpha-2%2C6-sialyltransferase 1 [Source:MGI Symbol%3BAcc:MGI:1341826]	K03479
ENSMUSG00000009596	2245	1	3	0	13	X	134460118	134476490	-	Taf7l	TATA-box binding protein associated factor 7 like [Source:MGI Symbol%3BAcc:MGI:1921719]	K03132
ENSMUSG00000009614	5432	0	0	0	0	2	27188393	27248337	-	Sardh	sarcosine dehydrogenase [Source:MGI Symbol%3BAcc:MGI:2183102]	K00314
ENSMUSG00000009621	6915	417	352	311	308	2	27262104	27427033	-	Vav2	vav 2 oncogene [Source:MGI Symbol%3BAcc:MGI:102718]	K05730
ENSMUSG00000009628	9622	0	0	0	0	8	33516738	33585582	+	Tex15	testis expressed gene 15 [Source:MGI Symbol%3BAcc:MGI:1934816]	-
ENSMUSG00000009630	1469	1109	978	894	919	8	33599625	33619441	+	Ppp2cb	protein phosphatase 2 (formerly 2A)%2C catalytic subunit%2C beta isoform [Source:MGI Symbol%3BAcc:MGI:1321161]	-
ENSMUSG00000009633	871	0	0	1	2	1	193272161	193273217	-	G0s2	G0/G1 switch gene 2 [Source:MGI Symbol%3BAcc:MGI:1316737]	-
ENSMUSG00000009640	2636	775	600	729	648	4	117674681	117682273	-	Dmap1	DNA methyltransferase 1-associated protein 1 [Source:MGI Symbol%3BAcc:MGI:1913483]	K11324
ENSMUSG00000009646	1182	0	0	0	0	10	59403660	59421976	+	Pla2g12b	phospholipase A2%2C group XIIB [Source:MGI Symbol%3BAcc:MGI:1917086]	K01047
ENSMUSG00000009647	6936	749	640	542	544	10	59446984	59616692	-	Mcu	mitochondrial calcium uniporter [Source:MGI Symbol%3BAcc:MGI:3026965]	-
ENSMUSG00000009654	2788	43	52	41	43	10	59422958	59441778	-	Oit3	oncoprotein induced transcript 3 [Source:MGI Symbol%3BAcc:MGI:1201782]	-
ENSMUSG00000009670	3624	0	0	0	0	X	100838648	101059667	-	Tex11	testis expressed gene 11 [Source:MGI Symbol%3BAcc:MGI:1933237]	-
ENSMUSG00000009681	8191	2	0	0	0	10	75060592	75184921	+	Bcr	breakpoint cluster region [Source:MGI Symbol%3BAcc:MGI:88141]	K08878
ENSMUSG00000009687	4192	4313	3709	4216	3743	7	31032722	31042481	-	Fxyd5	FXYD domain-containing ion transport regulator 5 [Source:MGI Symbol%3BAcc:MGI:1201785]	K13362
ENSMUSG00000009731	5287	85	51	123	84	X	7822289	7838280	+	Kcnd1	potassium voltage-gated channel%2C Shal-related family%2C member 1 [Source:MGI Symbol%3BAcc:MGI:96671]	K04891
ENSMUSG00000009733	8063	424	401	373	358	15	100498012	100552008	-	Tfcp2	transcription factor CP2 [Source:MGI Symbol%3BAcc:MGI:98509]	K09275
ENSMUSG00000009734	6985	0	0	0	0	13	18121098	18397686	-	Pou6f2	POU domain%2C class 6%2C transcription factor 2 [Source:MGI Symbol%3BAcc:MGI:2443631]	K09368
ENSMUSG00000009739	6949	69	92	56	69	15	100575318	100599984	-	Pou6f1	POU domain%2C class 6%2C transcription factor 1 [Source:MGI Symbol%3BAcc:MGI:102935]	K09368
ENSMUSG00000009741	4757	1769	1533	1988	1732	9	113930934	113977202	+	Ubp1	upstream binding protein 1 [Source:MGI Symbol%3BAcc:MGI:104889]	K09275
ENSMUSG00000009772	3920	495	405	388	415	1	132316126	132333488	+	Nuak2	NUAK family%2C SNF1-like kinase%2C 2 [Source:MGI Symbol%3BAcc:MGI:1921387]	K08800
ENSMUSG00000009828	11524	497	433	478	475	9	78109192	78172107	+	Ick	intestinal cell kinase [Source:MGI Symbol%3BAcc:MGI:1934157]	K08828
ENSMUSG00000009863	2239	2833	2394	2493	2220	4	140961203	140979193	+	Sdhb	succinate dehydrogenase complex%2C subunit B%2C iron sulfur (Ip) [Source:MGI Symbol%3BAcc:MGI:1914930]	K00235
ENSMUSG00000009876	788	9	6	8	6	2	152754173	152765037	+	Cox4i2	cytochrome c oxidase subunit 4I2 [Source:MGI Symbol%3BAcc:MGI:2135755]	K02263
ENSMUSG00000009894	2651	1280	1099	1117	1044	11	59407134	59451186	-	Snap47	synaptosomal-associated protein%2C 47 [Source:MGI Symbol%3BAcc:MGI:1915076]	K18212
ENSMUSG00000009900	2761	0	0	0	0	11	59248033	59290752	-	Wnt3a	wingless-type MMTV integration site family%2C member 3A [Source:MGI Symbol%3BAcc:MGI:98956]	K00312
ENSMUSG00000009905	8147	413	334	380	348	1	106720459	106759727	-	Kdsr	3-ketodihydrosphingosine reductase [Source:MGI Symbol%3BAcc:MGI:1918000]	K04708
ENSMUSG00000009907	8905	4404	4160	3757	3681	1	106764071	106796728	-	Vps4b	vacuolar protein sorting 4B [Source:MGI Symbol%3BAcc:MGI:1100499]	K12196
ENSMUSG00000009927	2691	16055	14779	14932	13501	9	44407139	44410427	+	Rps25	ribosomal protein S25 [Source:MGI Symbol%3BAcc:MGI:1922867]	K02975
ENSMUSG00000009941	2568	0	0	0	0	X	134944526	134964754	-	Nxf2	nuclear RNA export factor 2 [Source:MGI Symbol%3BAcc:MGI:1933192]	K14284
ENSMUSG00000009995	5364	1453	1236	1232	1292	X	74281912	74290151	+	Taz	tafazzin [Source:MGI Symbol%3BAcc:MGI:109626]	K13511
ENSMUSG00000010021	4068	12	9	13	11	11	114765388	114790739	+	Kif19a	kinesin family member 19A [Source:MGI Symbol%3BAcc:MGI:2447024]	K10401
ENSMUSG00000010025	5619	1535	1290	1587	1425	11	61223417	61267464	-	Aldh3a2	aldehyde dehydrogenase family 3%2C subfamily A2 [Source:MGI Symbol%3BAcc:MGI:1353452]	K00128
ENSMUSG00000010044	2129	6	4	3	1	9	107547298	107551319	+	Zmynd10	zinc finger%2C MYND domain containing 10 [Source:MGI Symbol%3BAcc:MGI:2387863]	-
ENSMUSG00000010045	2194	875	728	750	727	9	107533945	107538673	+	Tmem115	transmembrane protein 115 [Source:MGI Symbol%3BAcc:MGI:1930765]	-
ENSMUSG00000010047	3293	295	236	289	279	9	107567945	107572779	+	Hyal2	hyaluronoglucosaminidase 2 [Source:MGI Symbol%3BAcc:MGI:1196334]	K01197
ENSMUSG00000010048	2637	1157	998	1038	987	9	107587642	107593385	+	Ifrd2	interferon-related developmental regulator 2 [Source:MGI Symbol%3BAcc:MGI:1316708]	-
ENSMUSG00000010051	3777	68	80	71	66	9	107576927	107581710	+	Hyal1	hyaluronoglucosaminidase 1 [Source:MGI Symbol%3BAcc:MGI:96298]	K01197
ENSMUSG00000010054	1785	394	229	294	310	9	107563255	107566112	+	Tusc2	tumor suppressor 2%2C mitochondrial calcium regulator [Source:MGI Symbol%3BAcc:MGI:1931086]	-
ENSMUSG00000010057	2013	328	256	370	334	9	107542226	107545706	+	Nprl2	NPR2 like%2C GATOR1 complex subunit [Source:MGI Symbol%3BAcc:MGI:1914482]	-
ENSMUSG00000010064	5277	0	0	0	0	9	107650634	107669530	-	Slc38a3	solute carrier family 38%2C member 3 [Source:MGI Symbol%3BAcc:MGI:1923507]	K13576
ENSMUSG00000010066	7947	0	0	0	8	9	107399612	107529343	+	Cacna2d2	calcium channel%2C voltage-dependent%2C alpha 2/delta subunit 2 [Source:MGI Symbol%3BAcc:MGI:1929813]	K04859
ENSMUSG00000010067	5845	982	784	837	743	9	107551555	107562267	+	Rassf1	Ras association (RalGDS/AF-6) domain family member 1 [Source:MGI Symbol%3BAcc:MGI:1928386]	K09850
ENSMUSG00000010080	4067	0	0	2	0	11	94489599	94499974	-	Epn3	epsin 3 [Source:MGI Symbol%3BAcc:MGI:1919139]	K12471
ENSMUSG00000010086	3923	4	0	3	1	11	61448442	61454131	-	Rnf112	ring finger protein 112 [Source:MGI Symbol%3BAcc:MGI:106611]	-
ENSMUSG00000010095	3529	18374	15308	15618	14902	19	8706882	8723369	-	Slc3a2	solute carrier family 3 (activators of dibasic and neutral amino acid transport)%2C member 2 [Source:MGI Symbol%3BAcc:MGI:96955]	K06519
ENSMUSG00000010097	4427	4087	3683	4302	3895	19	8757073	8770922	+	Nxf1	nuclear RNA export factor 1 [Source:MGI Symbol%3BAcc:MGI:1858330]	K14284
ENSMUSG00000010110	5808	1536	1197	1546	1421	19	8741413	8756069	+	Stx5a	syntaxin 5A [Source:MGI Symbol%3BAcc:MGI:1928483]	K08490
ENSMUSG00000010122	3383	0	0	0	0	11	61343401	61378345	-	Slc47a1	solute carrier family 47%2C member 1 [Source:MGI Symbol%3BAcc:MGI:1914723]	K03327
ENSMUSG00000010136	1127	0	0	0	0	3	105996957	106014646	-	Pifo	primary cilia formation [Source:MGI Symbol%3BAcc:MGI:1923670]	-
ENSMUSG00000010142	2836	119	119	103	97	11	61126755	61149372	+	Tnfrsf13b	tumor necrosis factor receptor superfamily%2C member 13b [Source:MGI Symbol%3BAcc:MGI:1889411]	K05150
ENSMUSG00000010154	2510	167	131	167	128	8	123332713	123369515	+	Spire2	spire type actin nucleation factor 2 [Source:MGI Symbol%3BAcc:MGI:2446256]	K02098
ENSMUSG00000010175	8390	0	0	0	0	1	190118035	190170714	-	Prox1	prospero homeobox 1 [Source:MGI Symbol%3BAcc:MGI:97772]	-
ENSMUSG00000010205	3470	5	9	6	3	9	21074158	21092008	-	Raver1	ribonucleoprotein%2C PTB-binding 1 [Source:MGI Symbol%3BAcc:MGI:1919016]	-
ENSMUSG00000010277	8798	7043	6950	6791	6862	11	78261752	78290623	+	2610507B11Rik	RIKEN cDNA 2610507B11 gene [Source:MGI Symbol%3BAcc:MGI:1919753]	-
ENSMUSG00000010290	3458	1453	1240	1125	1087	1	43098710	43115947	+	AI597479	expressed sequence AI597479 [Source:MGI Symbol%3BAcc:MGI:2138299]	K15432
ENSMUSG00000010307	1887	89	86	96	70	7	47050601	47054777	+	Tmem86a	transmembrane protein 86A [Source:MGI Symbol%3BAcc:MGI:1915143]	-
ENSMUSG00000010311	2575	0	0	0	0	1	133897199	133907999	-	Optc	opticin [Source:MGI Symbol%3BAcc:MGI:2151113]	K08128
ENSMUSG00000010342	5014	83	64	38	53	11	87405065	87555823	+	Tex14	testis expressed gene 14 [Source:MGI Symbol%3BAcc:MGI:1933227]	K17540
ENSMUSG00000010358	1727	1583	1282	1804	1589	11	101448407	101458698	+	Ifi35	interferon-induced protein 35 [Source:MGI Symbol%3BAcc:MGI:1917360]	-
ENSMUSG00000010362	1575	70	63	133	94	11	101627195	101636100	+	Rdm1	RAD52 motif 1 [Source:MGI Symbol%3BAcc:MGI:1913849]	K10874
ENSMUSG00000010376	1261	2386	1894	2133	1978	14	55662263	55672124	-	Nedd8	neural precursor cell expressed%2C developmentally down-regulated gene 8 [Source:MGI Symbol%3BAcc:MGI:97301]	K12158
ENSMUSG00000010392	4289	2160	1871	1784	1796	11	76726602	76763579	-	Gosr1	golgi SNAP receptor complex member 1 [Source:MGI Symbol%3BAcc:MGI:1858260]	K08495
ENSMUSG00000010406	1109	2348	2207	2167	2233	14	54426909	54429756	+	Mrpl52	mitochondrial ribosomal protein L52 [Source:MGI Symbol%3BAcc:MGI:1916086]	K17433
ENSMUSG00000010435	979	0	0	0	0	8	12573029	12600744	+	Spaca7	sperm acrosome associated 7 [Source:MGI Symbol%3BAcc:MGI:1925884]	-
ENSMUSG00000010453	6742	2541	2136	2501	2512	1	36335730	36369181	-	Kansl3	KAT8 regulatory NSL complex subunit 3 [Source:MGI Symbol%3BAcc:MGI:1918055]	K16719
ENSMUSG00000010461	9419	190	174	132	132	10	23102963	23350786	-	Eya4	EYA transcriptional coactivator and phosphatase 4 [Source:MGI Symbol%3BAcc:MGI:1337104]	K17622
ENSMUSG00000010476	9227	0	0	0	0	7	137193673	137314445	-	Ebf3	early B cell factor 3 [Source:MGI Symbol%3BAcc:MGI:894289]	K09103
ENSMUSG00000010492	2522	13	4	16	7	2	181578480	181585170	+	Uckl1os	uridine-cytidine kinase 1-like 1%2C opposite strand [Source:MGI Symbol%3BAcc:MGI:3801877]	-
ENSMUSG00000010505	7191	0	0	1	3	2	181763332	181827797	+	Myt1	myelin transcription factor 1 [Source:MGI Symbol%3BAcc:MGI:1100535]	-
ENSMUSG00000010517	5093	2098	2489	1786	1795	4	109676588	109963960	+	Faf1	Fas-associated factor 1 [Source:MGI Symbol%3BAcc:MGI:109419]	-
ENSMUSG00000010529	1215	0	0	0	0	12	111484609	111485823	-	Gm266	predicted gene 266 [Source:MGI Symbol%3BAcc:MGI:2685112]	-
ENSMUSG00000010538	1112	108	80	113	117	3	88282757	88296999	-	Tsacc	TSSK6 activating co-chaperone [Source:MGI Symbol%3BAcc:MGI:1924177]	-
ENSMUSG00000010554	13817	1127	1064	1021	1017	11	74770830	74828525	+	Mettl16	methyltransferase like 16 [Source:MGI Symbol%3BAcc:MGI:1914743]	K11393
ENSMUSG00000010592	3820	0	0	0	0	17	50279395	50293636	-	Dazl	deleted in azoospermia-like [Source:MGI Symbol%3BAcc:MGI:1342328]	-
ENSMUSG00000010601	3029	1	4	1	0	15	77388219	77399110	-	Apol7a	apolipoprotein L 7a [Source:MGI Symbol%3BAcc:MGI:1923011]	K14480
ENSMUSG00000010607	777	391	315	329	324	9	22156846	22158358	+	Pigyl	phosphatidylinositol glycan anchor biosynthesis%2C class Y-like [Source:MGI Symbol%3BAcc:MGI:1913518]	K11001
ENSMUSG00000010608	17376	3113	3002	3085	2946	12	83631236	83683123	+	Rbm25	RNA binding motif protein 25 [Source:MGI Symbol%3BAcc:MGI:1914289]	K12822
ENSMUSG00000010609	4332	962	777	826	796	1	180227004	180263438	-	Psen2	presenilin 2 [Source:MGI Symbol%3BAcc:MGI:109284]	K04522
ENSMUSG00000010651	1962	30	31	49	53	9	119148023	119157093	-	Acaa1b	acetyl-Coenzyme A acyltransferase 1B [Source:MGI Symbol%3BAcc:MGI:3605455]	K07513
ENSMUSG00000010660	3093	0	0	0	0	9	119071527	119093502	-	Plcd1	phospholipase C%2C delta 1 [Source:MGI Symbol%3BAcc:MGI:97614]	K05857
ENSMUSG00000010663	4812	3514	3160	2936	2695	19	10182888	10196877	+	Fads1	fatty acid desaturase 1 [Source:MGI Symbol%3BAcc:MGI:1923517]	K10224
ENSMUSG00000010721	5850	185	189	217	231	5	29229802	29378390	-	Lmbr1	limb region 1 [Source:MGI Symbol%3BAcc:MGI:1861746]	-
ENSMUSG00000010751	4217	422	339	333	315	7	143634806	143649661	-	Tnfrsf22	tumor necrosis factor receptor superfamily%2C member 22 [Source:MGI Symbol%3BAcc:MGI:1930270]	K05158
ENSMUSG00000010755	6583	4186	3551	4048	3862	7	143557230	143600090	-	Cars	cysteinyl-tRNA synthetase [Source:MGI Symbol%3BAcc:MGI:1351477]	K01883
ENSMUSG00000010760	1121	0	0	0	0	7	143501545	143503150	-	Phlda2	pleckstrin homology like domain%2C family A%2C member 2 [Source:MGI Symbol%3BAcc:MGI:1202307]	-
ENSMUSG00000010796	2829	0	0	0	0	6	18050964	18109061	-	Asz1	ankyrin repeat%2C SAM and basic leucine zipper domain containing 1 [Source:MGI Symbol%3BAcc:MGI:1921318]	K18410
ENSMUSG00000010797	2255	0	0	0	0	6	17988940	18030585	-	Wnt2	wingless-type MMTV integration site family%2C member 2 [Source:MGI Symbol%3BAcc:MGI:98954]	K00182
ENSMUSG00000010803	7326	0	0	0	0	11	42130939	42182930	-	Gabra1	gamma-aminobutyric acid (GABA) A receptor%2C subunit alpha 1 [Source:MGI Symbol%3BAcc:MGI:95613]	K05175
ENSMUSG00000010825	6773	2	5	1	6	5	143357338	143392152	+	Grid2ip	glutamate receptor%2C ionotropic%2C delta 2 (Grid2) interacting protein 1 [Source:MGI Symbol%3BAcc:MGI:2176213]	-
ENSMUSG00000010830	1411	0	0	0	0	15	79516411	79527739	+	Kdelr3	KDEL (Lys-Asp-Glu-Leu) endoplasmic reticulum protein retention receptor 3 [Source:MGI Symbol%3BAcc:MGI:2145953]	K10949
ENSMUSG00000010841	798	0	3	0	6	11	101984279	101992264	+	Cfap97d1	CFAP97 domain containing 1 [Source:MGI Symbol%3BAcc:MGI:1922687]	-
ENSMUSG00000010911	1000	701	484	597	600	2	103073675	103092644	+	Apip	APAF1 interacting protein [Source:MGI Symbol%3BAcc:MGI:1926788]	K08964
ENSMUSG00000010914	3930	1402	1123	1131	1058	2	103021075	103073513	-	Pdhx	pyruvate dehydrogenase complex%2C component X [Source:MGI Symbol%3BAcc:MGI:1351627]	K13997
ENSMUSG00000010936	6960	1862	1828	2072	1772	8	110618585	110720398	+	Vac14	Vac14 homolog (S. cerevisiae) [Source:MGI Symbol%3BAcc:MGI:2157980]	K15305
ENSMUSG00000011008	3288	1612	1355	1680	1656	3	146149833	146195513	+	Mcoln2	mucolipin 2 [Source:MGI Symbol%3BAcc:MGI:1915529]	K04993
ENSMUSG00000011034	4104	8	4	2	14	5	33104219	33162870	+	Slc5a1	solute carrier family 5 (sodium/glucose cotransporter)%2C member 1 [Source:MGI Symbol%3BAcc:MGI:107678]	K14158
ENSMUSG00000011096	3072	1411	1237	1324	1310	7	44848991	44855421	+	Akt1s1	AKT1 substrate 1 (proline-rich) [Source:MGI Symbol%3BAcc:MGI:1914855]	K16184
ENSMUSG00000011114	3901	4500	3898	4238	4174	9	37648763	37657312	-	Tbrg1	transforming growth factor beta regulated gene 1 [Source:MGI Symbol%3BAcc:MGI:1100877]	-
ENSMUSG00000011118	3434	0	0	0	0	9	37659902	37669235	-	Panx3	pannexin 3 [Source:MGI Symbol%3BAcc:MGI:1918881]	K03443
ENSMUSG00000011148	2090	640	582	637	632	12	112620045	112641360	+	Adssl1	adenylosuccinate synthetase like 1 [Source:MGI Symbol%3BAcc:MGI:87947]	K01939
ENSMUSG00000011154	3188	0	0	0	0	7	83774101	83794880	-	Cfap161	cilia and flagella associated protein 161 [Source:MGI Symbol%3BAcc:MGI:1922806]	-
ENSMUSG00000011158	7788	1249	1037	1377	1265	12	112960085	113000704	-	Brf1	BRF1%2C RNA polymerase III transcription initiation factor 90 kDa subunit [Source:MGI Symbol%3BAcc:MGI:1919558]	K15196
ENSMUSG00000011171	4463	0	0	0	0	12	116077726	116146261	+	Vipr2	vasoactive intestinal peptide receptor 2 [Source:MGI Symbol%3BAcc:MGI:107166]	K04590
ENSMUSG00000011179	3405	51897	52287	23093	32638	12	17544794	17551505	+	Odc1	ornithine decarboxylase%2C structural 1 [Source:MGI Symbol%3BAcc:MGI:97402]	K01581
ENSMUSG00000011254	3015	352	262	369	366	11	45946843	45955494	-	Thg1l	tRNA-histidine guanylyltransferase 1-like (S. cerevisiae) [Source:MGI Symbol%3BAcc:MGI:1913878]	K10761
ENSMUSG00000011256	7115	0	0	0	0	11	46055992	46147343	+	Adam19	a disintegrin and metallopeptidase domain 19 (meltrin beta) [Source:MGI Symbol%3BAcc:MGI:105377]	K08608
ENSMUSG00000011257	4027	4173	3855	3917	3481	4	123262351	123298925	+	Pabpc4	poly(A) binding protein%2C cytoplasmic 4 [Source:MGI Symbol%3BAcc:MGI:2385206]	K13126
ENSMUSG00000011263	4016	74	78	75	82	7	19463331	19496762	+	Exoc3l2	exocyst complex component 3-like 2 [Source:MGI Symbol%3BAcc:MGI:1921713]	-
ENSMUSG00000011267	2037	94	81	110	103	7	19577287	19580656	+	Zfp296	zinc finger protein 296 [Source:MGI Symbol%3BAcc:MGI:1926956]	-
ENSMUSG00000011305	2087	0	0	0	0	17	56111601	56117596	-	Plin5	perilipin 5 [Source:MGI Symbol%3BAcc:MGI:1914218]	-
ENSMUSG00000011306	6109	1131	917	946	946	8	70042813	70072347	+	Sugp1	SURP and G patch domain containing 1 [Source:MGI Symbol%3BAcc:MGI:1917866]	K13096
ENSMUSG00000011349	1619	0	0	0	0	7	24870057	24877651	+	Dmrtc2	doublesex and mab-3 related transcription factor like family C2 [Source:MGI Symbol%3BAcc:MGI:1918491]	K19493
ENSMUSG00000011350	2087	0	1	1	0	7	24818795	24840275	+	Gm5893	predicted gene 5893 [Source:MGI Symbol%3BAcc:MGI:3645761]	-
ENSMUSG00000011382	7408	662	594	579	611	7	45470987	45488805	-	Dhdh	dihydrodiol dehydrogenase (dimeric) [Source:MGI Symbol%3BAcc:MGI:1919005]	K00078
ENSMUSG00000011427	3658	432	422	366	423	7	29816114	29831005	+	Zfp790	zinc finger protein 790 [Source:MGI Symbol%3BAcc:MGI:1923431]	K09228
ENSMUSG00000011463	3284	0	0	0	2	3	20248264	20275733	-	Cpb1	carboxypeptidase B1 (tissue) [Source:MGI Symbol%3BAcc:MGI:1923953]	K01291
ENSMUSG00000011486	1331	0	0	0	3	17	57032773	57041654	-	Slc25a41	solute carrier family 25%2C member 41 [Source:MGI Symbol%3BAcc:MGI:2144215]	K14684
ENSMUSG00000011589	2493	0	0	1	0	17	55986509	55996881	+	Fsd1	fibronectin type 3 and SPRY domain-containing protein [Source:MGI Symbol%3BAcc:MGI:1934858]	-
ENSMUSG00000011632	843	0	1	0	0	7	24541658	24546118	-	Pinlyp	phospholipase A2 inhibitor and LY6/PLAUR domain containing [Source:MGI Symbol%3BAcc:MGI:3615324]	-
ENSMUSG00000011658	5003	222	229	212	226	7	44896079	44902631	+	Fuz	fuzzy planar cell polarity protein [Source:MGI Symbol%3BAcc:MGI:1917550]	-
ENSMUSG00000011751	9563	18	10	14	22	7	27356383	27447686	-	Sptbn4	spectrin beta%2C non-erythrocytic 4 [Source:MGI Symbol%3BAcc:MGI:1890574]	K06115
ENSMUSG00000011752	1982	1892	2044	1969	1671	19	41911923	41918660	+	Pgam1	phosphoglycerate mutase 1 [Source:MGI Symbol%3BAcc:MGI:97552]	K01834
ENSMUSG00000011831	8060	896	921	931	875	5	107744795	107875107	-	Evi5	ecotropic viral integration site 5 [Source:MGI Symbol%3BAcc:MGI:104736]	-
ENSMUSG00000011832	8524	361	295	309	294	8	4166567	4211257	+	Evi5l	ecotropic viral integration site 5 like [Source:MGI Symbol%3BAcc:MGI:2442167]	-
ENSMUSG00000011837	1769	438	406	466	442	8	4253080	4256220	+	Snapc2	small nuclear RNA activating complex%2C polypeptide 2 [Source:MGI Symbol%3BAcc:MGI:1914861]	K15209
ENSMUSG00000011877	4838	1694	1477	1689	1684	11	77493562	77507786	+	Git1	GIT ArfGAP 1 [Source:MGI Symbol%3BAcc:MGI:1927140]	K05737
ENSMUSG00000011884	1762	1616	1387	1325	1247	5	114669398	114690984	-	Gltp	glycolipid transfer protein [Source:MGI Symbol%3BAcc:MGI:1929253]	-
ENSMUSG00000011958	3455	3644	3267	3403	3185	9	69989466	70008317	+	Bnip2	BCL2/adenovirus E1B interacting protein 2 [Source:MGI Symbol%3BAcc:MGI:109327]	K18448
ENSMUSG00000011960	9157	1609	1512	1231	1349	15	98538689	98570923	-	Ccnt1	cyclin T1 [Source:MGI Symbol%3BAcc:MGI:1328363]	K15188
ENSMUSG00000012017	3839	0	0	0	0	16	17797282	17808293	+	Scarf2	scavenger receptor class F%2C member 2 [Source:MGI Symbol%3BAcc:MGI:1858430]	-
ENSMUSG00000012042	2093	0	0	0	0	3	138164078	138193825	-	4930579F01Rik	RIKEN cDNA 4930579F01 gene [Source:MGI Symbol%3BAcc:MGI:1914991]	-
ENSMUSG00000012076	3455	455	303	440	432	12	55836324	55869736	+	Brms1l	breast cancer metastasis-suppressor 1-like [Source:MGI Symbol%3BAcc:MGI:1196337]	K19196;K09228
ENSMUSG00000012114	11642	1697	1279	1692	1645	16	17651208	17732891	-	Med15	mediator complex subunit 15 [Source:MGI Symbol%3BAcc:MGI:2137379]	K15157;K04507
ENSMUSG00000012117	3784	1343	1175	1202	1247	4	133969028	134000918	-	Dhdds	dehydrodolichyl diphosphate synthase [Source:MGI Symbol%3BAcc:MGI:1914672]	K11778
ENSMUSG00000012123	7801	3230	3255	1533	2502	4	134060815	134092504	+	Crybg2	crystallin beta-gamma domain containing 2 [Source:MGI Symbol%3BAcc:MGI:1334463]	-
ENSMUSG00000012126	4742	333	301	258	353	4	134102570	134127593	+	Ubxn11	UBX domain protein 11 [Source:MGI Symbol%3BAcc:MGI:1914836]	-
ENSMUSG00000012187	1558	76	64	60	72	1	78510991	78538173	+	Mogat1	monoacylglycerol O-acyltransferase 1 [Source:MGI Symbol%3BAcc:MGI:1915643]	K14458
ENSMUSG00000012211	1270	1	0	2	0	12	113074502	113088917	+	Tex22	testis expressed gene 22 [Source:MGI Symbol%3BAcc:MGI:1922921]	-
ENSMUSG00000012282	1746	0	0	0	0	18	34542313	34548273	+	Wnt8a	wingless-type MMTV integration site family%2C member 8A [Source:MGI Symbol%3BAcc:MGI:107924]	K00714
ENSMUSG00000012296	4701	1013	799	960	981	17	46257851	46283026	-	Tjap1	tight junction associated protein 1 [Source:MGI Symbol%3BAcc:MGI:1921344]	K06105
ENSMUSG00000012350	5576	0	0	0	0	2	103263433	103303278	-	Ehf	ets homologous factor [Source:MGI Symbol%3BAcc:MGI:1270840]	K17102
ENSMUSG00000012396	2242	0	0	0	0	6	122707489	122714633	+	Nanog	Nanog homeobox [Source:MGI Symbol%3BAcc:MGI:1919200]	K10164
ENSMUSG00000012405	2473	1752	1471	1672	1532	14	18267823	18271391	-	Rpl15	ribosomal protein L15 [Source:MGI Symbol%3BAcc:MGI:1913730]	K02877
ENSMUSG00000012422	10807	849	883	786	804	13	90089123	90143907	+	Tmem167	transmembrane protein 167 [Source:MGI Symbol%3BAcc:MGI:1913324]	-
ENSMUSG00000012428	3155	0	0	0	0	5	7960457	7982213	+	Steap4	STEAP family member 4 [Source:MGI Symbol%3BAcc:MGI:1923560]	-
ENSMUSG00000012429	4503	711	718	686	592	13	17695192	17699748	+	Mplkip	M-phase specific PLK1 intereacting protein [Source:MGI Symbol%3BAcc:MGI:1913558]	-
ENSMUSG00000012443	7461	1328	1216	1646	1192	19	37376403	37421859	+	Kif11	kinesin family member 11 [Source:MGI Symbol%3BAcc:MGI:1098231]	K10398
ENSMUSG00000012483	1136	385	305	332	347	6	8255936	8259173	-	Rpa3	replication protein A3 [Source:MGI Symbol%3BAcc:MGI:1915490]	K10740
ENSMUSG00000012519	2303	2526	2180	2084	2124	8	111311797	111338177	-	Mlkl	mixed lineage kinase domain-like [Source:MGI Symbol%3BAcc:MGI:1921818]	K08849
ENSMUSG00000012520	3645	0	0	0	0	5	67094399	67099301	-	Phox2b	paired-like homeobox 2b [Source:MGI Symbol%3BAcc:MGI:1100882]	K09330
ENSMUSG00000012535	13100	3069	2680	2646	2650	6	29540827	29609887	-	Tnpo3	transportin 3 [Source:MGI Symbol%3BAcc:MGI:1196412]	K15436
ENSMUSG00000012609	15875	358	288	298	298	12	85824659	86061893	+	Ttll5	tubulin tyrosine ligase-like family%2C member 5 [Source:MGI Symbol%3BAcc:MGI:2443657]	K16602
ENSMUSG00000012640	5119	797	639	690	721	7	43296197	43313294	-	Zfp715	zinc finger protein 715 [Source:MGI Symbol%3BAcc:MGI:1917180]	K09228
ENSMUSG00000012705	1579	19	31	28	34	8	3655770	3660110	+	Retn	resistin [Source:MGI Symbol%3BAcc:MGI:1888506]	K13438
ENSMUSG00000012777	1749	0	2	2	4	7	44252148	44257378	-	Acp4	acid phosphatase 4 [Source:MGI Symbol%3BAcc:MGI:3644563]	K19284
ENSMUSG00000012819	16939	86	54	68	42	10	60302748	60696490	-	Cdh23	cadherin 23 (otocadherin) [Source:MGI Symbol%3BAcc:MGI:1890219]	K06813
ENSMUSG00000012848	1734	18481	15047	17357	16937	7	12922290	12926686	+	Rps5	ribosomal protein S5 [Source:MGI Symbol%3BAcc:MGI:1097682]	K02989
ENSMUSG00000012889	3549	0	0	1	0	8	84125989	84132527	+	Podnl1	podocan-like 1 [Source:MGI Symbol%3BAcc:MGI:2685352]	-
ENSMUSG00000013033	8587	27	35	51	42	8	83900105	83941954	+	Adgrl1	adhesion G protein-coupled receptor L1 [Source:MGI Symbol%3BAcc:MGI:1929461]	K04592
ENSMUSG00000013076	10064	7764	6974	7255	7326	9	14541966	14645056	-	Amotl1	angiomotin-like 1 [Source:MGI Symbol%3BAcc:MGI:1922973]	K06104
ENSMUSG00000013083	616	21	8	16	10	7	30698926	30700536	+	2200002J24Rik	RIKEN cDNA 2200002J24 gene [Source:MGI Symbol%3BAcc:MGI:1916397]	-
ENSMUSG00000013089	4103	1043	932	1116	1072	16	22381309	22439719	-	Etv5	ets variant 5 [Source:MGI Symbol%3BAcc:MGI:1096867]	K15593
ENSMUSG00000013091	871	3	0	1	6	7	4782937	4784341	+	Tmem190	transmembrane protein 190 [Source:MGI Symbol%3BAcc:MGI:1925302]	-
ENSMUSG00000013150	4608	121	106	99	121	8	105713854	105758664	-	Gfod2	glucose-fructose oxidoreductase domain containing 2 [Source:MGI Symbol%3BAcc:MGI:1917825]	-
ENSMUSG00000013155	3659	243	207	245	215	8	105703651	105708210	-	Enkd1	enkurin domain containing 1 [Source:MGI Symbol%3BAcc:MGI:2142593]	-
ENSMUSG00000013158	1487	0	0	0	0	8	105707655	105710246	+	4933405L10Rik	RIKEN cDNA 4933405L10 gene [Source:MGI Symbol%3BAcc:MGI:1918296]	-
ENSMUSG00000013160	1793	9174	7355	7297	7131	8	105524465	105566047	-	Atp6v0d1	ATPase%2C H+ transporting%2C lysosomal V0 subunit D1 [Source:MGI Symbol%3BAcc:MGI:1201778]	K02146
ENSMUSG00000013236	14990	2087	2360	1797	2068	17	56412426	56476483	-	Ptprs	protein tyrosine phosphatase%2C receptor type%2C S [Source:MGI Symbol%3BAcc:MGI:97815]	K06778
ENSMUSG00000013275	4912	717	649	644	704	1	131827493	131848865	+	Slc41a1	solute carrier family 41%2C member 1 [Source:MGI Symbol%3BAcc:MGI:2444823]	K15122
ENSMUSG00000013338	6896	0	0	0	0	2	156019139	156052947	-	Fer1l4	fer-1-like 4 (C. elegans) [Source:MGI Symbol%3BAcc:MGI:1921812]	-
ENSMUSG00000013353	5633	0	0	0	0	7	43492044	43505940	-	4931406B18Rik	RIKEN cDNA 4931406B18 gene [Source:MGI Symbol%3BAcc:MGI:1921304]	K06773
ENSMUSG00000013367	2622	0	0	0	0	7	43472904	43490075	-	Iglon5	IgLON family member 5 [Source:MGI Symbol%3BAcc:MGI:2686277]	K06773
ENSMUSG00000013415	9682	0	0	0	0	11	95957163	96005940	-	Igf2bp1	insulin-like growth factor 2 mRNA binding protein 1 [Source:MGI Symbol%3BAcc:MGI:1890357]	K17391
ENSMUSG00000013418	1722	13	12	10	8	11	95865943	95914891	-	B4galnt2	beta-1%2C4-N-acetyl-galactosaminyl transferase 2 [Source:MGI Symbol%3BAcc:MGI:1342058]	K09655
ENSMUSG00000013419	7063	30	33	46	25	9	121759330	121771742	+	Zfp651	zinc finger protein 651 [Source:MGI Symbol%3BAcc:MGI:2670992]	K10518
ENSMUSG00000013465	3432	1525	1261	1354	1326	2	25199712	25211489	-	Nelfb	negative elongation factor complex member B [Source:MGI Symbol%3BAcc:MGI:1931035]	K15180
ENSMUSG00000013483	4605	61	68	64	61	11	119307768	119345375	+	Card14	caspase recruitment domain family%2C member 14 [Source:MGI Symbol%3BAcc:MGI:2386258]	-
ENSMUSG00000013495	5928	971	697	879	818	5	108629770	108648782	+	Tmem175	transmembrane protein 175 [Source:MGI Symbol%3BAcc:MGI:1919642]	-
ENSMUSG00000013523	3775	55	45	61	56	2	170346991	170427845	-	Bcas1	breast carcinoma amplified sequence 1 [Source:MGI Symbol%3BAcc:MGI:1924210]	-
ENSMUSG00000013539	7910	183	110	144	134	16	18300825	18348103	-	Tango2	transport and golgi organization 2 [Source:MGI Symbol%3BAcc:MGI:101825]	K09228
ENSMUSG00000013562	1373	33	33	52	60	17	31557126	31559113	+	4833413E03Rik	RIKEN cDNA 4833413E03 gene [Source:MGI Symbol%3BAcc:MGI:1925354]	-
ENSMUSG00000013584	2264	24	12	1	4	9	71215789	71296243	+	Aldh1a2	aldehyde dehydrogenase family 1%2C subfamily A2 [Source:MGI Symbol%3BAcc:MGI:107928]	K07249
ENSMUSG00000013593	2313	4889	4193	4449	4451	1	171234853	171251388	-	Ndufs2	NADH:ubiquinone oxidoreductase core subunit S2 [Source:MGI Symbol%3BAcc:MGI:2385112]	K03935
ENSMUSG00000013611	2935	0	1	0	0	15	36504062	36555573	-	Snx31	sorting nexin 31 [Source:MGI Symbol%3BAcc:MGI:1913946]	K17937
ENSMUSG00000013622	2082	718	578	719	582	5	31048312	31054623	+	Atraid	all-trans retinoic acid induced differentiation factor [Source:MGI Symbol%3BAcc:MGI:1918918]	-
ENSMUSG00000013629	8183	1707	1790	1916	1764	5	31054780	31078479	+	Cad	carbamoyl-phosphate synthetase 2%2C aspartate transcarbamylase%2C and dihydroorotase [Source:MGI Symbol%3BAcc:MGI:1916969]	K11540
ENSMUSG00000013643	1284	0	0	0	0	11	58379043	58390728	+	Lypd8	LY6/PLAUR domain containing 8 [Source:MGI Symbol%3BAcc:MGI:1917413]	-
ENSMUSG00000013646	6352	627	623	696	633	11	58330724	58347728	+	Sh3bp5l	SH3 binding domain protein 5 like [Source:MGI Symbol%3BAcc:MGI:1933124]	-
ENSMUSG00000013653	926	0	0	0	0	11	58421111	58426024	+	1810065E05Rik	RIKEN cDNA 1810065E05 gene [Source:MGI Symbol%3BAcc:MGI:1917114]	-
ENSMUSG00000013662	5995	1864	1836	1554	1593	19	32671638	32739786	-	Atad1	ATPase family%2C AAA domain containing 1 [Source:MGI Symbol%3BAcc:MGI:1915229]	K09228
ENSMUSG00000013663	11507	1979	2330	1808	1921	19	32757497	32826160	+	Pten	phosphatase and tensin homolog [Source:MGI Symbol%3BAcc:MGI:109583]	K01110
ENSMUSG00000013668	1826	0	0	0	0	7	131137713	131146314	-	4933402N03Rik	RIKEN cDNA 4933402N03 gene [Source:MGI Symbol%3BAcc:MGI:1914681]	-
ENSMUSG00000013698	3861	3751	3311	2507	2829	1	172196728	172206804	-	Pea15a	phosphoprotein enriched in astrocytes 15A [Source:MGI Symbol%3BAcc:MGI:104799]	-
ENSMUSG00000013701	1786	1227	860	1137	1022	14	32180162	32201898	-	Timm23	translocase of inner mitochondrial membrane 23 [Source:MGI Symbol%3BAcc:MGI:1858317]	K17794
ENSMUSG00000013707	1122	2400	1738	2444	2225	3	95139521	95142360	-	Tnfaip8l2	tumor necrosis factor%2C alpha-induced protein 8-like 2 [Source:MGI Symbol%3BAcc:MGI:1917019]	-
ENSMUSG00000013736	4413	1476	1460	1446	1283	6	106769120	106782474	+	Trnt1	tRNA nucleotidyl transferase%2C CCA-adding%2C 1 [Source:MGI Symbol%3BAcc:MGI:1917297]	K00974
ENSMUSG00000013766	1273	0	0	0	0	17	35076902	35078804	+	Ly6g6e	lymphocyte antigen 6 complex%2C locus G6E [Source:MGI Symbol%3BAcc:MGI:1917524]	K06846
ENSMUSG00000013787	5489	3579	3102	3368	3445	17	34898469	34914052	+	Ehmt2	euchromatic histone lysine N-methyltransferase 2 [Source:MGI Symbol%3BAcc:MGI:2148922]	K11420
ENSMUSG00000013822	1702	798	650	743	720	9	22112989	22117172	-	Elof1	ELF1 homolog%2C elongation factor 1 [Source:MGI Symbol%3BAcc:MGI:1913376]	-
ENSMUSG00000013833	4663	362	286	393	340	10	79894708	79908923	-	Med16	mediator complex subunit 16 [Source:MGI Symbol%3BAcc:MGI:2158394]	K15159
ENSMUSG00000013846	6851	2931	2858	1302	2119	15	67102875	67176830	-	St3gal1	ST3 beta-galactoside alpha-2%2C3-sialyltransferase 1 [Source:MGI Symbol%3BAcc:MGI:98304]	K00780
ENSMUSG00000013858	4663	3458	3185	3077	2917	10	79974948	79984330	-	Tmem259	transmembrane protein 259 [Source:MGI Symbol%3BAcc:MGI:2177957]	K05214
ENSMUSG00000013878	6237	465	373	400	364	8	26119368	26151790	+	Rnf170	ring finger protein 170 [Source:MGI Symbol%3BAcc:MGI:1924983]	K15707
ENSMUSG00000013921	3935	5	1	6	4	7	30291728	30308367	+	Clip3	CAP-GLY domain containing linker protein 3 [Source:MGI Symbol%3BAcc:MGI:1923936]	K10423
ENSMUSG00000013928	2432	4	0	1	0	7	30280094	30290237	+	Thap8	THAP domain containing 8 [Source:MGI Symbol%3BAcc:MGI:1922879]	-
ENSMUSG00000013936	1950	1	2	0	2	5	122100951	122113472	+	Myl2	myosin%2C light polypeptide 2%2C regulatory%2C cardiac%2C slow [Source:MGI Symbol%3BAcc:MGI:97272]	K10351
ENSMUSG00000013973	5861	504	463	446	492	1	171329145	171342331	+	Dedd	death effector domain-containing [Source:MGI Symbol%3BAcc:MGI:1333874]	-
ENSMUSG00000013974	1494	126	81	88	87	8	3665754	3669259	+	Mcemp1	mast cell expressed membrane protein 1 [Source:MGI Symbol%3BAcc:MGI:1916439]	-
ENSMUSG00000013997	4932	797	722	729	657	1	171338008	171345646	-	Nit1	nitrilase 1 [Source:MGI Symbol%3BAcc:MGI:1350916]	-
ENSMUSG00000014030	8853	13	7	2	3	4	44524757	44710487	-	Pax5	paired box 5 [Source:MGI Symbol%3BAcc:MGI:97489]	K09383
ENSMUSG00000014039	11349	711	606	661	613	16	97791467	97851850	-	Prdm15	PR domain containing 15 [Source:MGI Symbol%3BAcc:MGI:1930121]	-
ENSMUSG00000014074	4462	397	419	348	354	16	32277459	32301434	+	Rnf168	ring finger protein 168 [Source:MGI Symbol%3BAcc:MGI:1917488]	-
ENSMUSG00000014075	2385	696	551	554	533	16	32419702	32429099	+	Tctex1d2	Tctex1 domain containing 2 [Source:MGI Symbol%3BAcc:MGI:1913311]	-
ENSMUSG00000014077	3499	2873	2649	2646	2433	2	119547697	119587027	+	Chp1	calcineurin-like EF hand protein 1 [Source:MGI Symbol%3BAcc:MGI:1927185]	K17610
ENSMUSG00000014104	1208	0	0	0	0	6	41852989	41864413	+	Sval2	seminal vesicle antigen-like 2 [Source:MGI Symbol%3BAcc:MGI:1934254]	-
ENSMUSG00000014158	4076	17	8	9	14	5	114622152	114658421	-	Trpv4	transient receptor potential cation channel%2C subfamily V%2C member 4 [Source:MGI Symbol%3BAcc:MGI:1926945]	K04973
ENSMUSG00000014164	7322	2	4	0	2	13	58000228	58113592	-	Klhl3	kelch-like 3 [Source:MGI Symbol%3BAcc:MGI:2445185]	K10443
ENSMUSG00000014177	2235	1046	887	720	758	11	62879455	62916780	+	Tvp23b	trans-golgi network vesicle protein 23B [Source:MGI Symbol%3BAcc:MGI:1914760]	-
ENSMUSG00000014195	4863	4397	3449	4260	3853	11	100582818	100620168	-	Dnajc7	DnaJ heat shock protein family (Hsp40) member C7 [Source:MGI Symbol%3BAcc:MGI:1928373]	K09527
ENSMUSG00000014198	3101	0	0	0	0	11	100627543	100692455	-	Zfp385c	zinc finger protein 385C [Source:MGI Symbol%3BAcc:MGI:3608347]	-
ENSMUSG00000014226	2390	3098	3038	2750	2536	1	160202367	160212875	-	Cacybp	calcyclin binding protein [Source:MGI Symbol%3BAcc:MGI:1270839]	K04507
ENSMUSG00000014232	2279	240	230	292	255	16	3908801	3941147	+	Cluap1	clusterin associated protein 1 [Source:MGI Symbol%3BAcc:MGI:1924029]	K19684
ENSMUSG00000014243	732	339	256	240	298	11	62267224	62281375	-	Zswim7	zinc finger SWIM-type containing 7 [Source:MGI Symbol%3BAcc:MGI:1916997]	-
ENSMUSG00000014245	2268	797	672	571	545	11	62458460	62514417	+	Pigl	phosphatidylinositol glycan anchor biosynthesis%2C class L [Source:MGI Symbol%3BAcc:MGI:2681271]	K03434
ENSMUSG00000014294	572	1625	1488	1458	1467	18	36742332	36744557	-	Ndufa2	NADH:ubiquinone oxidoreductase subunit A2 [Source:MGI Symbol%3BAcc:MGI:1343103]	K03946
ENSMUSG00000014301	2435	52	75	71	52	16	4616464	4624988	-	Pam16	presequence translocase-asssociated motor 16 homolog (S. cerevisiae) [Source:MGI Symbol%3BAcc:MGI:1913699]	K17805
ENSMUSG00000014303	4373	2	0	1	3	16	4594713	4624924	+	Glis2	GLIS family zinc finger 2 [Source:MGI Symbol%3BAcc:MGI:1932535]	K09233
ENSMUSG00000014313	3567	1761	1293	1452	1295	15	35925886	35938246	-	Cox6c	cytochrome c oxidase subunit 6C [Source:MGI Symbol%3BAcc:MGI:104614]	K02268;K19526
ENSMUSG00000014329	7441	0	0	0	0	10	70922832	71159700	-	Bicc1	BicC family RNA binding protein 1 [Source:MGI Symbol%3BAcc:MGI:1933388]	K18756
ENSMUSG00000014349	3997	2508	2487	2129	1979	11	96047432	96065388	-	Ube2z	ubiquitin-conjugating enzyme E2Z [Source:MGI Symbol%3BAcc:MGI:1343160]	K10585
ENSMUSG00000014351	687	1	0	0	0	11	96024545	96030831	+	Gip	gastric inhibitory polypeptide [Source:MGI Symbol%3BAcc:MGI:107504]	K05258
ENSMUSG00000014353	8395	915	1058	818	838	2	128818118	128854261	+	Tmem87b	transmembrane protein 87B [Source:MGI Symbol%3BAcc:MGI:1919727]	-
ENSMUSG00000014355	16714	3843	3585	3542	3267	2	128610104	128687391	-	Anapc1	anaphase promoting complex subunit 1 [Source:MGI Symbol%3BAcc:MGI:103097]	K03348
ENSMUSG00000014361	4336	0	0	0	0	2	128698956	128802894	+	Mertk	MER proto-oncogene tyrosine kinase [Source:MGI Symbol%3BAcc:MGI:96965]	K05117
ENSMUSG00000014402	2730	2085	1757	1703	1615	7	46888949	46919969	-	Tsg101	tumor susceptibility gene 101 [Source:MGI Symbol%3BAcc:MGI:106581]	K12183
ENSMUSG00000014418	6497	1270	1166	1209	1201	7	46760466	46796064	-	Hps5	HPS5%2C biogenesis of lysosomal organelles complex 2 subunit 2 [Source:MGI Symbol%3BAcc:MGI:2180307]	-
ENSMUSG00000014426	10181	1089	1063	962	981	17	12227621	12318796	-	Map3k4	mitogen-activated protein kinase kinase kinase 4 [Source:MGI Symbol%3BAcc:MGI:1346875]	K04428
ENSMUSG00000014444	9935	8579	7935	6348	7849	8	122481698	122551329	-	Piezo1	piezo-type mechanosensitive ion channel component 1 [Source:MGI Symbol%3BAcc:MGI:3603204]	-
ENSMUSG00000014453	2698	0	0	0	0	14	63372836	63417037	-	Blk	B lymphoid kinase [Source:MGI Symbol%3BAcc:MGI:88169]	K08890
ENSMUSG00000014470	1985	1399	1336	1345	1349	8	122466147	122476064	-	Rnf166	ring finger protein 166 [Source:MGI Symbol%3BAcc:MGI:1915968]	K17044
ENSMUSG00000014496	12233	1732	1593	1451	1394	14	31698768	31830651	-	Ankrd28	ankyrin repeat domain 28 [Source:MGI Symbol%3BAcc:MGI:2145661]	K15502
ENSMUSG00000014498	8401	2565	2258	2333	2448	10	128377115	128408704	+	Ankrd52	ankyrin repeat domain 52 [Source:MGI Symbol%3BAcc:MGI:2444029]	K15504
ENSMUSG00000014503	5804	303	242	404	331	18	34408489	34444116	+	Pkd2l2	polycystic kidney disease 2-like 2 [Source:MGI Symbol%3BAcc:MGI:1858231]	K04991
ENSMUSG00000014504	3630	1154	1036	1148	1004	18	34330847	34336599	+	Srp19	signal recognition particle 19 [Source:MGI Symbol%3BAcc:MGI:1913634]	K03105
ENSMUSG00000014529	2345	0	0	0	0	5	3651181	3680325	+	Tmbim7	transmembrane BAX inhibitor motif containing 7 [Source:MGI Symbol%3BAcc:MGI:1922305]	-
ENSMUSG00000014542	2471	0	0	0	0	6	83644542	83656187	-	Clec4f	C-type lectin domain family 4%2C member f [Source:MGI Symbol%3BAcc:MGI:1859834]	K10060
ENSMUSG00000014543	1192	0	0	0	0	6	129831154	129876672	-	Klra17	killer cell lectin-like receptor%2C subfamily A%2C member 17 [Source:MGI Symbol%3BAcc:MGI:2180674]	-
ENSMUSG00000014547	9185	1454	1502	1329	1340	14	62837678	62961509	+	Wdfy2	WD repeat and FYVE domain containing 2 [Source:MGI Symbol%3BAcc:MGI:2442811]	-
ENSMUSG00000014550	8783	1353	1275	1049	1098	6	92186712	92214925	-	Rbsn	rabenosyn%2C RAB effector [Source:MGI Symbol%3BAcc:MGI:1925537]	K12481
ENSMUSG00000014551	6576	928	773	864	739	6	92169525	92184033	-	Mrps25	mitochondrial ribosomal protein S25 [Source:MGI Symbol%3BAcc:MGI:1928140]	K17404
ENSMUSG00000014554	4611	428	398	351	410	6	83480217	83506969	-	Dguok	deoxyguanosine kinase [Source:MGI Symbol%3BAcc:MGI:1351602]	K00904
ENSMUSG00000014592	14570	158	160	152	133	4	150917322	151861876	-	Camta1	calmodulin binding transcription activator 1 [Source:MGI Symbol%3BAcc:MGI:2140230]	-
ENSMUSG00000014599	5281	1428	1249	1417	1639	3	107741048	107760469	-	Csf1	colony stimulating factor 1 (macrophage) [Source:MGI Symbol%3BAcc:MGI:1339753]	K05453
ENSMUSG00000014601	5453	2953	2592	2789	2677	3	107612532	107631694	-	Strip1	striatin interacting protein 1 [Source:MGI Symbol%3BAcc:MGI:2443884]	-
ENSMUSG00000014602	9330	1	2	3	0	1	93015464	93101951	-	Kif1a	kinesin family member 1A [Source:MGI Symbol%3BAcc:MGI:108391]	K10392
ENSMUSG00000014603	1892	0	0	0	0	3	107595031	107605776	+	Alx3	aristaless-like homeobox 3 [Source:MGI Symbol%3BAcc:MGI:1277097]	K09323
ENSMUSG00000014606	2120	2955	2504	2292	2446	11	70644196	70647479	-	Slc25a11	solute carrier family 25 (mitochondrial carrier oxoglutarate carrier)%2C member 11 [Source:MGI Symbol%3BAcc:MGI:1915113]	K15104
ENSMUSG00000014609	1690	0	0	0	1	11	70614883	70619216	-	Chrne	cholinergic receptor%2C nicotinic%2C epsilon polypeptide [Source:MGI Symbol%3BAcc:MGI:87894]	K04817
ENSMUSG00000014633	2043	580	519	554	501	8	116888685	116921455	-	Cmc2	COX assembly mitochondrial protein 2 [Source:MGI Symbol%3BAcc:MGI:1913781]	K18172
ENSMUSG00000014668	4437	1558	1274	1486	1375	5	110135842	110171972	+	Chfr	checkpoint with forkhead and ring finger domains [Source:MGI Symbol%3BAcc:MGI:2444898]	K10644
ENSMUSG00000014686	1635	87	67	105	114	7	19852097	19861299	-	Ceacam16	carcinoembryonic antigen-related cell adhesion molecule 16 [Source:MGI Symbol%3BAcc:MGI:2685615]	K06499
ENSMUSG00000014704	1775	5	6	9	19	6	52162417	52164831	-	Hoxa2	homeobox A2 [Source:MGI Symbol%3BAcc:MGI:96174]	-
ENSMUSG00000014725	9184	0	0	0	0	14	68606027	68655842	-	Adam28	a disintegrin and metallopeptidase domain 28 [Source:MGI Symbol%3BAcc:MGI:105988]	K08614
ENSMUSG00000014747	1739	7	8	9	15	6	83762644	83768326	+	Ankrd53	ankyrin repeat domain 53 [Source:MGI Symbol%3BAcc:MGI:1922555]	-
ENSMUSG00000014748	4088	1441	1293	1280	1247	6	83768885	83775813	-	Tex261	testis expressed gene 261 [Source:MGI Symbol%3BAcc:MGI:1096575]	K09228
ENSMUSG00000014763	8345	1045	912	898	937	17	15396202	15433583	+	Fam120b	family with sequence similarity 120%2C member B [Source:MGI Symbol%3BAcc:MGI:1914794]	K13238
ENSMUSG00000014767	13576	1270	1107	1143	1171	17	15499888	15528379	+	Tbp	TATA box binding protein [Source:MGI Symbol%3BAcc:MGI:101838]	K03120
ENSMUSG00000014769	4595	6786	5755	6062	5794	17	15475021	15499751	-	Psmb1	proteasome (prosome%2C macropain) subunit%2C beta type 1 [Source:MGI Symbol%3BAcc:MGI:104884]	K02732
ENSMUSG00000014771	2582	0	0	0	0	17	15519208	15527301	-	Pdcd2	programmed cell death 2 [Source:MGI Symbol%3BAcc:MGI:104643]	K14801
ENSMUSG00000014773	4219	14	8	3	6	17	15367354	15376872	-	Dll1	delta like canonical Notch ligand 1 [Source:MGI Symbol%3BAcc:MGI:104659]	K06051
ENSMUSG00000014776	3176	0	0	0	0	8	105276140	105281939	+	Nol3	nucleolar protein 3 (apoptosis repressor with CARD domain) [Source:MGI Symbol%3BAcc:MGI:1925938]	-
ENSMUSG00000014778	4666	605	491	837	798	8	105329163	105347953	-	Fhod1	formin homology 2 domain containing 1 [Source:MGI Symbol%3BAcc:MGI:2679008]	-
ENSMUSG00000014782	5478	2	4	12	5	8	105373274	105382862	+	Plekhg4	pleckstrin homology domain containing%2C family G (with RhoGef domain) member 4 [Source:MGI Symbol%3BAcc:MGI:2142544]	-
ENSMUSG00000014786	5240	325	277	368	333	8	105348843	105369881	+	Slc9a5	solute carrier family 9 (sodium/hydrogen exchanger)%2C member 5 [Source:MGI Symbol%3BAcc:MGI:2685542]	K14723
ENSMUSG00000014791	3485	109	61	128	90	8	105305601	105310760	+	Elmo3	engulfment and cell motility 3 [Source:MGI Symbol%3BAcc:MGI:2679007]	K19241
ENSMUSG00000014813	4197	0	0	0	0	14	69029238	69041804	+	Stc1	stanniocalcin 1 [Source:MGI Symbol%3BAcc:MGI:109131]	-
ENSMUSG00000014837	4045	114	84	125	155	8	105280409	105289864	-	4931428F04Rik	RIKEN cDNA 4931428F04 gene [Source:MGI Symbol%3BAcc:MGI:1921606]	-
ENSMUSG00000014846	1848	38	36	50	55	8	105467493	105471526	-	Tppp3	tubulin polymerization-promoting protein family member 3 [Source:MGI Symbol%3BAcc:MGI:1915221]	-
ENSMUSG00000014850	11254	779	649	731	607	13	92211872	92355003	-	Msh3	mutS homolog 3 [Source:MGI Symbol%3BAcc:MGI:109519]	K08736
ENSMUSG00000014852	4925	176	157	162	202	2	26973416	27009628	+	Adamts13	a disintegrin-like and metallopeptidase (reprolysin type) with thrombospondin type 1 motif%2C 13 [Source:MGI Symbol%3BAcc:MGI:2685556]	K08627
ENSMUSG00000014856	1511	916	793	912	869	8	105326354	105335219	+	Tmem208	transmembrane protein 208 [Source:MGI Symbol%3BAcc:MGI:1913570]	-
ENSMUSG00000014859	2452	5296	4073	4933	4470	8	105297663	105305370	+	E2f4	E2F transcription factor 4 [Source:MGI Symbol%3BAcc:MGI:103012]	K04682
ENSMUSG00000014867	3281	9064	7861	7358	7455	2	26920040	26933928	-	Surf4	surfeit gene 4 [Source:MGI Symbol%3BAcc:MGI:98445]	-
ENSMUSG00000014873	3408	980	748	884	725	2	26916367	26920183	+	Surf2	surfeit gene 2 [Source:MGI Symbol%3BAcc:MGI:98444]	-
ENSMUSG00000014905	2549	463	412	418	364	12	44205559	44210326	-	Dnajb9	DnaJ heat shock protein family (Hsp40) member B9 [Source:MGI Symbol%3BAcc:MGI:1351618]	K09515
ENSMUSG00000014907	3094	578	635	570	515	8	66860217	66890564	+	Naf1	nuclear assembly factor 1 ribonucleoprotein [Source:MGI Symbol%3BAcc:MGI:2682306]	K14763
ENSMUSG00000014932	7508	0	0	0	0	5	32611171	32687057	+	Yes1	YES proto-oncogene 1%2C Src family tyrosine kinase [Source:MGI Symbol%3BAcc:MGI:99147]	K05705;K09228
ENSMUSG00000014956	10913	3097	3383	2547	2519	5	32458843	32517433	+	Ppp1cb	protein phosphatase 1 catalytic subunit beta [Source:MGI Symbol%3BAcc:MGI:104871]	K06269
ENSMUSG00000014959	4145	5345	4724	4560	4413	2	70661576	70712636	+	Gorasp2	golgi reassembly stacking protein 2 [Source:MGI Symbol%3BAcc:MGI:2135962]	-
ENSMUSG00000014980	4195	939	772	799	722	1	152370735	152386688	-	Tsen15	tRNA splicing endonuclease subunit 15 [Source:MGI Symbol%3BAcc:MGI:1913887]	K15324
ENSMUSG00000015001	1912	0	0	0	0	15	65876053	65912397	-	Oc90	otoconin 90 [Source:MGI Symbol%3BAcc:MGI:1313269]	-
ENSMUSG00000015002	11399	2060	1971	1922	1954	15	65787034	65873816	+	Efr3a	EFR3 homolog A [Source:MGI Symbol%3BAcc:MGI:1923990]	-
ENSMUSG00000015013	1950	1380	946	1188	1067	8	122611640	122616660	+	Trappc2l	trafficking protein particle complex 2-like [Source:MGI Symbol%3BAcc:MGI:1916295]	-
ENSMUSG00000015016	3747	740	657	703	683	8	122775486	122817880	+	Acsf3	acyl-CoA synthetase family member 3 [Source:MGI Symbol%3BAcc:MGI:2182591]	K18660
ENSMUSG00000015023	2957	1474	1283	1322	1218	8	110974996	110997800	-	Ddx19a	DEAD (Asp-Glu-Ala-Asp) box polypeptide 19a [Source:MGI Symbol%3BAcc:MGI:99526]	K18655
ENSMUSG00000015027	2650	1862	1548	1149	1279	8	122578242	122611463	-	Galns	galactosamine (N-acetyl)-6-sulfate sulfatase [Source:MGI Symbol%3BAcc:MGI:1355303]	K01132
ENSMUSG00000015053	5398	5	10	5	7	6	88193891	88207032	+	Gata2	GATA binding protein 2 [Source:MGI Symbol%3BAcc:MGI:95662]	K17894
ENSMUSG00000015083	1493	40	34	42	38	2	25498651	25501719	-	C8g	complement component 8%2C gamma polypeptide [Source:MGI Symbol%3BAcc:MGI:88237]	K03999
ENSMUSG00000015085	2128	0	4	1	0	2	25395874	25401321	+	Entpd2	ectonucleoside triphosphate diphosphohydrolase 2 [Source:MGI Symbol%3BAcc:MGI:1096863]	K01509
ENSMUSG00000015087	6379	2511	2280	2204	2303	2	25583018	25608521	-	Rabl6	RAB%2C member RAS oncogene family-like 6 [Source:MGI Symbol%3BAcc:MGI:2442633]	-
ENSMUSG00000015090	1649	0	3	0	0	2	25466709	25470046	-	Ptgds	prostaglandin D2 synthase (brain) [Source:MGI Symbol%3BAcc:MGI:99261]	K01830
ENSMUSG00000015092	1317	2211	2050	2020	1866	2	25557847	25562082	+	Edf1	endothelial differentiation-related factor 1 [Source:MGI Symbol%3BAcc:MGI:1891227]	K03627
ENSMUSG00000015093	1012	2	3	3	6	2	25456838	25458776	+	Clic3	chloride intracellular channel 3 [Source:MGI Symbol%3BAcc:MGI:1916704]	K05023
ENSMUSG00000015094	3906	0	0	0	0	2	25399351	25409494	+	Npdc1	neural proliferation%2C differentiation and control 1 [Source:MGI Symbol%3BAcc:MGI:1099802]	K01509
ENSMUSG00000015095	3052	1406	1191	1275	1303	2	25500750	25505471	+	Fbxw5	F-box and WD-40 domain protein 5 [Source:MGI Symbol%3BAcc:MGI:1354731]	K10263
ENSMUSG00000015112	3798	697	679	652	565	6	6041218	6217173	-	Slc25a13	solute carrier family 25 (mitochondrial carrier%2C adenine nucleotide translocator)%2C member 13 [Source:MGI Symbol%3BAcc:MGI:1354721]	K15105
ENSMUSG00000015120	5474	2595	2367	2742	2354	17	25261916	25274622	-	Ube2i	ubiquitin-conjugating enzyme E2I [Source:MGI Symbol%3BAcc:MGI:107365]	K10577
ENSMUSG00000015126	1192	755	561	616	567	17	25240170	25242798	+	Tsr3	TSR3 20S rRNA accumulation [Source:MGI Symbol%3BAcc:MGI:1915577]	K09140
ENSMUSG00000015127	5673	141	128	167	156	17	25188397	25234443	+	Unkl	unkempt family like zinc finger [Source:MGI Symbol%3BAcc:MGI:1921404]	-
ENSMUSG00000015133	10307	954	925	1217	1123	7	66226912	66388350	-	Lrrk1	leucine-rich repeat kinase 1 [Source:MGI Symbol%3BAcc:MGI:2142227]	K08843
ENSMUSG00000015134	4617	1	0	0	0	7	66390890	66427517	-	Aldh1a3	aldehyde dehydrogenase family 1%2C subfamily A3 [Source:MGI Symbol%3BAcc:MGI:1861722]	K00129
ENSMUSG00000015143	5533	1109	1135	919	912	12	80167547	80260371	-	Actn1	actinin%2C alpha 1 [Source:MGI Symbol%3BAcc:MGI:2137706]	K05699
ENSMUSG00000015149	5035	2276	2064	1882	1816	7	28766735	28788661	+	Sirt2	sirtuin 2 [Source:MGI Symbol%3BAcc:MGI:1927664]	K11412
ENSMUSG00000015165	5953	4538	3863	4531	4240	7	28808541	28822266	+	Hnrnpl	heterogeneous nuclear ribonucleoprotein L [Source:MGI Symbol%3BAcc:MGI:104816]	K13159
ENSMUSG00000015176	3971	3769	3256	3406	3142	19	46075863	46085530	+	Nolc1	nucleolar and coiled-body phosphoprotein 1 [Source:MGI Symbol%3BAcc:MGI:1918019]	-
ENSMUSG00000015189	4037	796	756	801	682	6	4600839	4643355	+	Casd1	CAS1 domain containing 1 [Source:MGI Symbol%3BAcc:MGI:2384865]	-
ENSMUSG00000015202	3837	137	153	116	121	10	7119063	7212237	-	Cnksr3	Cnksr family member 3 [Source:MGI Symbol%3BAcc:MGI:2674130]	-
ENSMUSG00000015214	5859	984	894	785	801	X	71364760	71419196	+	Mtmr1	myotubularin related protein 1 [Source:MGI Symbol%3BAcc:MGI:1858271]	K18081
ENSMUSG00000015217	2234	442	349	399	362	X	71555918	71560676	+	Hmgb3	high mobility group box 3 [Source:MGI Symbol%3BAcc:MGI:1098219]	K11296
ENSMUSG00000015222	16449	0	0	1	0	1	66175273	66442583	+	Map2	microtubule-associated protein 2 [Source:MGI Symbol%3BAcc:MGI:97175]	K10430
ENSMUSG00000015224	3337	0	0	0	0	4	96568429	96591578	-	Cyp2j9	cytochrome P450%2C family 2%2C subfamily j%2C polypeptide 9 [Source:MGI Symbol%3BAcc:MGI:1921769]	K07418
ENSMUSG00000015242	1733	0	0	0	0	4	52989272	53001162	+	Nipsnap3a	nipsnap homolog 3A [Source:MGI Symbol%3BAcc:MGI:1920648]	-
ENSMUSG00000015243	10363	9	12	21	13	4	53030787	53159895	-	Abca1	ATP-binding cassette%2C sub-family A (ABC1)%2C member 1 [Source:MGI Symbol%3BAcc:MGI:99607]	K05641
ENSMUSG00000015247	1687	413	348	356	353	4	53011880	53022060	+	Nipsnap3b	nipsnap homolog 3B [Source:MGI Symbol%3BAcc:MGI:1913786]	-
ENSMUSG00000015289	2021	365	358	351	311	X	74351276	74353618	-	Lage3	L antigen family%2C member 3 [Source:MGI Symbol%3BAcc:MGI:1913442]	K15902
ENSMUSG00000015290	3142	1152	872	1036	958	X	74365718	74373218	-	Ubl4a	ubiquitin-like 4A [Source:MGI Symbol%3BAcc:MGI:95049]	-
ENSMUSG00000015291	4296	3223	2743	2992	3068	X	74304998	74311862	+	Gdi1	guanosine diphosphate (GDP) dissociation inhibitor 1 [Source:MGI Symbol%3BAcc:MGI:99846]	K17255
ENSMUSG00000015305	8568	2237	2290	1578	1899	10	8722219	8886070	-	Sash1	SAM and SH3 domain containing 1 [Source:MGI Symbol%3BAcc:MGI:1917347]	-
ENSMUSG00000015312	1589	4971	4338	2549	3240	10	80930073	80932204	+	Gadd45b	growth arrest and DNA-damage-inducible 45 beta [Source:MGI Symbol%3BAcc:MGI:107776]	K04402
ENSMUSG00000015314	10832	2	0	0	0	1	171917515	171953170	+	Slamf6	SLAM family member 6 [Source:MGI Symbol%3BAcc:MGI:1353620]	K16852
ENSMUSG00000015316	6156	0	0	0	0	1	171767127	171801184	+	Slamf1	signaling lymphocytic activation molecule family member 1 [Source:MGI Symbol%3BAcc:MGI:1351314]	K06536
ENSMUSG00000015335	1785	487	393	379	402	2	30090944	30093648	-	Zdhhc12	zinc finger%2C DHHC domain containing 12 [Source:MGI Symbol%3BAcc:MGI:1913470]	K18932
ENSMUSG00000015337	1063	119	184	156	115	2	30171493	30174069	+	Endog	endonuclease G [Source:MGI Symbol%3BAcc:MGI:1261433]	K01173
ENSMUSG00000015340	5808	33157	33938	23859	27633	X	9435252	9487771	-	Cybb	cytochrome b-245%2C beta polypeptide [Source:MGI Symbol%3BAcc:MGI:88574]	K08008
ENSMUSG00000015341	6726	3704	3358	3305	3045	8	23241346	23257074	-	Golga7	golgi autoantigen%2C golgin subfamily a%2C 7 [Source:MGI Symbol%3BAcc:MGI:1931029]	-
ENSMUSG00000015342	5076	0	0	0	0	X	9272756	9313250	+	Xk	X-linked Kx blood group [Source:MGI Symbol%3BAcc:MGI:103569]	K19522
ENSMUSG00000015354	4625	0	0	0	0	9	95637601	95698096	+	Pcolce2	procollagen C-endopeptidase enhancer 2 [Source:MGI Symbol%3BAcc:MGI:1923727]	-
ENSMUSG00000015355	1189	409	327	392	353	1	171682009	171705258	+	Cd48	CD48 antigen [Source:MGI Symbol%3BAcc:MGI:88339]	K06479
ENSMUSG00000015357	3494	1329	1281	1214	1161	9	65294260	65330658	+	Clpx	caseinolytic mitochondrial matrix peptidase chaperone subunit [Source:MGI Symbol%3BAcc:MGI:1346017]	K03544
ENSMUSG00000015363	5591	2316	2059	2024	2021	15	89075124	89087077	+	Trabd	TraB domain containing [Source:MGI Symbol%3BAcc:MGI:1915226]	-
ENSMUSG00000015365	4183	0	0	0	0	15	88982909	89055152	+	Mov10l1	Moloney leukemia virus 10-like 1 [Source:MGI Symbol%3BAcc:MGI:1891384]	K13983
ENSMUSG00000015377	5896	357	291	357	410	15	89182213	89196496	-	Dennd6b	DENN/MADD domain containing 6B [Source:MGI Symbol%3BAcc:MGI:1916690]	-
ENSMUSG00000015396	2572	3143	2672	1723	2251	13	43784775	43803132	+	Cd83	CD83 antigen [Source:MGI Symbol%3BAcc:MGI:1328316]	K06510
ENSMUSG00000015401	1544	0	0	0	1	X	164088830	164118860	+	Cltrn	collectrin%2C amino acid transport regulator [Source:MGI Symbol%3BAcc:MGI:1926234]	-
ENSMUSG00000015405	3762	0	0	0	0	X	164139332	164188420	+	Ace2	angiotensin I converting enzyme (peptidyl-dipeptidase A) 2 [Source:MGI Symbol%3BAcc:MGI:1917258]	K09708
ENSMUSG00000015437	1436	0	0	0	0	14	56258838	56262260	-	Gzmb	granzyme B [Source:MGI Symbol%3BAcc:MGI:109267]	K01353
ENSMUSG00000015441	919	0	0	0	0	14	56205263	56211417	-	Gzmf	granzyme F [Source:MGI Symbol%3BAcc:MGI:109254]	K01353
ENSMUSG00000015443	990	0	0	0	0	14	56165797	56174599	-	Gzmn	granzyme N [Source:MGI Symbol%3BAcc:MGI:2675494]	K01353
ENSMUSG00000015451	6206	5	6	16	8	17	34809092	34823464	-	C4a	complement component 4A (Rodgers blood group) [Source:MGI Symbol%3BAcc:MGI:98320]	-
ENSMUSG00000015452	2141	14	1	15	15	17	34597862	34600936	+	Ager	advanced glycosylation end product-specific receptor [Source:MGI Symbol%3BAcc:MGI:893592]	K19722
ENSMUSG00000015461	2757	3789	3780	3862	3585	17	34647146	34655074	+	Atf6b	activating transcription factor 6 beta [Source:MGI Symbol%3BAcc:MGI:105121]	K09049
ENSMUSG00000015467	1761	38	17	35	38	17	34613349	34615971	-	Egfl8	EGF-like domain 8 [Source:MGI Symbol%3BAcc:MGI:1932094]	-
ENSMUSG00000015468	8061	17	7	15	14	17	34564268	34588503	+	Notch4	notch 4 [Source:MGI Symbol%3BAcc:MGI:107471]	K02599
ENSMUSG00000015474	2614	1004	974	852	864	17	34616662	34628510	-	Ppt2	palmitoyl-protein thioesterase 2 [Source:MGI Symbol%3BAcc:MGI:1860075]	K01074
ENSMUSG00000015476	2306	13	15	11	17	17	34629533	34633126	+	Prrt1	proline-rich transmembrane protein 1 [Source:MGI Symbol%3BAcc:MGI:1932118]	-
ENSMUSG00000015478	1483	348	269	434	310	17	34601091	34603690	-	Rnf5	ring finger protein 5 [Source:MGI Symbol%3BAcc:MGI:1860076]	K10666
ENSMUSG00000015484	3882	0	0	0	0	1	156075966	156205026	-	Fam163a	family with sequence similarity 163%2C member A [Source:MGI Symbol%3BAcc:MGI:3618859]	-
ENSMUSG00000015488	4693	581	465	546	568	2	27009926	27021089	+	Cacfd1	calcium channel flower domain containing 1 [Source:MGI Symbol%3BAcc:MGI:1924317]	-
ENSMUSG00000015501	13720	1377	1147	1429	1365	10	13966075	14151374	+	Hivep2	human immunodeficiency virus type I enhancer binding protein 2 [Source:MGI Symbol%3BAcc:MGI:1338076]	K09239
ENSMUSG00000015519	1858	0	0	0	0	10	28972288	28986303	-	2310057J18Rik	RIKEN cDNA 2310057J18 gene [Source:MGI Symbol%3BAcc:MGI:1914969]	-
ENSMUSG00000015522	8007	2597	2299	1943	2098	3	95434388	95497240	+	Arnt	aryl hydrocarbon receptor nuclear translocator [Source:MGI Symbol%3BAcc:MGI:88071]	K09097
ENSMUSG00000015533	7133	0	1	4	0	13	114833081	114932100	-	Itga2	integrin alpha 2 [Source:MGI Symbol%3BAcc:MGI:96600]	K06481
ENSMUSG00000015536	9054	1155	1093	952	977	13	114818236	114832275	+	Mocs2	molybdenum cofactor synthesis 2 [Source:MGI Symbol%3BAcc:MGI:1336894]	K03635
ENSMUSG00000015542	2066	926	894	752	862	11	115182832	115187859	-	Nat9	N-acetyltransferase 9 (GCN5-related%2C putative) [Source:MGI Symbol%3BAcc:MGI:1913426]	-
ENSMUSG00000015568	10478	5332	5097	5487	5920	8	68880491	68907448	+	Lpl	lipoprotein lipase [Source:MGI Symbol%3BAcc:MGI:96820]	K01059
ENSMUSG00000015575	3712	3149	2446	2448	2188	17	26663231	26699647	+	Atp6v0e	ATPase%2C H+ transporting%2C lysosomal V0 subunit E [Source:MGI Symbol%3BAcc:MGI:1328318]	K02153
ENSMUSG00000015579	1719	0	1	0	3	17	26838664	26845009	-	Nkx2-5	NK2 homeobox 5 [Source:MGI Symbol%3BAcc:MGI:97350]	K09345
ENSMUSG00000015597	13804	703	771	624	630	17	46383731	46420920	+	Zfp318	zinc finger protein 318 [Source:MGI Symbol%3BAcc:MGI:1889348]	-
ENSMUSG00000015599	14097	3	4	5	4	17	46442448	46487675	-	Ttbk1	tau tubulin kinase 1 [Source:MGI Symbol%3BAcc:MGI:2147036]	K08815
ENSMUSG00000015605	2893	1002	1044	921	841	17	46548329	46556175	-	Srf	serum response factor [Source:MGI Symbol%3BAcc:MGI:106658]	K04378
ENSMUSG00000015619	3978	183	179	144	172	2	9857078	9890034	-	Gata3	GATA binding protein 3 [Source:MGI Symbol%3BAcc:MGI:95663]	K17895
ENSMUSG00000015627	3277	0	0	2	0	2	180325133	180334699	-	Gata5	GATA binding protein 5 [Source:MGI Symbol%3BAcc:MGI:109497]	K17896
ENSMUSG00000015647	11388	0	0	0	0	2	180176373	180225859	-	Lama5	laminin%2C alpha 5 [Source:MGI Symbol%3BAcc:MGI:105382]	K06240
ENSMUSG00000015652	1377	3	1	1	0	5	5736317	5749326	-	Steap1	six transmembrane epithelial antigen of the prostate 1 [Source:MGI Symbol%3BAcc:MGI:1917608]	K14737
ENSMUSG00000015653	12144	1	0	0	0	5	5664829	5694578	-	Steap2	six transmembrane epithelial antigen of prostate 2 [Source:MGI Symbol%3BAcc:MGI:1921301]	K14738
ENSMUSG00000015656	4301	3455	2859	3990	3347	9	40800984	40810087	+	Hspa8	heat shock protein 8 [Source:MGI Symbol%3BAcc:MGI:105384]	K03283
ENSMUSG00000015659	4576	338	237	241	274	17	6042196	6079741	-	Serac1	serine active site containing 1 [Source:MGI Symbol%3BAcc:MGI:2447813]	-
ENSMUSG00000015665	1390	0	0	0	0	X	100572251	100578205	+	Awat1	acyl-CoA wax alcohol acyltransferase 1 [Source:MGI Symbol%3BAcc:MGI:3588200]	K11171
ENSMUSG00000015668	2127	1258	919	932	912	X	100622883	100626568	-	Pdzd11	PDZ domain containing 11 [Source:MGI Symbol%3BAcc:MGI:1919871]	-
ENSMUSG00000015671	3673	3221	2588	2936	2898	13	14613240	14674236	+	Psma2	proteasome (prosome%2C macropain) subunit%2C alpha type 2 [Source:MGI Symbol%3BAcc:MGI:104885]	K02726
ENSMUSG00000015672	4982	1381	1171	1110	1131	13	14608184	14613165	-	Mrpl32	mitochondrial ribosomal protein L32 [Source:MGI Symbol%3BAcc:MGI:2137226]	K02911
ENSMUSG00000015697	6853	2401	2118	2310	2170	3	95323525	95357202	-	Setdb1	SET domain%2C bifurcated 1 [Source:MGI Symbol%3BAcc:MGI:1934229]	K11421
ENSMUSG00000015702	2073	311	216	338	298	3	95296096	95307176	-	Anxa9	annexin A9 [Source:MGI Symbol%3BAcc:MGI:1923711]	K17090
ENSMUSG00000015709	7689	2	5	4	4	7	84246278	84410176	-	Arnt2	aryl hydrocarbon receptor nuclear translocator 2 [Source:MGI Symbol%3BAcc:MGI:107188]	K15589
ENSMUSG00000015711	3618	559	556	530	435	3	95253674	95282076	-	Prune1	prune exopolyphosphatase [Source:MGI Symbol%3BAcc:MGI:1925152]	K01514
ENSMUSG00000015714	3676	7855	6861	6800	6785	3	95314791	95323599	+	Cers2	ceramide synthase 2 [Source:MGI Symbol%3BAcc:MGI:1924143]	K04710
ENSMUSG00000015721	4847	0	0	0	0	7	23385889	23441922	+	Nlrp5	NLR family%2C pyrin domain containing 5 [Source:MGI Symbol%3BAcc:MGI:1345193]	-
ENSMUSG00000015733	5890	5486	5147	4510	4509	6	17636234	17666972	+	Capza2	capping protein (actin filament) muscle Z-line%2C alpha 2 [Source:MGI Symbol%3BAcc:MGI:106222]	K10364
ENSMUSG00000015745	2172	2803	2458	2663	2379	3	95988429	95996001	-	Plekho1	pleckstrin homology domain containing%2C family O member 1 [Source:MGI Symbol%3BAcc:MGI:1914470]	-
ENSMUSG00000015747	3991	1494	1400	1288	1232	3	95999832	96058466	-	Vps45	vacuolar protein sorting 45 [Source:MGI Symbol%3BAcc:MGI:891965]	K12479
ENSMUSG00000015748	5661	1133	976	1137	960	3	95830124	95855885	-	Prpf3	pre-mRNA processing factor 3 [Source:MGI Symbol%3BAcc:MGI:1918017]	K12843
ENSMUSG00000015749	3566	4816	4109	4197	3767	3	95929246	95947390	+	Anp32e	acidic (leucine-rich) nuclear phosphoprotein 32 family%2C member E [Source:MGI Symbol%3BAcc:MGI:1913721]	K18648
ENSMUSG00000015750	3450	2582	2361	2205	2102	3	95893969	95898288	+	Aph1a	aph1 homolog A%2C gamma secretase subunit [Source:MGI Symbol%3BAcc:MGI:2385110]	K06172
ENSMUSG00000015755	6135	4715	4337	4140	4049	10	7905653	7956230	-	Tab2	TGF-beta activated kinase 1/MAP3K7 binding protein 2 [Source:MGI Symbol%3BAcc:MGI:1915902]	K04404
ENSMUSG00000015757	6450	1575	1386	1309	1084	10	7792891	7823135	+	Ppil4	peptidylprolyl isomerase (cyclophilin)-like 4 [Source:MGI Symbol%3BAcc:MGI:1914668]	K12735
ENSMUSG00000015759	1623	1382	1357	1229	1128	14	46775567	46788411	-	Cnih1	cornichon family AMPA receptor auxiliary protein 1 [Source:MGI Symbol%3BAcc:MGI:1277202]	-
ENSMUSG00000015766	12355	1651	1433	1687	1567	6	137477245	137654876	-	Eps8	epidermal growth factor receptor pathway substrate 8 [Source:MGI Symbol%3BAcc:MGI:104684]	K17277
ENSMUSG00000015776	3614	1029	859	886	828	2	26905262	26910677	-	Med22	mediator complex subunit 22 [Source:MGI Symbol%3BAcc:MGI:98446]	K15139
ENSMUSG00000015787	1920	0	0	0	0	2	26842503	26864979	-	Abo	ABO blood group (transferase A%2C alpha 1-3-N-acetylgalactosaminyltransferase%2C transferase B%2C alpha 1-3-galactosyltransferase) [Source:MGI Symbol%3BAcc:MGI:2135738]	K00709
ENSMUSG00000015790	1753	1224	1029	981	1058	2	26913381	26916530	-	Surf1	surfeit gene 1 [Source:MGI Symbol%3BAcc:MGI:98443]	K14998
ENSMUSG00000015804	5011	1190	1107	1112	1105	5	45520229	45529276	+	Med28	mediator complex subunit 28 [Source:MGI Symbol%3BAcc:MGI:1914249]	K15141
ENSMUSG00000015806	1788	914	677	717	682	5	45434021	45450236	-	Qdpr	quinoid dihydropteridine reductase [Source:MGI Symbol%3BAcc:MGI:97836]	K00357
ENSMUSG00000015812	642	20	20	11	16	14	67745181	67749439	+	Gnrh1	gonadotropin releasing hormone 1 [Source:MGI Symbol%3BAcc:MGI:95789]	K05252
ENSMUSG00000015829	12867	20	5	10	8	1	159523769	159931729	+	Tnr	tenascin R [Source:MGI Symbol%3BAcc:MGI:99516]	K06252
ENSMUSG00000015837	3356	69465	67075	48587	53898	11	50199366	50210827	-	Sqstm1	sequestosome 1 [Source:MGI Symbol%3BAcc:MGI:107931]	K14381
ENSMUSG00000015839	3796	3602	3147	3373	3105	2	75675513	75704641	-	Nfe2l2	nuclear factor%2C erythroid derived 2%2C like 2 [Source:MGI Symbol%3BAcc:MGI:108420]	K05638
ENSMUSG00000015843	2297	0	0	0	0	1	167598384	167639623	+	Rxrg	retinoid X receptor gamma [Source:MGI Symbol%3BAcc:MGI:98216]	K08526
ENSMUSG00000015846	5462	214	214	244	229	2	27676440	27762957	+	Rxra	retinoid X receptor alpha [Source:MGI Symbol%3BAcc:MGI:98214]	K08524
ENSMUSG00000015850	4198	15	21	20	11	3	95676201	95687917	-	Adamtsl4	ADAMTS-like 4 [Source:MGI Symbol%3BAcc:MGI:2389008]	-
ENSMUSG00000015852	2334	2	0	0	0	3	87250758	87263738	-	Fcrls	Fc receptor-like S%2C scavenger receptor [Source:MGI Symbol%3BAcc:MGI:1933397]	-
ENSMUSG00000015854	2036	0	1	0	2	3	87357881	87371073	+	Cd5l	CD5 antigen-like [Source:MGI Symbol%3BAcc:MGI:1334419]	-
ENSMUSG00000015869	3407	1641	1461	1504	1465	11	116470845	116494202	-	Prpsap1	phosphoribosyl pyrophosphate synthetase-associated protein 1 [Source:MGI Symbol%3BAcc:MGI:1915013]	-
ENSMUSG00000015879	8598	1	4	7	0	5	45529705	45639614	-	Fam184b	family with sequence similarity 184%2C member B [Source:MGI Symbol%3BAcc:MGI:2442958]	-
ENSMUSG00000015880	7066	1741	1529	1706	1498	5	45669919	45700546	+	Ncapg	non-SMC condensin I complex%2C subunit G [Source:MGI Symbol%3BAcc:MGI:1930197]	K06678
ENSMUSG00000015882	19019	1006	1090	705	813	5	45697181	45857615	-	Lcorl	ligand dependent nuclear receptor corepressor-like [Source:MGI Symbol%3BAcc:MGI:2651932]	K06678
ENSMUSG00000015889	6102	1047	866	864	879	10	93453411	93484875	+	Lta4h	leukotriene A4 hydrolase [Source:MGI Symbol%3BAcc:MGI:96836]	K01254
ENSMUSG00000015890	2421	1	0	2	0	10	93523338	93540033	-	Amdhd1	amidohydrolase domain containing 1 [Source:MGI Symbol%3BAcc:MGI:1919011]	K01468
ENSMUSG00000015932	1911	1687	1646	1362	1299	2	143915320	143943324	+	Dstn	destrin [Source:MGI Symbol%3BAcc:MGI:1929270]	K10363
ENSMUSG00000015937	6809	3792	3729	3154	3113	13	56073619	56136361	-	H2afy	H2A histone family%2C member Y [Source:MGI Symbol%3BAcc:MGI:1349392]	K11251
ENSMUSG00000015942	6200	298	221	391	293	5	134184019	134224355	+	Gtf2ird2	GTF2I repeat domain containing 2 [Source:MGI Symbol%3BAcc:MGI:2149780]	K03121
ENSMUSG00000015943	1082	1133	832	1038	1058	3	96196588	96219709	-	Bola1	bolA-like 1 (E. coli) [Source:MGI Symbol%3BAcc:MGI:1916418]	K05527
ENSMUSG00000015944	7560	690	731	547	538	5	134099711	134144343	+	Castor2	cytosolic arginine sensor for mTORC1 subunit 2 [Source:MGI Symbol%3BAcc:MGI:1933384]	-
ENSMUSG00000015947	2589	8948	6591	9841	8800	3	96282909	96293969	-	Fcgr1	Fc receptor%2C IgG%2C high affinity I [Source:MGI Symbol%3BAcc:MGI:95498]	K06498
ENSMUSG00000015950	3663	6673	6038	6562	6119	5	134220053	134229625	-	Ncf1	neutrophil cytosolic factor 1 [Source:MGI Symbol%3BAcc:MGI:97283]	K08011
ENSMUSG00000015957	4137	0	0	0	0	7	98835112	98855195	+	Wnt11	wingless-type MMTV integration site family%2C member 11 [Source:MGI Symbol%3BAcc:MGI:101948]	K01384
ENSMUSG00000015961	4531	2382	2148	2258	1983	1	177762962	177796511	-	Adss	adenylosuccinate synthetase%2C non muscle [Source:MGI Symbol%3BAcc:MGI:87948]	K01939
ENSMUSG00000015962	768	0	0	0	1	1	177729814	177753324	+	1700016C15Rik	RIKEN cDNA 1700016C15 gene [Source:MGI Symbol%3BAcc:MGI:1916678]	-
ENSMUSG00000015966	3707	0	0	1	1	14	29996135	30008896	-	Il17rb	interleukin 17 receptor B [Source:MGI Symbol%3BAcc:MGI:1355292]	K05165
ENSMUSG00000015968	15183	143	151	207	195	14	30039939	30491455	-	Cacna1d	calcium channel%2C voltage-dependent%2C L type%2C alpha 1D subunit [Source:MGI Symbol%3BAcc:MGI:88293]	K04851
ENSMUSG00000015970	6217	0	0	2	2	14	30009023	30040527	+	Chdh	choline dehydrogenase [Source:MGI Symbol%3BAcc:MGI:1860776]	K00108
ENSMUSG00000015971	9009	720	622	718	688	14	29978337	30006354	+	Actr8	ARP8 actin-related protein 8 [Source:MGI Symbol%3BAcc:MGI:1860775]	K11673
ENSMUSG00000015980	3637	279	232	223	167	7	139212988	139242979	+	Lrrc27	leucine rich repeat containing 27 [Source:MGI Symbol%3BAcc:MGI:1923862]	-
ENSMUSG00000015981	2302	5	0	0	0	7	139103638	139213307	-	Stk32c	serine/threonine kinase 32C [Source:MGI Symbol%3BAcc:MGI:2385336]	K08793
ENSMUSG00000015994	3012	1676	1613	1572	1528	8	25998722	26015650	-	Fnta	farnesyltransferase%2C CAAX box%2C alpha [Source:MGI Symbol%3BAcc:MGI:104683]	K05955
ENSMUSG00000016018	6404	1261	1129	1485	1329	13	112867418	112927398	-	Mtrex	Mtr4 exosome RNA helicase [Source:MGI Symbol%3BAcc:MGI:1919448]	K12598
ENSMUSG00000016024	4831	0	0	0	0	2	158306493	158332852	+	Lbp	lipopolysaccharide binding protein [Source:MGI Symbol%3BAcc:MGI:1098776]	K05399
ENSMUSG00000016028	11007	52	31	44	15	15	85898929	86033777	-	Celsr1	cadherin%2C EGF LAG seven-pass G-type receptor 1 [Source:MGI Symbol%3BAcc:MGI:1100883]	K04600
ENSMUSG00000016087	3486	721	776	734	662	9	32422204	32542861	-	Fli1	Friend leukemia integration 1 [Source:MGI Symbol%3BAcc:MGI:95554]	K09436
ENSMUSG00000016128	8594	0	0	0	0	5	151037510	151233836	-	Stard13	StAR-related lipid transfer (START) domain containing 13 [Source:MGI Symbol%3BAcc:MGI:2385331]	-
ENSMUSG00000016150	17747	0	0	0	0	X	42527866	43429126	-	Tenm1	teneurin transmembrane protein 1 [Source:MGI Symbol%3BAcc:MGI:1345185]	-
ENSMUSG00000016179	2759	0	0	0	0	1	193346346	193370298	-	Camk1g	calcium/calmodulin-dependent protein kinase I gamma [Source:MGI Symbol%3BAcc:MGI:2388073]	K08794
ENSMUSG00000016181	6530	1544	1165	1481	1384	1	193091104	193130272	-	Diexf	digestive organ expansion factor homolog (zebrafish) [Source:MGI Symbol%3BAcc:MGI:2138080]	K14774
ENSMUSG00000016194	4251	2	1	0	0	1	193221634	193264075	-	Hsd11b1	hydroxysteroid 11-beta dehydrogenase 1 [Source:MGI Symbol%3BAcc:MGI:103562]	K15680
ENSMUSG00000016200	11932	0	0	0	3	1	192891233	193035775	-	Syt14	synaptotagmin XIV [Source:MGI Symbol%3BAcc:MGI:2444490]	K19328
ENSMUSG00000016206	1438	2348	1857	1720	1850	17	37270220	37274484	+	H2-M3	histocompatibility 2%2C M region locus 3 [Source:MGI Symbol%3BAcc:MGI:95915]	K06751
ENSMUSG00000016239	3812	723	740	652	576	X	36328353	36362341	+	Lonrf3	LON peptidase N-terminal domain and ring finger 3 [Source:MGI Symbol%3BAcc:MGI:1921615]	-
ENSMUSG00000016252	1756	1348	1574	1315	1372	2	174461072	174464105	-	Atp5e	ATP synthase%2C H+ transporting%2C mitochondrial F1 complex%2C epsilon subunit [Source:MGI Symbol%3BAcc:MGI:1855697]	K02135
ENSMUSG00000016253	2883	940	770	926	832	2	174415804	174427502	+	Nelfcd	negative elongation factor complex member C/D%2C Th1l [Source:MGI Symbol%3BAcc:MGI:1926424]	K15181
ENSMUSG00000016255	1406	7	5	5	3	2	174450695	174457882	+	Tubb1	tubulin%2C beta 1 class VI [Source:MGI Symbol%3BAcc:MGI:107814]	K07375
ENSMUSG00000016256	1441	33668	26365	26495	27502	2	174427493	174439039	-	Ctsz	cathepsin Z [Source:MGI Symbol%3BAcc:MGI:1891190]	K08568
ENSMUSG00000016257	1860	3618	2673	2945	2705	2	174465067	174473081	-	Prelid3b	PRELI domain containing 3B [Source:MGI Symbol%3BAcc:MGI:1913640]	-
ENSMUSG00000016262	3850	0	0	0	0	1	192844488	192855756	-	Sertad4	SERTA domain containing 4 [Source:MGI Symbol%3BAcc:MGI:2443496]	-
ENSMUSG00000016283	1551	0	3	2	7	17	37480851	37483552	-	H2-M2	histocompatibility 2%2C M region locus 2 [Source:MGI Symbol%3BAcc:MGI:95914]	K06751
ENSMUSG00000016308	2272	1080	868	907	857	X	36873900	36884222	+	Ube2a	ubiquitin-conjugating enzyme E2A [Source:MGI Symbol%3BAcc:MGI:102959]	K10573
ENSMUSG00000016319	1646	17718	15259	15794	14315	X	36795651	36798807	+	Slc25a5	solute carrier family 25 (mitochondrial carrier%2C adenine nucleotide translocator)%2C member 5 [Source:MGI Symbol%3BAcc:MGI:1353496]	K05863
ENSMUSG00000016327	4201	0	0	0	0	X	38316184	38336769	+	Atp1b4	ATPase%2C (Na+)/K+ transporting%2C beta 4 polypeptide [Source:MGI Symbol%3BAcc:MGI:1915071]	K01540
ENSMUSG00000016344	1336	586	577	513	531	2	181187247	181188771	+	Ppdpf	pancreatic progenitor cell differentiation and proliferation factor [Source:MGI Symbol%3BAcc:MGI:1913746]	-
ENSMUSG00000016346	16273	0	0	0	0	2	181075579	181135300	-	Kcnq2	potassium voltage-gated channel%2C subfamily Q%2C member 2 [Source:MGI Symbol%3BAcc:MGI:1309503]	K04927
ENSMUSG00000016349	2084	0	0	0	0	2	181147653	181157014	-	Eef1a2	eukaryotic translation elongation factor 1 alpha 2 [Source:MGI Symbol%3BAcc:MGI:1096317]	K03231
ENSMUSG00000016356	5142	88	61	123	122	2	180986535	181018363	+	Col20a1	collagen%2C type XX%2C alpha 1 [Source:MGI Symbol%3BAcc:MGI:1920618]	-
ENSMUSG00000016382	4238	2400	2419	1840	1952	X	75785654	75875182	-	Pls3	plastin 3 (T-isoform) [Source:MGI Symbol%3BAcc:MGI:104807]	K17336
ENSMUSG00000016386	3425	0	0	0	0	2	106693269	106868356	+	Mpped2	metallophosphoesterase domain containing 2 [Source:MGI Symbol%3BAcc:MGI:1924265]	-
ENSMUSG00000016409	4326	730	806	589	583	X	37126795	37150746	+	Nkap	NFKB activating protein [Source:MGI Symbol%3BAcc:MGI:1914300]	-
ENSMUSG00000016427	419	535	424	524	448	X	37187588	37191163	-	Ndufa1	NADH:ubiquinone oxidoreductase subunit A1 [Source:MGI Symbol%3BAcc:MGI:1929511]	K03945
ENSMUSG00000016458	6195	0	0	0	0	2	105126529	105173616	+	Wt1	Wilms tumor 1 homolog [Source:MGI Symbol%3BAcc:MGI:98968]	K09234
ENSMUSG00000016477	5429	889	746	963	910	13	29906575	29986063	-	E2f3	E2F transcription factor 3 [Source:MGI Symbol%3BAcc:MGI:1096340]	K06620
ENSMUSG00000016481	10349	3396	2773	3488	3183	1	195097382	195131586	-	Cr1l	complement component (3b/4b) receptor 1-like [Source:MGI Symbol%3BAcc:MGI:88513]	K04005
ENSMUSG00000016487	11135	4563	4420	3513	3848	6	146888487	147032025	+	Ppfibp1	PTPRF interacting protein%2C binding protein 1 (liprin beta 1) [Source:MGI Symbol%3BAcc:MGI:1914783]	-
ENSMUSG00000016493	7603	62	60	99	95	1	195036826	195092249	-	Cd46	CD46 antigen%2C complement regulatory protein [Source:MGI Symbol%3BAcc:MGI:1203290]	K04007
ENSMUSG00000016494	7290	1	0	3	0	1	194938819	194961279	+	Cd34	CD34 antigen [Source:MGI Symbol%3BAcc:MGI:88329]	K06474
ENSMUSG00000016495	3799	1783	1603	1660	1649	19	29348599	29367390	-	Plgrkt	plasminogen receptor%2C C-terminal lysine transmembrane protein [Source:MGI Symbol%3BAcc:MGI:1915009]	-
ENSMUSG00000016496	3622	3817	3686	2000	2717	19	29367455	29388095	+	Cd274	CD274 antigen [Source:MGI Symbol%3BAcc:MGI:1926446]	K06745
ENSMUSG00000016498	1961	0	3	1	6	19	29410919	29471161	+	Pdcd1lg2	programmed cell death 1 ligand 2 [Source:MGI Symbol%3BAcc:MGI:1930125]	K06708
ENSMUSG00000016503	2548	396	305	373	352	5	146948657	146955614	+	Gtf3a	general transcription factor III A [Source:MGI Symbol%3BAcc:MGI:1913846]	K09191
ENSMUSG00000016510	5127	427	379	415	336	5	146951573	146963800	-	Mtif3	mitochondrial translational initiation factor 3 [Source:MGI Symbol%3BAcc:MGI:1923616]	K02520
ENSMUSG00000016520	4557	1139	1084	911	1012	5	147016655	147076586	-	Lnx2	ligand of numb-protein X 2 [Source:MGI Symbol%3BAcc:MGI:2155959]	K10692
ENSMUSG00000016524	1149	1	0	1	0	1	130932656	130940115	-	Il19	interleukin 19 [Source:MGI Symbol%3BAcc:MGI:1890472]	K05444
ENSMUSG00000016526	3178	372	371	387	414	1	131127455	131138340	-	Dyrk3	dual-specificity tyrosine-(Y)-phosphorylation regulated kinase 3 [Source:MGI Symbol%3BAcc:MGI:1330300]	K18669
ENSMUSG00000016528	3041	20380	21657	16095	17269	1	131053700	131097826	-	Mapkapk2	MAP kinase-activated protein kinase 2 [Source:MGI Symbol%3BAcc:MGI:109298]	K04443
ENSMUSG00000016529	1310	0	0	1	1	1	131019845	131024974	+	Il10	interleukin 10 [Source:MGI Symbol%3BAcc:MGI:96537]	K05443
ENSMUSG00000016534	9552	11596	10879	9133	9328	X	38401357	38456454	-	Lamp2	lysosomal-associated membrane protein 2 [Source:MGI Symbol%3BAcc:MGI:96748]	K06528
ENSMUSG00000016541	1937	4163	3516	3880	3535	15	85336245	85463212	+	Atxn10	ataxin 10 [Source:MGI Symbol%3BAcc:MGI:1859293]	K19323
ENSMUSG00000016552	5939	604	437	639	520	15	77940522	77956722	-	Foxred2	FAD-dependent oxidoreductase domain containing 2 [Source:MGI Symbol%3BAcc:MGI:106315]	-
ENSMUSG00000016554	4968	4871	4128	4475	4135	15	77958998	77970813	-	Eif3d	eukaryotic translation initiation factor 3%2C subunit D [Source:MGI Symbol%3BAcc:MGI:1933181]	K03251
ENSMUSG00000016559	2976	43756	37265	32521	34086	11	116021912	116027962	-	H3f3b	H3 histone%2C family 3B [Source:MGI Symbol%3BAcc:MGI:1101768]	K11253
ENSMUSG00000016619	4894	2342	2169	2050	1900	15	84923411	84942963	+	Nup50	nucleoporin 50 [Source:MGI Symbol%3BAcc:MGI:1351502]	K14295
ENSMUSG00000016624	4264	79	74	86	112	15	84785381	84856049	-	Phf21b	PHD finger protein 21B [Source:MGI Symbol%3BAcc:MGI:2443812]	-
ENSMUSG00000016626	3537	0	0	0	0	7	107166990	107198102	+	Nlrp14	NLR family%2C pyrin domain containing 14 [Source:MGI Symbol%3BAcc:MGI:1924108]	-
ENSMUSG00000016637	2864	177	184	189	152	15	78159463	78174107	-	Ift27	intraflagellar transport 27 [Source:MGI Symbol%3BAcc:MGI:1914292]	K07934
ENSMUSG00000016664	4908	1453	1299	1186	1228	15	83375607	83464606	-	Pacsin2	protein kinase C and casein kinase substrate in neurons 2 [Source:MGI Symbol%3BAcc:MGI:1345153]	-
ENSMUSG00000016756	10660	4	3	1	6	13	24327404	24477377	+	Cmah	cytidine monophospho-N-acetylneuraminic acid hydroxylase [Source:MGI Symbol%3BAcc:MGI:103227]	K08080
ENSMUSG00000016757	4039	954	790	845	888	15	83575090	83595157	-	Ttll12	tubulin tyrosine ligase-like family%2C member 12 [Source:MGI Symbol%3BAcc:MGI:3039573]	K16609
ENSMUSG00000016758	1591	4	5	2	9	15	83526862	83544634	+	Bik	BCL2-interacting killer [Source:MGI Symbol%3BAcc:MGI:1206591]	K18452
ENSMUSG00000016763	9829	0	0	0	0	15	83604999	83725021	-	Scube1	signal peptide%2C CUB domain%2C EGF-like 1 [Source:MGI Symbol%3BAcc:MGI:1890616]	-
ENSMUSG00000016831	6950	1573	1371	1295	1310	14	52279146	52296401	+	Tox4	TOX high mobility group box family member 4 [Source:MGI Symbol%3BAcc:MGI:1915389]	K05925
ENSMUSG00000016833	1076	848	687	786	633	5	100798627	100804471	+	Mrps18c	mitochondrial ribosomal protein S18C [Source:MGI Symbol%3BAcc:MGI:1915985]	K02963
ENSMUSG00000016918	11294	0	0	0	0	1	12692277	12861192	+	Sulf1	sulfatase 1 [Source:MGI Symbol%3BAcc:MGI:2138563]	K14607
ENSMUSG00000016921	4810	4516	3706	6494	5224	2	162931528	162937121	+	Srsf6	serine/arginine-rich splicing factor 6 [Source:MGI Symbol%3BAcc:MGI:1915246]	K12893
ENSMUSG00000016933	7857	219	182	226	227	2	160731300	160775760	+	Plcg1	phospholipase C%2C gamma 1 [Source:MGI Symbol%3BAcc:MGI:97615]	K01116
ENSMUSG00000016940	3009	320	293	322	241	11	115420128	115431274	+	Kctd2	potassium channel tetramerisation domain containing 2 [Source:MGI Symbol%3BAcc:MGI:1917632]	-
ENSMUSG00000016942	3359	5	1	2	3	15	78439667	78468634	-	Tmprss6	transmembrane serine protease 6 [Source:MGI Symbol%3BAcc:MGI:1919003]	K09637
ENSMUSG00000016946	3730	1298	1182	1132	1051	17	24047734	24073485	-	Kctd5	potassium channel tetramerisation domain containing 5 [Source:MGI Symbol%3BAcc:MGI:1916509]	-
ENSMUSG00000016982	3534	0	0	0	0	13	21981194	21988734	+	Pom121l2	POM121 membrane glycoprotein-like 2 (rat) [Source:MGI Symbol%3BAcc:MGI:2684870]	K14316
ENSMUSG00000016984	4185	150	129	143	102	11	17938756	17953875	-	Etaa1	Ewing tumor-associated antigen 1 [Source:MGI Symbol%3BAcc:MGI:1915395]	-
ENSMUSG00000016995	5174	9	19	10	16	2	164389393	164405160	-	Matn4	matrilin 4 [Source:MGI Symbol%3BAcc:MGI:1328314]	K06053
ENSMUSG00000016998	731	0	0	0	0	2	164275952	164278459	-	Svs4	seminal vesicle secretory protein 4 [Source:MGI Symbol%3BAcc:MGI:98450]	-
ENSMUSG00000017000	535	0	0	0	0	2	164316751	164318453	+	Svs6	seminal vesicle secretory protein 6 [Source:MGI Symbol%3BAcc:MGI:106178]	-
ENSMUSG00000017002	1180	4878	5101	1980	3340	2	164354070	164389095	-	Slpi	secretory leukocyte peptidase inhibitor [Source:MGI Symbol%3BAcc:MGI:109297]	-
ENSMUSG00000017003	1200	0	0	0	0	2	164289268	164291500	+	Svs3a	seminal vesicle secretory protein 3A [Source:MGI Symbol%3BAcc:MGI:1927635]	-
ENSMUSG00000017004	646	0	0	0	0	2	164332740	164334396	+	Svs5	seminal vesicle secretory protein 5 [Source:MGI Symbol%3BAcc:MGI:98453]	-
ENSMUSG00000017007	5732	20	21	20	11	2	164403141	164415448	+	Rbpjl	recombination signal binding protein for immunoglobulin kappa J region-like [Source:MGI Symbol%3BAcc:MGI:1196616]	K06053
ENSMUSG00000017009	2547	6720	6421	5677	5819	2	164424247	164443887	-	Sdc4	syndecan 4 [Source:MGI Symbol%3BAcc:MGI:1349164]	K16338
ENSMUSG00000017049	1115	0	0	0	0	8	21969775	21974041	+	Ccdc70	coiled-coil domain containing 70 [Source:MGI Symbol%3BAcc:MGI:1915179]	-
ENSMUSG00000017057	3712	1197	1216	1033	1072	X	36112110	36171259	+	Il13ra1	interleukin 13 receptor%2C alpha 1 [Source:MGI Symbol%3BAcc:MGI:105052]	K05076
ENSMUSG00000017064	1061	0	0	0	0	13	28142484	28151611	+	Prl5a1	prolactin family 5%2C subfamily a%2C member 1 [Source:MGI Symbol%3BAcc:MGI:106332]	K05439
ENSMUSG00000017119	6871	3570	3445	2764	2690	11	101552149	101581951	+	Nbr1	NBR1%2C autophagy cargo receptor [Source:MGI Symbol%3BAcc:MGI:108498]	K17987
ENSMUSG00000017132	3905	631	586	560	522	11	118132019	118248592	-	Cyth1	cytohesin 1 [Source:MGI Symbol%3BAcc:MGI:1334257]	K18441
ENSMUSG00000017144	4432	7	7	3	3	2	51130438	51149111	-	Rnd3	Rho family GTPase 3 [Source:MGI Symbol%3BAcc:MGI:1921444]	K07859
ENSMUSG00000017146	8533	521	409	434	447	11	101488764	101551955	-	Brca1	breast cancer 1%2C early onset [Source:MGI Symbol%3BAcc:MGI:104537]	K10605
ENSMUSG00000017165	460	0	0	0	0	11	100334407	100336996	+	Gast	gastrin [Source:MGI Symbol%3BAcc:MGI:104768]	K13768
ENSMUSG00000017167	5875	541	576	684	630	11	101170523	101190724	+	Cntnap1	contactin associated protein-like 1 [Source:MGI Symbol%3BAcc:MGI:1858201]	K07379
ENSMUSG00000017176	3420	195	204	181	223	11	100422321	100441808	-	Nt5c3b	5'-nucleotidase%2C cytosolic IIIB [Source:MGI Symbol%3BAcc:MGI:1915356]	K01081
ENSMUSG00000017188	886	668	596	627	624	11	101277968	101279114	-	Coa3	cytochrome C oxidase assembly factor 3 [Source:MGI Symbol%3BAcc:MGI:1098757]	K18175
ENSMUSG00000017195	1683	3	2	9	2	11	98551097	98558665	+	Zpbp2	zona pellucida binding protein 2 [Source:MGI Symbol%3BAcc:MGI:1916626]	-
ENSMUSG00000017204	2726	0	0	4	0	11	98664351	98677708	+	Gsdma	gasdermin A [Source:MGI Symbol%3BAcc:MGI:1889509]	-
ENSMUSG00000017210	6528	2008	1672	1900	1922	11	98704591	98729435	-	Med24	mediator complex subunit 24 [Source:MGI Symbol%3BAcc:MGI:1344385]	K15167
ENSMUSG00000017211	3083	0	0	0	0	11	98646759	98657964	+	Gsdma2	gasdermin A2 [Source:MGI Symbol%3BAcc:MGI:1921490]	-
ENSMUSG00000017221	4967	3425	3003	2941	3175	11	98682554	98695979	+	Psmd3	proteasome (prosome%2C macropain) 26S subunit%2C non-ATPase%2C 3 [Source:MGI Symbol%3BAcc:MGI:98858]	K03033
ENSMUSG00000017264	3594	1532	1282	1437	1353	4	148558429	148582401	+	Exosc10	exosome component 10 [Source:MGI Symbol%3BAcc:MGI:1355322]	K12591
ENSMUSG00000017286	6005	804	748	711	638	11	76120987	76243725	-	Glod4	glyoxalase domain containing 4 [Source:MGI Symbol%3BAcc:MGI:1914451]	K13132
ENSMUSG00000017288	5203	1358	1264	1221	1278	11	76046226	76179647	-	Vps53	VPS53 GARP complex subunit [Source:MGI Symbol%3BAcc:MGI:1915549]	-
ENSMUSG00000017291	12421	1715	1913	1816	1764	11	77529162	77607815	-	Taok1	TAO kinase 1 [Source:MGI Symbol%3BAcc:MGI:1914490]	K04429
ENSMUSG00000017299	2122	1226	1029	1085	982	2	164745983	164768607	+	Dnttip1	deoxynucleotidyltransferase%2C terminal%2C interacting protein 1 [Source:MGI Symbol%3BAcc:MGI:1923483]	K08707
ENSMUSG00000017300	800	0	0	0	0	2	164777161	164779967	-	Tnnc2	troponin C2%2C fast [Source:MGI Symbol%3BAcc:MGI:98780]	K12042
ENSMUSG00000017307	1997	506	471	448	454	2	164792765	164804882	-	Acot8	acyl-CoA thioesterase 8 [Source:MGI Symbol%3BAcc:MGI:2158201]	K11992
ENSMUSG00000017309	2737	1	0	0	0	11	102041509	102055620	+	Cd300lg	CD300 molecule like family member G [Source:MGI Symbol%3BAcc:MGI:1289168]	K16663
ENSMUSG00000017310	751	0	0	0	0	2	164698501	164702453	+	Spint4	serine protease inhibitor%2C Kunitz type 4 [Source:MGI Symbol%3BAcc:MGI:1925489]	-
ENSMUSG00000017311	631	0	0	0	0	11	102106676	102107832	-	Pyy	peptide YY [Source:MGI Symbol%3BAcc:MGI:99924]	K05233
ENSMUSG00000017314	4807	0	0	0	0	11	102057015	102088515	-	Mpp2	membrane protein%2C palmitoylated 2 (MAGUK p55 subfamily member 2) [Source:MGI Symbol%3BAcc:MGI:1858257]	-
ENSMUSG00000017316	500	0	0	0	0	11	102099930	102101319	-	Ppy	pancreatic polypeptide [Source:MGI Symbol%3BAcc:MGI:97753]	K05234
ENSMUSG00000017344	2030	0	0	0	0	11	78499091	78502324	+	Vtn	vitronectin [Source:MGI Symbol%3BAcc:MGI:98940]	K06251
ENSMUSG00000017376	5447	823	765	641	619	11	78567168	78697373	-	Nlk	nemo like kinase [Source:MGI Symbol%3BAcc:MGI:1201387]	K04468
ENSMUSG00000017386	3292	273	264	235	222	11	78158499	78165589	-	Traf4	TNF receptor associated factor 4 [Source:MGI Symbol%3BAcc:MGI:1202880]	K09848
ENSMUSG00000017390	3263	1231	1053	1189	1232	11	78322968	78327781	+	Aldoc	aldolase C%2C fructose-bisphosphate [Source:MGI Symbol%3BAcc:MGI:101863]	K01623
ENSMUSG00000017400	3139	44	37	32	24	11	98036623	98053462	-	Stac2	SH3 and cysteine rich domain 2 [Source:MGI Symbol%3BAcc:MGI:2144518]	-
ENSMUSG00000017404	1022	14729	10583	12595	12000	11	98026710	98030492	+	Rpl19	ribosomal protein L19 [Source:MGI Symbol%3BAcc:MGI:98020]	K02885
ENSMUSG00000017405	5222	142	111	163	145	11	78166106	78176675	-	Nek8	NIMA (never in mitosis gene a)-related expressed kinase 8 [Source:MGI Symbol%3BAcc:MGI:1890646]	K08857
ENSMUSG00000017412	8963	1	0	0	0	2	52428320	52676831	-	Cacnb4	calcium channel%2C voltage-dependent%2C beta 4 subunit [Source:MGI Symbol%3BAcc:MGI:103301]	K04865
ENSMUSG00000017417	4836	8	9	10	2	11	97923238	97986444	-	Plxdc1	plexin domain containing 1 [Source:MGI Symbol%3BAcc:MGI:1919574]	-
ENSMUSG00000017418	10428	918	934	703	757	2	15049395	15082456	+	Arl5b	ADP-ribosylation factor-like 5B [Source:MGI Symbol%3BAcc:MGI:1923119]	K07950
ENSMUSG00000017421	6658	3344	2671	3521	3183	11	80383279	80405733	+	Zfp207	zinc finger protein 207 [Source:MGI Symbol%3BAcc:MGI:1340045]	-
ENSMUSG00000017428	6383	2969	2972	2365	2551	11	80428615	80473248	+	Psmd11	proteasome (prosome%2C macropain) 26S subunit%2C non-ATPase%2C 11 [Source:MGI Symbol%3BAcc:MGI:1916327]	K03036
ENSMUSG00000017446	3131	0	0	0	0	11	118428203	118449963	+	C1qtnf1	C1q and tumor necrosis factor related protein 1 [Source:MGI Symbol%3BAcc:MGI:1919254]	K19470
ENSMUSG00000017453	2470	0	0	0	0	11	77880615	77894096	-	Pipox	pipecolic acid oxidase [Source:MGI Symbol%3BAcc:MGI:1197006]	K00306
ENSMUSG00000017466	3896	26	53	40	34	11	118301069	118355740	-	Timp2	tissue inhibitor of metalloproteinase 2 [Source:MGI Symbol%3BAcc:MGI:98753]	-
ENSMUSG00000017478	9190	2780	2702	2890	2635	8	122376609	122417360	+	Zc3h18	zinc finger CCCH-type containing 18 [Source:MGI Symbol%3BAcc:MGI:1923264]	K13092
ENSMUSG00000017485	14613	3226	3390	2788	2652	14	16365179	16435462	+	Top2b	topoisomerase (DNA) II beta [Source:MGI Symbol%3BAcc:MGI:98791]	K03164
ENSMUSG00000017491	5265	37	27	10	15	14	16430839	16819156	-	Rarb	retinoic acid receptor%2C beta [Source:MGI Symbol%3BAcc:MGI:97857]	K08528
ENSMUSG00000017493	4416	1687	1521	1862	1571	11	99041244	99054392	+	Igfbp4	insulin-like growth factor binding protein 4 [Source:MGI Symbol%3BAcc:MGI:96439]	-
ENSMUSG00000017499	5229	206	156	206	157	11	98907801	98923940	+	Cdc6	cell division cycle 6 [Source:MGI Symbol%3BAcc:MGI:1345150]	K02213
ENSMUSG00000017548	4945	3347	3349	2965	2825	11	79993106	80034123	+	Suz12	SUZ12 polycomb repressive complex 2 subunit [Source:MGI Symbol%3BAcc:MGI:1261758]	K11463
ENSMUSG00000017550	7532	575	484	443	487	11	80089400	80135794	+	Atad5	ATPase family%2C AAA domain containing 5 [Source:MGI Symbol%3BAcc:MGI:2442925]	-
ENSMUSG00000017561	4261	2130	1892	1469	1575	11	80046493	80080991	-	Crlf3	cytokine receptor-like factor 3 [Source:MGI Symbol%3BAcc:MGI:1860086]	-
ENSMUSG00000017588	1550	0	0	0	0	11	99345565	99351104	-	Krt27	keratin 27 [Source:MGI Symbol%3BAcc:MGI:1339999]	K07604
ENSMUSG00000017607	5167	160	144	169	154	11	99065678	99089306	-	Tns4	tensin 4 [Source:MGI Symbol%3BAcc:MGI:2144377]	K18080
ENSMUSG00000017615	3781	1745	1486	1619	1506	11	78522850	78536332	-	Tnfaip1	tumor necrosis factor%2C alpha-induced protein 1 (endothelial) [Source:MGI Symbol%3BAcc:MGI:104961]	K15074
ENSMUSG00000017631	10974	11581	9915	9423	9910	11	76416734	76623558	-	Abr	active BCR-related gene [Source:MGI Symbol%3BAcc:MGI:107771]	K08878
ENSMUSG00000017639	7451	51	27	25	35	11	79591212	79698023	+	Rab11fip4	RAB11 family interacting protein 4 (class II) [Source:MGI Symbol%3BAcc:MGI:2442920]	K12485
ENSMUSG00000017652	3406	3844	3241	2639	3192	2	165055627	165072948	+	Cd40	CD40 antigen [Source:MGI Symbol%3BAcc:MGI:88336]	K03160
ENSMUSG00000017664	3914	3353	3000	3039	2816	2	165276554	165287869	-	Slc35c2	solute carrier family 35%2C member C2 [Source:MGI Symbol%3BAcc:MGI:2385166]	K15280
ENSMUSG00000017667	8205	0	0	0	0	2	165374264	165388259	-	Zfp334	zinc finger protein 334 [Source:MGI Symbol%3BAcc:MGI:2388656]	K09228
ENSMUSG00000017670	6652	1033	777	856	891	2	165288031	165326479	-	Elmo2	engulfment and cell motility 2 [Source:MGI Symbol%3BAcc:MGI:2153045]	K18985
ENSMUSG00000017677	3987	7432	6885	7103	7535	11	79239372	79254671	-	Wsb1	WD repeat and SOCS box-containing 1 [Source:MGI Symbol%3BAcc:MGI:1926139]	K10341
ENSMUSG00000017679	5951	2057	2058	1717	1844	2	163602314	163619013	+	Ttpal	tocopherol (alpha) transfer protein-like [Source:MGI Symbol%3BAcc:MGI:1923330]	-
ENSMUSG00000017686	7414	1512	1404	1411	1390	11	80209019	80267907	+	Rhot1	ras homolog family member T1 [Source:MGI Symbol%3BAcc:MGI:1926078]	K07870
ENSMUSG00000017688	2630	0	0	0	0	3	3508030	3658052	+	Hnf4g	hepatocyte nuclear factor 4%2C gamma [Source:MGI Symbol%3BAcc:MGI:1353604]	K08037
ENSMUSG00000017692	4734	11	13	8	16	11	80300912	80355955	+	Rhbdl3	rhomboid like 3 [Source:MGI Symbol%3BAcc:MGI:2179276]	K02857
ENSMUSG00000017697	2002	169	110	155	116	2	163726584	163750239	-	Ada	adenosine deaminase [Source:MGI Symbol%3BAcc:MGI:87916]	K01488
ENSMUSG00000017707	3840	34728	29140	36483	31423	2	163623272	163645131	-	Serinc3	serine incorporator 3 [Source:MGI Symbol%3BAcc:MGI:1349457]	-
ENSMUSG00000017713	2910	211	161	190	174	11	117867952	117873481	-	Tha1	threonine aldolase 1 [Source:MGI Symbol%3BAcc:MGI:1919026]	K01620
ENSMUSG00000017715	5333	3229	2818	2691	2872	11	117986292	118024011	+	Pgs1	phosphatidylglycerophosphate synthase 1 [Source:MGI Symbol%3BAcc:MGI:1921701]	K00995
ENSMUSG00000017716	3402	673	560	893	663	11	117849251	117855743	+	Birc5	baculoviral IAP repeat-containing 5 [Source:MGI Symbol%3BAcc:MGI:1203517]	K08731
ENSMUSG00000017718	3539	318	248	346	348	11	117825924	117839908	+	Afmid	arylformamidase [Source:MGI Symbol%3BAcc:MGI:2448704]	K01432
ENSMUSG00000017720	934	3	7	4	4	2	164470301	164473724	-	Trp53tg5	transformation related protein 53 target 5 [Source:MGI Symbol%3BAcc:MGI:1920853]	-
ENSMUSG00000017721	3856	2147	1769	1896	1883	2	164497520	164508301	+	Pigt	phosphatidylinositol glycan anchor biosynthesis%2C class T [Source:MGI Symbol%3BAcc:MGI:1926178]	K05292
ENSMUSG00000017723	1140	0	0	0	0	2	164562413	164568510	+	Wfdc2	WAP four-disulfide core domain 2 [Source:MGI Symbol%3BAcc:MGI:1914951]	-
ENSMUSG00000017724	3104	147	127	75	90	11	101769742	101785371	-	Etv4	ets variant 4 [Source:MGI Symbol%3BAcc:MGI:99423]	K15592
ENSMUSG00000017733	778	0	0	0	0	2	164588343	164593594	-	Eppin	epididymal peptidase inhibitor [Source:MGI Symbol%3BAcc:MGI:1922776]	-
ENSMUSG00000017734	4389	292	295	217	252	2	164486106	164493319	+	Dbndd2	dysbindin (dystrobrevin binding protein 1) domain containing 2 [Source:MGI Symbol%3BAcc:MGI:106562]	-
ENSMUSG00000017737	3539	80	74	82	129	2	164940780	164955850	+	Mmp9	matrix metallopeptidase 9 [Source:MGI Symbol%3BAcc:MGI:97011]	K01403
ENSMUSG00000017740	7447	95	53	72	61	2	164960802	164999731	+	Slc12a5	solute carrier family 12%2C member 5 [Source:MGI Symbol%3BAcc:MGI:1862037]	K14427
ENSMUSG00000017747	2692	815	768	574	601	11	100766032	100770957	-	Ghdc	GH3 domain containing [Source:MGI Symbol%3BAcc:MGI:1931556]	-
ENSMUSG00000017754	2562	501	493	535	521	2	164839518	164857711	-	Pltp	phospholipid transfer protein [Source:MGI Symbol%3BAcc:MGI:103151]	K08761
ENSMUSG00000017756	12669	1075	967	779	935	13	73733094	73816754	+	Slc12a7	solute carrier family 12%2C member 7 [Source:MGI Symbol%3BAcc:MGI:1342283]	K13627
ENSMUSG00000017760	4715	18676	14806	16011	15174	2	164832873	164841032	+	Ctsa	cathepsin A [Source:MGI Symbol%3BAcc:MGI:97748]	K13289;K16782
ENSMUSG00000017764	2781	333	285	321	328	2	164822686	164826871	+	Zswim1	zinc finger SWIM-type containing 1 [Source:MGI Symbol%3BAcc:MGI:1919221]	-
ENSMUSG00000017765	4279	5236	5077	3917	4315	8	105943590	105966097	-	Slc12a4	solute carrier family 12%2C member 4 [Source:MGI Symbol%3BAcc:MGI:1309465]	K14427
ENSMUSG00000017767	1138	0	0	1	0	2	164826389	164828537	-	Spata25	spermatogenesis associated 25 [Source:MGI Symbol%3BAcc:MGI:1922892]	-
ENSMUSG00000017774	6585	3628	3308	4046	3837	11	75650504	75673910	+	Myo1c	myosin IC [Source:MGI Symbol%3BAcc:MGI:106612]	K10356
ENSMUSG00000017776	4730	1904	1697	1706	1577	11	75679259	75706908	+	Crk	v-crk avian sarcoma virus CT10 oncogene homolog [Source:MGI Symbol%3BAcc:MGI:88508]	K04438
ENSMUSG00000017778	1131	264	199	241	234	13	86044816	86046904	-	Cox7c	cytochrome c oxidase subunit 7C [Source:MGI Symbol%3BAcc:MGI:103226]	K02272
ENSMUSG00000017781	4129	3109	2745	3010	2659	11	75588097	75628804	+	Pitpna	phosphatidylinositol transfer protein%2C alpha [Source:MGI Symbol%3BAcc:MGI:99887]	-
ENSMUSG00000017801	1999	1510	1322	1339	1276	11	101087277	101092207	+	Mlx	MAX-like protein X [Source:MGI Symbol%3BAcc:MGI:108398]	K09113
ENSMUSG00000017802	3589	2052	1682	1571	1524	11	101096322	101119893	-	Retreg3	reticulophagy regulator family member 3 [Source:MGI Symbol%3BAcc:MGI:1915248]	-
ENSMUSG00000017817	4255	1	2	0	0	2	163336242	163397993	-	Jph2	junctophilin 2 [Source:MGI Symbol%3BAcc:MGI:1891496]	K19530
ENSMUSG00000017830	3272	3010	2204	2684	2809	11	100694884	100704271	-	Dhx58	DEXH (Asp-Glu-X-His) box polypeptide 58 [Source:MGI Symbol%3BAcc:MGI:1931560]	K12649
ENSMUSG00000017831	5270	1629	1690	1325	1334	17	53479234	53507680	+	Rab5a	RAB5A%2C member RAS oncogene family [Source:MGI Symbol%3BAcc:MGI:105926]	K07887
ENSMUSG00000017832	726	2	4	1	2	11	100713850	100714575	+	Hspb9	heat shock protein%2C alpha-crystallin-related%2C B9 [Source:MGI Symbol%3BAcc:MGI:1922732]	K09547
ENSMUSG00000017837	3578	2758	2311	2440	2466	11	100619244	100627607	+	Nkiras2	NFKB inhibitor interacting Ras-like protein 2 [Source:MGI Symbol%3BAcc:MGI:1919216]	K17197
ENSMUSG00000017843	8286	2738	2487	2398	2224	12	110447120	110583062	+	Ppp2r5c	protein phosphatase 2%2C regulatory subunit B'%2C gamma [Source:MGI Symbol%3BAcc:MGI:1349475]	K11584
ENSMUSG00000017858	2802	1105	997	1081	1034	2	163017354	163046141	+	Ift52	intraflagellar transport 52 [Source:MGI Symbol%3BAcc:MGI:2387217]	K19681
ENSMUSG00000017861	4632	405	366	383	344	2	163054687	163084688	+	Mybl2	myeloblastosis oncogene-like 2 [Source:MGI Symbol%3BAcc:MGI:101785]	K09421
ENSMUSG00000017868	3412	0	0	1	0	2	162987330	163014127	+	Sgk2	serum/glucocorticoid regulated kinase 2 [Source:MGI Symbol%3BAcc:MGI:1351318]	K13303
ENSMUSG00000017897	2963	0	0	0	1	2	165595032	165771727	+	Eya2	EYA transcriptional coactivator and phosphatase 2 [Source:MGI Symbol%3BAcc:MGI:109341]	K17620
ENSMUSG00000017922	930	0	0	0	0	13	27196659	27203749	+	Prl3c1	prolactin family 3%2C subfamily c%2C member 1 [Source:MGI Symbol%3BAcc:MGI:1351649]	-
ENSMUSG00000017929	4308	1813	1682	1820	1639	2	167298444	167349183	-	B4galt5	UDP-Gal:betaGlcNAc beta 1%2C4-galactosyltransferase%2C polypeptide 5 [Source:MGI Symbol%3BAcc:MGI:1927169]	K09905
ENSMUSG00000017943	2580	3	0	4	4	2	163438476	163455324	+	Gdap1l1	ganglioside-induced differentiation-associated protein 1-like 1 [Source:MGI Symbol%3BAcc:MGI:2385163]	-
ENSMUSG00000017950	4828	1	1	3	1	2	163506808	163572910	+	Hnf4a	hepatic nuclear factor 4%2C alpha [Source:MGI Symbol%3BAcc:MGI:109128]	K07292
ENSMUSG00000017969	2567	0	3	0	3	2	167191805	167240604	-	Ptgis	prostaglandin I2 (prostacyclin) synthase [Source:MGI Symbol%3BAcc:MGI:1097156]	K01831
ENSMUSG00000017978	9566	1	1	0	1	6	23262773	23839421	-	Cadps2	Ca2+-dependent activator protein for secretion 2 [Source:MGI Symbol%3BAcc:MGI:2443963]	-
ENSMUSG00000017999	4817	2177	1841	2062	1954	2	167015193	167034947	+	Ddx27	DEAD (Asp-Glu-Ala-Asp) box polypeptide 27 [Source:MGI Symbol%3BAcc:MGI:2385884]	K13181
ENSMUSG00000018001	9437	365	414	306	341	5	143622447	143710250	+	Cyth3	cytohesin 3 [Source:MGI Symbol%3BAcc:MGI:1335107]	K18441
ENSMUSG00000018008	7552	4136	3475	4705	4070	15	78597047	78622019	+	Cyth4	cytohesin 4 [Source:MGI Symbol%3BAcc:MGI:2441702]	K18441
ENSMUSG00000018012	1293	8	5	15	13	11	120721470	120723969	+	Rac3	Rac family small GTPase 3 [Source:MGI Symbol%3BAcc:MGI:2180784]	K07861
ENSMUSG00000018040	5411	1948	1637	1715	1647	15	83113433	83122801	-	Rrp7a	ribosomal RNA processing 7 homolog A (S. cerevisiae) [Source:MGI Symbol%3BAcc:MGI:1922028]	K14545
ENSMUSG00000018042	4298	2964	2396	2118	2419	15	83153494	83172592	-	Cyb5r3	cytochrome b5 reductase 3 [Source:MGI Symbol%3BAcc:MGI:94893]	K00326
ENSMUSG00000018068	10609	1177	969	918	924	11	86210681	86257575	-	Ints2	integrator complex subunit 2 [Source:MGI Symbol%3BAcc:MGI:1917672]	K13139
ENSMUSG00000018076	15427	1588	1648	1485	1523	5	118560679	118765438	+	Med13l	mediator complex subunit 13-like [Source:MGI Symbol%3BAcc:MGI:2670178]	K15164
ENSMUSG00000018102	1156	184	133	135	137	13	23684199	23692908	+	Hist1h2bc	histone cluster 1%2C H2bc [Source:MGI Symbol%3BAcc:MGI:1915274]	K11252
ENSMUSG00000018126	2728	1	0	10	0	15	79258195	79285537	-	Baiap2l2	BAI1-associated protein 2-like 2 [Source:MGI Symbol%3BAcc:MGI:2652819]	-
ENSMUSG00000018143	3901	1846	1612	1452	1379	5	139791513	139802653	+	Mafk	v-maf musculoaponeurotic fibrosarcoma oncogene family%2C protein K (avian) [Source:MGI Symbol%3BAcc:MGI:99951]	K09037
ENSMUSG00000018160	8753	1314	1628	1386	1345	11	98152154	98193293	-	Med1	mediator complex subunit 1 [Source:MGI Symbol%3BAcc:MGI:1100846]	K15144
ENSMUSG00000018166	6016	410	304	339	354	10	128567523	128589652	-	Erbb3	erb-b2 receptor tyrosine kinase 3 [Source:MGI Symbol%3BAcc:MGI:95411]	K05084
ENSMUSG00000018167	3557	2950	2420	2742	2911	11	98358368	98381112	+	Stard3	START domain containing 3 [Source:MGI Symbol%3BAcc:MGI:1929618]	-
ENSMUSG00000018168	8754	0	0	0	0	11	98464902	98546031	-	Ikzf3	IKAROS family zinc finger 3 [Source:MGI Symbol%3BAcc:MGI:1342542]	K09220
ENSMUSG00000018169	2839	797	811	689	691	15	78755882	78773475	-	Mfng	MFNG O-fucosylpeptide 3-beta-N-acetylglucosaminyltransferase [Source:MGI Symbol%3BAcc:MGI:1095404]	K05948
ENSMUSG00000018171	3862	3624	3438	2965	2779	11	86583865	86683836	-	Vmp1	vacuole membrane protein 1 [Source:MGI Symbol%3BAcc:MGI:1923159]	-
ENSMUSG00000018189	2921	1477	1415	1373	1151	1	143777272	143807466	+	Uchl5	ubiquitin carboxyl-terminal esterase L5 [Source:MGI Symbol%3BAcc:MGI:1914848]	K05610
ENSMUSG00000018196	8772	967	868	765	756	1	143716338	143749676	+	Glrx2	glutaredoxin 2 (thioltransferase) [Source:MGI Symbol%3BAcc:MGI:1916617]	K03676
ENSMUSG00000018199	9541	1306	1470	1117	1096	1	143750790	143777068	-	Ro60	Ro60%2C Y RNA binding protein [Source:MGI Symbol%3BAcc:MGI:106652]	K11089
ENSMUSG00000018209	5860	2319	2267	2195	2247	2	164070322	164155524	+	Stk4	serine/threonine kinase 4 [Source:MGI Symbol%3BAcc:MGI:1929004]	K04411
ENSMUSG00000018211	572	0	0	0	0	2	164214454	164221660	-	Wfdc15b	WAP four-disulfide core domain 15B [Source:MGI Symbol%3BAcc:MGI:2445041]	-
ENSMUSG00000018217	2354	1689	1492	1230	1238	11	63128982	63159547	+	Pmp22	peripheral myelin protein 22 [Source:MGI Symbol%3BAcc:MGI:97631]	K19289
ENSMUSG00000018238	2031	15	15	23	13	11	53431023	53437904	+	Gdf9	growth differentiation factor 9 [Source:MGI Symbol%3BAcc:MGI:95692]	K05498
ENSMUSG00000018239	1391	449	396	354	364	11	53324679	53333301	+	Zcchc10	zinc finger%2C CCHC domain containing 10 [Source:MGI Symbol%3BAcc:MGI:1196228]	-
ENSMUSG00000018259	939	0	0	0	0	13	27345673	27354216	+	Prl8a2	prolactin family 8%2C subfamily a%2C member 2 [Source:MGI Symbol%3BAcc:MGI:894281]	-
ENSMUSG00000018263	4675	0	0	0	0	5	119832668	119885219	+	Tbx5	T-box 5 [Source:MGI Symbol%3BAcc:MGI:102541]	K10179
ENSMUSG00000018286	1872	4263	3614	3618	3620	11	70525367	70527858	+	Psmb6	proteasome (prosome%2C macropain) subunit%2C beta type 6 [Source:MGI Symbol%3BAcc:MGI:104880]	K02738
ENSMUSG00000018287	1480	465	343	373	352	11	70663771	70669416	-	Spag7	sperm associated antigen 7 [Source:MGI Symbol%3BAcc:MGI:107380]	-
ENSMUSG00000018293	2405	19190	19457	18917	19221	11	70651850	70654644	-	Pfn1	profilin 1 [Source:MGI Symbol%3BAcc:MGI:97549]	K05759
ENSMUSG00000018322	3040	1107	917	993	870	2	164053540	164071169	-	Tomm34	translocase of outer mitochondrial membrane 34 [Source:MGI Symbol%3BAcc:MGI:1914395]	K17766
ENSMUSG00000018326	3382	4577	3965	4225	3995	2	163994960	164018588	+	Ywhab	tyrosine 3-monooxygenase/tryptophan 5-monooxygenase activation protein%2C beta polypeptide [Source:MGI Symbol%3BAcc:MGI:1891917]	K16197
ENSMUSG00000018334	7103	17	19	13	17	11	79013440	79146407	-	Ksr1	kinase suppressor of ras 1 [Source:MGI Symbol%3BAcc:MGI:105051]	K14958
ENSMUSG00000018339	1813	6	8	7	17	11	54902453	54910377	+	Gpx3	glutathione peroxidase 3 [Source:MGI Symbol%3BAcc:MGI:105102]	K00432
ENSMUSG00000018340	2930	1907	1754	1587	1612	11	54979108	55033445	-	Anxa6	annexin A6 [Source:MGI Symbol%3BAcc:MGI:88255]	K17094
ENSMUSG00000018341	3794	0	1	2	2	6	67291318	67376188	-	Il12rb2	interleukin 12 receptor%2C beta 2 [Source:MGI Symbol%3BAcc:MGI:1270861]	K05064
ENSMUSG00000018347	2371	382	341	275	290	11	65807175	65829239	+	Zkscan6	zinc finger with KRAB and SCAN domains 6 [Source:MGI Symbol%3BAcc:MGI:1289293]	K09229
ENSMUSG00000018362	2873	64	41	83	47	11	106988629	106999541	-	Kpna2	karyopherin (importin) alpha 2 [Source:MGI Symbol%3BAcc:MGI:103561]	K15043
ENSMUSG00000018363	6162	780	782	618	646	11	106820066	106920715	-	Smurf2	SMAD specific E3 ubiquitin protein ligase 2 [Source:MGI Symbol%3BAcc:MGI:1913563]	K04678
ENSMUSG00000018372	4199	393	381	306	327	11	106789252	106819930	+	Cep95	centrosomal protein 95 [Source:MGI Symbol%3BAcc:MGI:2443502]	K16544
ENSMUSG00000018377	4601	2233	1812	1897	1911	11	88068279	88084729	+	Vezf1	vascular endothelial zinc finger 1 [Source:MGI Symbol%3BAcc:MGI:1313291]	-
ENSMUSG00000018378	5779	211	229	228	279	11	88098058	88194140	+	Cuedc1	CUE domain containing 1 [Source:MGI Symbol%3BAcc:MGI:2144281]	-
ENSMUSG00000018379	5710	6766	5859	6899	6158	11	88047373	88053755	+	Srsf1	serine/arginine-rich splicing factor 1 [Source:MGI Symbol%3BAcc:MGI:98283]	K12890
ENSMUSG00000018381	4153	94	78	107	95	11	95830074	95842476	-	Abi3	ABI gene family%2C member 3 [Source:MGI Symbol%3BAcc:MGI:1913860]	K06124
ENSMUSG00000018387	4600	0	0	0	0	11	53457205	53467766	+	Shroom1	shroom family member 1 [Source:MGI Symbol%3BAcc:MGI:1919024]	-
ENSMUSG00000018395	3586	691	645	581	673	11	53567379	53601967	+	Kif3a	kinesin family member 3A [Source:MGI Symbol%3BAcc:MGI:107689]	K10394
ENSMUSG00000018398	6087	1808	1762	1580	1640	11	53519257	53549565	+	2021-09-08	septin 8 [Source:MGI Symbol%3BAcc:MGI:894310]	K16939
ENSMUSG00000018401	6240	437	370	336	330	11	87592162	87616302	+	Mtmr4	myotubularin related protein 4 [Source:MGI Symbol%3BAcc:MGI:2180699]	K18082
ENSMUSG00000018405	2868	390	372	338	332	11	84813061	84819515	-	Mrm1	mitochondrial rRNA methyltransferase 1 [Source:MGI Symbol%3BAcc:MGI:2443470]	K15507
ENSMUSG00000018411	7531	3	1	7	0	11	104231390	104332090	+	Mapt	microtubule-associated protein tau [Source:MGI Symbol%3BAcc:MGI:97180]	K04380
ENSMUSG00000018412	6874	1997	1571	1990	1709	11	104333229	104468861	-	Kansl1	KAT8 regulatory NSL complex subunit 1 [Source:MGI Symbol%3BAcc:MGI:1923969]	K18400
ENSMUSG00000018415	4864	1298	1132	1015	1044	11	60417145	60450927	+	Gid4	GID complex subunit 4%2C VID24 homolog [Source:MGI Symbol%3BAcc:MGI:1914021]	-
ENSMUSG00000018417	10792	0	0	0	0	1	51749765	51916071	-	Myo1b	myosin IB [Source:MGI Symbol%3BAcc:MGI:107752]	K10356
ENSMUSG00000018425	4233	1652	1511	1344	1366	11	86768846	86807746	-	Dhx40	DEAH (Asp-Glu-Ala-His) box polypeptide 40 [Source:MGI Symbol%3BAcc:MGI:1914737]	K18711
ENSMUSG00000018427	4847	73	85	98	91	11	86936425	86993707	-	Ypel2	yippee like 2 [Source:MGI Symbol%3BAcc:MGI:1925114]	-
ENSMUSG00000018428	4390	482	455	476	446	11	88830792	88864586	-	Akap1	A kinase (PRKA) anchor protein 1 [Source:MGI Symbol%3BAcc:MGI:104729]	K16518
ENSMUSG00000018433	5357	1553	1366	1369	1278	11	107166663	107189381	-	Nol11	nucleolar protein 11 [Source:MGI Symbol%3BAcc:MGI:1916229]	-
ENSMUSG00000018442	8049	1673	1570	1458	1372	11	71007164	71019841	-	Derl2	Der1-like domain family%2C member 2 [Source:MGI Symbol%3BAcc:MGI:2151483]	K13989
ENSMUSG00000018446	2826	4676	3914	4506	3943	11	70977836	70983026	-	C1qbp	complement component 1%2C q subcomponent binding protein [Source:MGI Symbol%3BAcc:MGI:1194505]	K15414
ENSMUSG00000018449	2842	288	280	300	258	11	70970213	70977833	+	Rpain	RPA interacting protein [Source:MGI Symbol%3BAcc:MGI:1916973]	-
ENSMUSG00000018451	1573	0	0	0	2	11	71031941	71033513	-	6330403K07Rik	RIKEN cDNA 6330403K07 gene [Source:MGI Symbol%3BAcc:MGI:1918001]	-
ENSMUSG00000018459	5215	208	153	244	171	2	165405028	165473230	-	Slc13a3	solute carrier family 13 (sodium-dependent dicarboxylate transporter)%2C member 3 [Source:MGI Symbol%3BAcc:MGI:2149635]	K14445
ENSMUSG00000018470	2865	16	9	3	6	11	69326258	69333042	+	Kcnab3	potassium voltage-gated channel%2C shaker-related subfamily%2C beta member 3 [Source:MGI Symbol%3BAcc:MGI:1336208]	K04884
ENSMUSG00000018474	8443	3361	3169	3170	3258	11	69343273	69369406	-	Chd3	chromodomain helicase DNA binding protein 3 [Source:MGI Symbol%3BAcc:MGI:1344395]	K11642
ENSMUSG00000018476	6954	1331	1228	1072	1256	11	69398508	69413675	-	Kdm6b	KDM1 lysine (K)-specific demethylase 6B [Source:MGI Symbol%3BAcc:MGI:2448492]	K11448
ENSMUSG00000018479	995	0	2	0	2	11	85170404	85181145	+	1700125H20Rik	RIKEN cDNA 1700125H20 gene [Source:MGI Symbol%3BAcc:MGI:1920884]	-
ENSMUSG00000018481	6463	1489	1384	1265	1249	11	85187262	85235130	-	Appbp2	amyloid beta precursor protein (cytoplasmic tail) binding protein 2 [Source:MGI Symbol%3BAcc:MGI:1914134]	-
ENSMUSG00000018486	4518	0	0	0	0	11	103727364	103749821	-	Wnt9b	wingless-type MMTV integration site family%2C member 9B [Source:MGI Symbol%3BAcc:MGI:1197020]	K01064
ENSMUSG00000018500	1845	164	141	136	134	11	62248984	62266453	+	Adora2b	adenosine A2b receptor [Source:MGI Symbol%3BAcc:MGI:99403]	K04267
ENSMUSG00000018501	12811	5504	5296	4710	4853	11	62316426	62458541	-	Ncor1	nuclear receptor co-repressor 1 [Source:MGI Symbol%3BAcc:MGI:1349717]	K04650
ENSMUSG00000018507	4485	5339	4790	5051	4918	11	62574486	62600515	+	Trpv2	transient receptor potential cation channel%2C subfamily V%2C member 2 [Source:MGI Symbol%3BAcc:MGI:1341836]	K04971
ENSMUSG00000018509	1811	422	656	355	332	11	62524946	62539261	-	Cenpv	centromere protein V [Source:MGI Symbol%3BAcc:MGI:1920389]	-
ENSMUSG00000018537	3526	680	566	663	731	11	97688823	97700497	-	Pcgf2	polycomb group ring finger 2 [Source:MGI Symbol%3BAcc:MGI:99161]	K11460;K09228
ENSMUSG00000018541	5053	775	702	684	636	11	97745481	97766556	-	Cwc25	CWC25 spliceosome-associated protein [Source:MGI Symbol%3BAcc:MGI:1914730]	-
ENSMUSG00000018543	624	5	1	2	3	11	97771481	97775918	-	1700001P01Rik	RIKEN cDNA 1700001P01 gene [Source:MGI Symbol%3BAcc:MGI:1919465]	-
ENSMUSG00000018547	5204	2244	2182	2088	2033	11	97715157	97744704	-	Pip4k2b	phosphatidylinositol-5-phosphate 4-kinase%2C type II%2C beta [Source:MGI Symbol%3BAcc:MGI:1934234]	K00920
ENSMUSG00000018548	7214	1149	1202	1058	1018	11	87127077	87220683	+	Trim37	tripartite motif-containing 37 [Source:MGI Symbol%3BAcc:MGI:2153072]	K10608
ENSMUSG00000018554	1885	1	2	3	5	11	69935796	69941605	+	Ybx2	Y box protein 2 [Source:MGI Symbol%3BAcc:MGI:1096372]	K09277
ENSMUSG00000018559	2182	2083	1727	1829	1561	11	69981156	69990601	+	Ctdnep1	CTD nuclear envelope phosphatase 1 [Source:MGI Symbol%3BAcc:MGI:1914431]	K17617
ENSMUSG00000018565	2294	1463	1175	1313	1192	11	69968222	69982517	-	Elp5	elongator acetyltransferase complex subunit 5 [Source:MGI Symbol%3BAcc:MGI:1859017]	-
ENSMUSG00000018566	3478	4	0	1	2	11	69942539	69948188	-	Slc2a4	solute carrier family 2 (facilitated glucose transporter)%2C member 4 [Source:MGI Symbol%3BAcc:MGI:95758]	K07191
ENSMUSG00000018567	1844	3914	3203	3702	3351	11	69991143	69994951	+	Gabarap	gamma-aminobutyric acid receptor associated protein [Source:MGI Symbol%3BAcc:MGI:1861742]	K08341
ENSMUSG00000018569	1948	0	0	0	1	11	69964779	69967885	+	Cldn7	claudin 7 [Source:MGI Symbol%3BAcc:MGI:1859285]	K06087
ENSMUSG00000018570	2368	8	3	3	2	11	69897352	69900987	-	2810408A11Rik	RIKEN cDNA 2810408A11 gene [Source:MGI Symbol%3BAcc:MGI:1917669]	-
ENSMUSG00000018572	3273	1374	1212	1412	1316	11	69995777	70000009	+	Phf23	PHD finger protein 23 [Source:MGI Symbol%3BAcc:MGI:1925496]	-
ENSMUSG00000018574	2686	1068	950	882	920	11	70010183	70015411	-	Acadvl	acyl-Coenzyme A dehydrogenase%2C very long chain [Source:MGI Symbol%3BAcc:MGI:895149]	K09479
ENSMUSG00000018581	14458	8	6	7	9	12	117877982	118199043	-	Dnah11	dynein%2C axonemal%2C heavy chain 11 [Source:MGI Symbol%3BAcc:MGI:1100864]	K10408
ENSMUSG00000018583	7064	4474	3842	4767	4220	11	55469685	55504838	+	G3bp1	GTPase activating protein (SH3 domain) binding protein 1 [Source:MGI Symbol%3BAcc:MGI:1351465]	K17265
ENSMUSG00000018585	541	665	589	623	614	11	55446641	55461239	-	Atox1	antioxidant 1 copper chaperone [Source:MGI Symbol%3BAcc:MGI:1333855]	K07213
ENSMUSG00000018589	3150	0	0	0	0	X	165129017	165327393	-	Glra2	glycine receptor%2C alpha 2 subunit [Source:MGI Symbol%3BAcc:MGI:95748]	K05194
ENSMUSG00000018593	3788	0	0	1	1	11	55394500	55423183	-	Sparc	secreted acidic cysteine rich glycoprotein [Source:MGI Symbol%3BAcc:MGI:98373]	K09228
ENSMUSG00000018595	2010	2	4	4	0	X	136757674	136780141	-	Glra4	glycine receptor%2C alpha 4 subunit [Source:MGI Symbol%3BAcc:MGI:95750]	K05271
ENSMUSG00000018599	2716	457	428	466	429	11	60728398	60732951	+	Mief2	mitochondrial elongation factor 2 [Source:MGI Symbol%3BAcc:MGI:2144199]	-
ENSMUSG00000018604	6624	0	0	0	0	5	119670669	119684724	+	Tbx3	T-box 3 [Source:MGI Symbol%3BAcc:MGI:98495]	K10177
ENSMUSG00000018620	3287	0	0	0	0	9	7628231	7674979	+	Mmp20	matrix metallopeptidase 20 (enamelysin) [Source:MGI Symbol%3BAcc:MGI:1353466]	K07999
ENSMUSG00000018623	1068	0	0	0	0	9	7692090	7699585	+	Mmp7	matrix metallopeptidase 7 [Source:MGI Symbol%3BAcc:MGI:103189]	K01397
ENSMUSG00000018634	2460	0	0	0	0	11	104132855	104175523	+	Crhr1	corticotropin releasing hormone receptor 1 [Source:MGI Symbol%3BAcc:MGI:88498]	K04578
ENSMUSG00000018648	1945	93	81	38	45	11	84048041	84069261	-	Dusp14	dual specificity phosphatase 14 [Source:MGI Symbol%3BAcc:MGI:1927168]	K14165
ENSMUSG00000018651	2974	414	356	391	374	11	84078920	84129600	-	Tada2a	transcriptional adaptor 2A [Source:MGI Symbol%3BAcc:MGI:2144471]	K11314
ENSMUSG00000018654	5777	2889	2686	2787	2511	11	11685003	11772926	+	Ikzf1	IKAROS family zinc finger 1 [Source:MGI Symbol%3BAcc:MGI:1342540]	K09220
ENSMUSG00000018656	3692	0	0	0	0	6	42584866	42597692	-	Tcaf3	TRPM8 channel-associated factor 3 [Source:MGI Symbol%3BAcc:MGI:3042585]	-
ENSMUSG00000018659	2925	521	484	416	378	11	96937825	96943986	-	Pnpo	pyridoxine 5'-phosphate oxidase [Source:MGI Symbol%3BAcc:MGI:2144151]	K00275
ENSMUSG00000018661	4987	646	525	608	593	11	113649169	113667054	+	Cog1	component of oligomeric golgi complex 1 [Source:MGI Symbol%3BAcc:MGI:1333873]	-
ENSMUSG00000018666	4273	1700	1679	1486	1436	11	96789127	96808640	+	Cbx1	chromobox 1 [Source:MGI Symbol%3BAcc:MGI:105369]	K11585
ENSMUSG00000018669	3812	1031	932	999	923	11	96907426	96916496	-	Cdk5rap3	CDK5 regulatory subunit associated protein 3 [Source:MGI Symbol%3BAcc:MGI:1933126]	-
ENSMUSG00000018672	2208	1	0	0	3	11	96849870	96861203	+	Copz2	coatomer protein complex%2C subunit zeta 2 [Source:MGI Symbol%3BAcc:MGI:1929008]	-
ENSMUSG00000018677	2756	5588	4919	4993	4486	11	102402985	102407946	-	Slc25a39	solute carrier family 25%2C member 39 [Source:MGI Symbol%3BAcc:MGI:1196386]	K15119
ENSMUSG00000018678	3414	570	525	638	627	11	96953341	96982959	-	Sp2	Sp2 transcription factor [Source:MGI Symbol%3BAcc:MGI:1926162]	K09192
ENSMUSG00000018697	2869	970	802	949	871	11	84422855	84513522	-	Aatf	apoptosis antagonizing transcription factor [Source:MGI Symbol%3BAcc:MGI:1929608]	K14782
ENSMUSG00000018698	4072	5	3	3	0	11	84518284	84525535	-	Lhx1	LIM homeobox protein 1 [Source:MGI Symbol%3BAcc:MGI:99783]	K09372
ENSMUSG00000018707	15658	10112	9195	9559	10027	12	110601452	110666945	+	Dync1h1	dynein cytoplasmic 1 heavy chain 1 [Source:MGI Symbol%3BAcc:MGI:103147]	K10413
ENSMUSG00000018727	2246	8	7	12	9	11	113698172	113710017	-	Cpsf4l	cleavage and polyadenylation specific factor 4-like [Source:MGI Symbol%3BAcc:MGI:1277182]	K14404
ENSMUSG00000018733	3536	453	360	363	312	11	83294642	83302586	-	Pex12	peroxisomal biogenesis factor 12 [Source:MGI Symbol%3BAcc:MGI:2144177]	K13345
ENSMUSG00000018736	3253	2633	2356	2222	2201	11	68821434	68871858	-	Ndel1	nudE neurodevelopment protein 1 like 1 [Source:MGI Symbol%3BAcc:MGI:1932915]	K16739
ENSMUSG00000018740	3677	34	24	44	20	11	68968131	68974365	+	Slc25a35	solute carrier family 25%2C member 35 [Source:MGI Symbol%3BAcc:MGI:1919248]	K15117
ENSMUSG00000018750	8117	386	384	347	388	11	69765912	69784023	+	Zbtb4	zinc finger and BTB domain containing 4 [Source:MGI Symbol%3BAcc:MGI:1922830]	K10491
ENSMUSG00000018752	2235	8	5	10	8	11	69682577	69696098	-	Tnfsfm13	tumor necrosis factor (ligand) superfamily%2C membrane-bound member 13 [Source:MGI Symbol%3BAcc:MGI:3845075]	K05474
ENSMUSG00000018761	2420	1593	1285	1415	1390	11	69656697	69662642	-	Mpdu1	mannose-P-dolichol utilization defect 1 [Source:MGI Symbol%3BAcc:MGI:1346040]	K09660
ENSMUSG00000018765	3766	2985	2959	2455	2306	11	69632990	69653297	+	Fxr2	fragile X mental retardation%2C autosomal homolog 2 [Source:MGI Symbol%3BAcc:MGI:1346074]	K15516
ENSMUSG00000018770	2181	2549	2284	2574	2491	2	73908447	73911326	-	Atp5g3	ATP synthase%2C H+ transporting%2C mitochondrial F0 complex%2C subunit C3 (subunit 9) [Source:MGI Symbol%3BAcc:MGI:2442035]	K02128
ENSMUSG00000018774	1257	13898	11615	11585	11116	11	69664213	69666153	-	Cd68	CD68 antigen [Source:MGI Symbol%3BAcc:MGI:88342]	K06501
ENSMUSG00000018776	1618	5	3	1	0	11	69759890	69761968	-	Slc35g3	solute carrier family 35%2C member G3 [Source:MGI Symbol%3BAcc:MGI:1927128]	-
ENSMUSG00000018796	10483	1279	1226	1142	1200	8	46471037	46536051	+	Acsl1	acyl-CoA synthetase long-chain family member 1 [Source:MGI Symbol%3BAcc:MGI:102797]	K01897
ENSMUSG00000018800	11437	25	19	15	24	11	110269369	110337716	-	Abca5	ATP-binding cassette%2C sub-family A (ABC1)%2C member 5 [Source:MGI Symbol%3BAcc:MGI:2386607]	K05648
ENSMUSG00000018809	4329	225	214	217	220	11	75348433	75405705	+	Smyd4	SET and MYND domain containing 4 [Source:MGI Symbol%3BAcc:MGI:2442796]	-
ENSMUSG00000018819	5174	256	255	525	392	7	142460809	142494867	+	Lsp1	lymphocyte specific 1 [Source:MGI Symbol%3BAcc:MGI:96832]	K14957
[truncated: 53,574 more rows]
