# Supplementary material for: Carbohydrate Metabolism Affects Macrophage-Mediated Killing of Enterococcus faecalis
Source: mSystems. 2021 Sep 7;6(5):e00434-21. doi: 10.1128/mSystems.00434-21 (PMC8547443; doi:10.1128/mSystems.00434-21)
Supplement: TABLE S5 [file msystems.00434-21-st005.xls]

## Sheet: Table S5
Strain or plasmid	Description	Source or reference
Escherichia coli
DH5a	Host for pTetH derivatives propagation	Lab collection
TG1 (RepA)	TG1 derivative harboring RepA for pGhost9 propagation	Smith et al., 2019
Lactococcus lactis		Lab collection
Plasmid
pTetH	pAT18 derivative for tetracycline-inducible expression in OG1RF	Smith et al., 2019
pGhost9	Thermosensitive plasmid used for gene replacement	Smith et al., 2019
pZXL5	plasmid carrying transposon for transposon insertion library construction	Smith et al., 2019
pTetH-PTS1	pTetH derivative encoding PTS1	This work
pTetH-pmi	pTetH derivative encoding pmi	This work
pGhost9-PTS1	pGhost9 derivative used for in-frame deletion of OG1RF_10020-10021	This work
pGhost9-PTS4	pGhost9 derivative used for in-frame deletion of OG1RF_11511-11512	This work
pGhost9-PTS6	pGhost9 derivative used for in-frame deletion of OG1RF_11613-11614	This work
pGhost9-PTS8	pGhost9 derivative used for in-frame deletion of OG1RF_12401-12402	This work
pGhost9-PTS9	pGhost9 derivative used for in-frame deletion of OG1RF_12478-12479	This work
pGhost9-pmi	pGhost9 derivative used for in-frame deletion of pmi	This work
		This work
Enterococcus faecalis
OG1RF	Wild type strain, virulent strain isolated from the oral cavity	Smith et al., 2019
DPTS1	OG1RF derivative with in-frame deletion of OG1RF_10020-10021	This work
DPTS4	OG1RF derivative with in-frame deletion of OG1RF_11511-11512	This work
DPTS6	OG1RF derivative with in-frame deletion of OG1RF_11613-11614	This work
DPTS8	OG1RF derivative with in-frame deletion of OG1RF_12401-12402	This work
DPTS9	OG1RF derivative with in-frame deletion of OG1RF_12478-12479	This work
Dpmi	OG1RF derivative with in-frame deletion of pmi	This work
DPTS1+pTet-PTS1	OG1RF derivative with complementation of PTS1	This work
Dpmi+pTet-pmi	OG1RF derivative with complementation of pmi	This work
Smith RE, Bartłomiej S, Piotr S, Natalia H, Prajsnar TK, Gregory B, Thierry F, Justyna K, Herry J, Andrea H, Mike PW, Serror P, Mesnage AS. Decoration of the enterococcal polysaccharide antigen EPA is essential for virulence. PLoS Pathog 2019;15:e1007730.
