# Supplementary material for: Carbohydrate Metabolism Affects Macrophage-Mediated Killing of Enterococcus faecalis
Source: mSystems. 2021 Sep 7;6(5):e00434-21. doi: 10.1128/mSystems.00434-21 (PMC8547443; doi:10.1128/mSystems.00434-21)
Supplement: TABLE S6 [file msystems.00434-21-st006.xls]

## Sheet: Table S6
Primer name	Primer sequence
pZXL5-F	TGGCTTGATAATGAGTTTCC
pZXL5-R	TCAAGAGCGATACAACGATT
Tn-F	CTAAACCGTGCATTTGTCTT
Tn-R	GCAATAAGGGCATACCAAAG
pGhost-F	TAATACGACTCACTATAGGG
pGhost-R	TAGCGGACTCTAGAGGATCC
pTetH-F	TCGATGCCCTGGACTTCATG
pTetH-R	CTTATAGGATCTGGTGCGCC
10020-21-P1	cgaggtcgacggtatcgataagctAAGAGTTACAACCAGCAGAA
10020-21-P2	attcttataaCATGATAAGCCTCCTATTTTG
10020-21-P3	gcttatcatgTTATAAGAATGACGAAGTAAG
10020-21-P4	gtggatcccccgggctgcaggaattCGTAACACTCGCTTCGGCTC
10020-21-out-F	AGCGAACTCATTGTTAGAAG
10020-21-out-R	TGTATAAATAAGTCCCTCGT
11511-12-P1	cgaggtcgacggtatcgataagctGGTCCGACGCTTTCCTTATA
11511-12-P2	gtcttacttaCATTTTTTGTTCCCTCCTATT
11511-12-P3	acaaaaaatgTAAGTAAGACAGGAGAAAATC
11511-12-P4	gtggatcccccgggctgcaggaattCAGCAATTCGTTGACTTTCAC
11511-12-out-F	CAAGCAACGCAATATCAAAC
11511-12-out-R	ATCACATCTTGCCACTCACC
11613-14-P1	cgaggtcgacggtatcgataagctGGGATTCAGACATCATTAGC
11613-14-P2	ttgcctcctaCATTTTTATTTCTCCTTTCTAC
11613-14-P3	aataaaaatgTAGGAGGCAAAATATGAAAAC
11613-14-P4	gtggatcccccgggctgcaggaattATCCACAACCTCCGTAATCG
11613-14-out-F	ACGGAGTTTAACAACGCAGAA
11613-14-out-R	AAACTCTTTCGCCGTACCAA
12401-02-P1	cgaggtcgacggtatcgataagctGTAAGTTAGCCGATTTAGTGG
12401-02-P2	gctaagacaaCATAGTTCCTCCTTCTTATCC
12401-02-P3	aggaactatgTTGTCTTAGCAACAGTCGGT
12401-02-P4	gtggatcccccgggctgcaggaattTTTCGGCATCTTCTTTGTTT
12401-02-out-F	AAGGAATATCACGCCCAACG
12401-02-out-R	TCCTCCTTCAGTTCAGTGGC
12478-79-P1	cgaggtcgacggtatcgataagctTCAATGCCTATGTGACTCCT
12478-79-P2	ctagtaatccGCTGCCATTGTTGCATGCAT
12478-79-P3	caatggcagcGGATTACTAGGCATCTGTTA
12478-79-P4	gtggatcccccgggctgcaggaattCCGACACCACTGGCTCCAT
12478-79-out-F	TGCTAGTCACGGAAACTTAG
12478-79-out-R	GAAGGTCCCTGTATCCATAA
pmi-P1	cgaggtcgacggtatcgataagctGCAGGCAAAGCGATAGGTAA
pmi-P2	gatctcctcaCATTGACTGTGACCTCCCAA
pmi-P3	acagtcaatgTGAGGAGATCATCAACAGAT
pmi-P4	gtggatcccccgggctgcaggaattCATTGCGTTACTCCTTCGTT
pmi-out-F	CATACGGCAGATTTACAAGG
pmi-out-R	TCATTTCCAGCAGCAACCAG
pTetH-pmi-F	gagctcaaggaggagactgaccatgATGCAAGAACCATTATTTTTAC
pTetH-pmi-R	gatggtgatggtgatggtgggatccTCATTTTTTTAGCGACTGCC
pTetH-10020-21-F	gagctcaaggaggagactgaccatgATGTCTGTTATATCAATTAT
pTetH-10020-21-R	gatggtgatggtgatggtgggatccTTATAATAAGCCGATTAAGTG
